# Supplementary material for: Identification of quantitative trait loci and candidate genes for primary metabolite content in strawberry fruit
Source: Hortic Res. 2019 Jan 1;6:4. doi: 10.1038/s41438-018-0077-3 (PMC6312544; doi:10.1038/s41438-018-0077-3)
Supplement: Supplementary file 2 — Suppplementary Table 1 [file 41438_2018_77_MOESM2_ESM.xlsx]

## Sheet: Table 1A
Supplementary Table 1A Primary metabolites profiling of '232' x '1392' F1 population for the harvest 2013. Values are relativized to the '1392' parental values.
Metabolites	232	SD	L1	SD	L2	SD	L3	SD	L4	SD	L6	SD	L7	SD	L8	SD	L9	SD	L10	SD	L11	SD	L12	SD	L13	SD	L14	SD	L15	SD	L16	SD	L17	SD	L18	SD	L19	SD	L20	SD	L21	SD	L22	SD	L23	SD	L24	SD	L26
Alanine	0.632132	0.035585	0.844901	0.224543	0.546487	0.110832	0.993216	0.384997	0.49965	0.153824	0.86191	0.0812172	0.997284	0.175903	1.18819	0.167457	0.76909	0.0855575	1.03952	0.194849	1.03513	0.158158	1.01403	0.455587	1.40257	0.242127	1.30399	0.0819347	1.11599	0.252068	0.818115	0.191872	1.04192	0.136462	0.776048	0.246744	2.32566	0.233308	0.464028	0.0651922	0.671299	0.138458	0.75987	0.122731	0.429897	0.0214584	0.67684	0.0651205	2.17704
Pyruvic acid	0.458364	0.0423558	0.829532	0.0881348	0.48579	0.0427265	0.749033	0.0245175	0.404945	0.0193281	0.589298	0.0356603	0.667513	0.106107	0.173588	0.0245988	0.472963	0.0397874	0.59239	0.0683323	0.869814	0.19872	0.749371	0.201306	0.733876	0.103803	0.683614	0.0328154	0.526103	0.182284	0.522546	0.0684789	1.04109	0.102075	0.463775	0.108012	0.241122	0.0238968	0.264164	0.0348158	0.61135	0.0770048	0.541864	0.0971958	0.601596	0.0510629	0.722969	0.0702638	0.746436
Valine	0.658611	0.10516	1.8972	0.487974	0.316464	0.0232792	1.39031	0.552211	0.303805	0.0746416	0.682464	0.0534082	0.710413	0.226846	0.725433	0.076272	0.408803	0.0274927	0.852919	0.144316	0.650848	0.0751369	0.843853	0.309576	0.640954	0.171158	0.671146	0.124744	0.734142	0.102805	0.705807	0.262901	0.886498	0.150508	0.768921	0.256005	1.83059	0.33165	0.409518	0.14929	0.430113	0.170793	0.414217	0.0437105	0.671343	0.117737	0.480355	0.0317245	2.76091
Leucine	0.919387	0.154174	0.0001	0	0.0001	0	1.04222	0.112417	0.904199	0.107888	0.940038	0.116057	0.610977	0.53026	0.870294	0.14442	0.911741	0.0664276	0.939473	0.167197	0.937391	0.170621	0.994077	0.124629	0.925162	0.194453	0.936132	0.16768	0.901925	0.0704204	1.06234	0.139541	0.925316	0.0439122	0.81713	0.105479	0.980351	0.0765276	0.0001	0	0.0001	0	0.0001	0	0.0001	0	0.0001	0	0.0001
Isoleucine	1.10557	0.292967	2.69539	1.02518	0.349462	0.0164446	1.52723	0.644556	0.313131	0.0499612	0.768135	0.0775267	0.715863	0.192049	0.58791	0.0851891	0.468416	0.019339	0.806496	0.0697836	0.596655	0.109341	0.623512	0.277995	0.711034	0.206043	0.74465	0.120473	0.724231	0.131881	0.916664	0.223429	1.05258	0.103925	0.89618	0.333799	1.688	0.284089	0.460198	0.18658	0.48714	0.0722566	0.449212	0.057421	0.57424	0.141847	0.513899	0.058847	3.41865
Glycine	0.545848	0.0394488	1.37573	0.238144	0.577315	0.113285	1.25924	0.29713	0.498814	0.154933	0.826846	0.0263334	1.1733	0.158477	0.65195	0.241923	0.536552	0.0608564	0.618945	0.0754882	0.594174	0.0603097	0.632665	0.166484	0.902542	0.100012	0.802486	0.108286	0.80352	0.0588675	0.817317	0.193007	0.818182	0.135124	0.62631	0.159193	1.91612	0.26343	0.619685	0.136824	0.81515	0.0514127	0.80437	0.0441587	0.759255	0.0632814	0.89268	0.113475	1.21936
Phosphoric acid	0.797343	0.0666493	1.08325	0.0347791	0.866809	0.110699	1.22557	0.163667	0.868532	0.0614766	0.837791	0.0667395	1.11479	0.198498	0.909892	0.161619	0.761161	0.00774905	0.953446	0.09672	0.993566	0.0593246	0.871032	0.0936298	0.936735	0.1428	0.920857	0.164809	0.866397	0.257235	1.13598	0.197708	2.26529	0.436221	0.787933	0.167158	1.21575	0.107828	0.790388	0.186689	0.919953	0.145385	1.0221	0.188938	1.12533	0.217573	1.07175	0.159628	1.40432
Proline	0.9482	0.289646	3.83708	1.81007	1.44876	0.520462	1.14772	0.480354	0.714591	0.193836	0.763191	0.218978	0.965628	0.840414	1.27367	0.456346	1.13393	0.213742	0.885669	0.197747	1.03148	0.320169	0.886928	0.224575	0.803951	0.09468	0.740129	0.0486871	0.946855	0.57725	1.25654	0.330095	98.2662	14.9436	0.864217	0.218596	1.10209	0.240143	0.773294	0.236864	1.06115	0.192045	1.00087	0.116202	0.636356	0.0682888	0.97096	0.211965	4.46459
Glyceric acid	1.05589	0.305598	3.19558	0.459154	1.20615	0.272019	1.52452	0.415666	1.18455	0.125415	1.02533	0.00381227	2.16321	0.246436	1.27941	0.579515	1.38215	0.169847	1.57893	0.237781	1.72373	0.04226	1.26938	0.257347	2.00828	0.495731	1.9716	0.529198	1.94502	0.461955	1.57648	0.496672	4.29444	0.587162	1.20162	0.202044	1.5711	0.208669	0.906588	0.0386609	0.580013	0.127548	1.07769	0.387665	1.47905	0.411538	1.66234	0.379836	1.40496
Serine	0.556127	0.0485665	0.714848	0.166734	0.436091	0.102311	0.74965	0.24758	0.471305	0.169004	0.680956	0.0115552	0.896258	0.133728	0.694119	0.174164	0.692712	0.0725891	1.09685	0.0887261	0.728729	0.11176	0.740042	0.235615	0.831881	0.0755537	0.830537	0.0985417	0.821486	0.148348	0.863954	0.236322	0.830927	0.105351	0.47261	0.112559	1.48655	0.13183	0.34005	0.14184	0.631489	0.0656245	0.597199	0.095859	0.576226	0.0708004	0.53341	0.0965829	1.25975
Succinic acid	0.178101	0.0336957	0.996982	0.212774	0.37634	0.0748416	0.5198	0.079647	0.947073	0.354446	0.34331	0.116915	0.913396	0.129685	0.261181	0.183573	0.308561	0.0565696	0.312134	0.0339659	0.638774	0.146736	0.601114	0.0414379	0.432957	0.100585	0.371335	0.0612043	0.567867	0.0784818	1.12067	0.235921	0.623927	0.0728501	0.153294	0.0264353	0.338694	0.078681	0.505248	0.163572	0.407031	0.0451394	0.438173	0.159858	0.725502	0.153175	0.608108	0.192093	0.39597
Threonine	0.716591	0.129052	1.49635	0.306942	0.518736	0.0712707	0.803566	0.317029	0.314589	0.0994228	0.732366	0.12348	0.789016	0.111215	0.366435	0.0850151	0.617907	0.135949	0.846545	0.0555272	0.619099	0.180372	0.60257	0.224439	0.83534	0.0991328	0.837702	0.0956488	0.721254	0.167202	0.671425	0.144987	1.17906	0.150416	0.653215	0.129215	1.13728	0.0845447	0.401629	0.178779	0.634455	0.0449162	0.646794	0.127763	0.685158	0.155058	0.833357	0.154921	1.82179
Fumaric acid	0.522592	0.0768246	1.19721	0.0494084	0.671061	0.101525	0.680154	0.154204	1.07522	0.27274	0.695292	0.102923	1.13622	0.0145023	0.534808	0.203869	0.780622	0.0308875	0.59017	0.0577225	1.16376	0.347103	0.965908	0.0643602	0.920209	0.0480064	0.870772	0.134537	0.956141	0.252036	1.40604	0.2307	1.02594	0.167128	0.430502	0.0675414	0.972327	0.102921	0.724861	0.228012	0.421579	0.0944059	0.706821	0.236966	1.08737	0.111245	0.818462	0.194543	0.672393
beta-Alanine	0.405705	0.0565966	0.964145	0.25864	0.500486	0.154801	0.938449	0.231804	0.599964	0.244929	0.524156	0.0771162	1.20414	0.0603274	0.450767	0.142492	0.395296	0.0889238	0.334452	0.0389168	0.485703	0.248629	0.533264	0.10685	0.527053	0.103461	0.473225	0.0402436	0.384468	0.0786415	0.816	0.225435	1.93866	0.179995	0.271524	0.0631899	0.88028	0.10581	0.61732	0.265178	0.766907	0.156438	0.939796	0.0940312	0.704996	0.142442	0.970131	0.207258	1.34887
Erythritol	0.950094	0.221121	1.10683	0.133041	1.06143	0.0911006	0.807777	0.0768762	0.765511	0.0702318	0.99434	0.0389146	0.770153	0.107892	0.982018	0.187457	1.09951	0.104342	0.878607	0.147865	1.03047	0.0654722	0.817104	0.107849	0.900743	0.0909969	1.075	0.186243	0.825037	0.158728	0.857087	0.216429	1.89218	0.274957	0.743214	0.01388	1.05475	0.0330453	0.924226	0.0756602	0.973186	0.148578	0.90487	0.213998	1.08876	0.171647	0.911159	0.129517	1.18932
Malic acid	0.663862	0.0502324	0.774398	0.0398967	0.534693	0.0331007	1.08149	0.181559	0.715717	0.140011	0.99893	0.138437	0.757246	0.188536	0.591047	0.12281	0.902137	0.199986	0.547946	0.0656629	0.908934	0.231606	0.769381	0.221933	0.762301	0.226573	0.751039	0.224516	0.658405	0.208049	0.898868	0.240456	1.11129	0.278922	0.892914	0.254927	0.48949	0.0663985	0.816641	0.141726	0.645418	0.116299	0.683376	0.0854315	0.819049	0.0654698	0.547356	0.019858	1.04947
GABA	0.690768	0.0411849	0.854206	0.115512	1.12322	0.117532	0.855173	0.0684947	0.825877	0.0577906	0.92015	0.135718	0.848669	0.0150372	1.02245	0.0222135	1.05914	0.256598	1.25534	0.0691959	1.28003	0.359031	0.873485	0.141911	0.747355	0.110024	0.710481	0.0544259	0.600308	0.0574448	0.968819	0.15254	1.60512	0.0583409	0.765972	0.125564	0.930799	0.0431719	0.771111	0.221803	1.21418	0.0391433	0.938485	0.0778327	0.514512	0.0573935	0.755551	0.12856	1.18878
Aspartic acid	0.592663	0.0342346	1.18787	0.0900892	0.610099	0.0823063	0.780599	0.121049	0.645467	0.0656915	0.68746	0.0369379	1.08296	0.0545898	0.375288	0.0251974	0.669006	0.0701969	0.842635	0.0311132	0.789252	0.102629	0.772724	0.0501085	0.747951	0.0397498	0.776592	0.031577	0.645582	0.132403	0.797047	0.0946949	1.34765	0.0907805	0.550199	0.0672706	0.743651	0.0573503	0.311683	0.0319932	0.699772	0.0884202	0.677897	0.0820192	0.754468	0.111164	0.873751	0.0572052	1.6476
Threonic acid	0.909567	0.247114	1.95206	0.0399143	1.04365	0.116022	0.644016	0.118643	0.958566	0.00966674	0.679059	0.0987155	1.07477	0.0808729	0.611442	0.166461	0.622716	0.0904079	1.0466	0.137686	1.49029	0.183268	1.13397	0.0866964	1.17866	0.162991	1.04801	0.15437	1.03951	0.201126	0.721061	0.0779745	1.58948	0.0720614	0.585444	0.0769625	0.967358	0.0291266	0.667335	0.0270876	0.6209	0.0746153	1.39711	0.368424	1.8074	0.44373	1.82483	0.352625	1.94964
Methionine	0.981643	0.284661	1.83002	0.365371	0.959046	0.222365	0.808027	0.424403	0.697508	0.41357	0.754821	0.0897505	1.33201	0.0367432	0.427465	0.14647	0.94312	0.124308	0.657001	0.044967	0.895019	0.115734	0.92175	0.395102	1.28314	0.117121	1.13311	0.281322	0.761397	0.257828	0.735384	0.271788	2.17674	0.401029	0.400231	0.160808	1.06027	0.169034	0.585607	0.216289	1.33648	0.362473	1.22905	0.101931	0.922313	0.0519737	1.30673	0.267101	1.76742
Glutamine	0.325118	0.123369	1.33287	0.275158	0.389713	0.110482	0.655087	0.524934	0.256702	0.117646	0.364345	0.0587529	0.625302	0.202227	0.114335	0.0296287	0.28497	0.0246896	0.824108	0.17632	0.308024	0.0117541	0.405486	0.157277	0.47149	0.120555	0.405549	0.1013	0.406929	0.165875	0.550654	0.265972	0.706564	0.189987	0.281957	0.115583	0.826596	0.161857	0.108589	0.101564	0.350815	0.0960034	0.370973	0.118125	0.348324	0.125731	0.676162	0.218574	1.86816
Xylose	1.34459	0.126284	1.25915	0.0818372	1.23879	0.0853694	1.39838	0.286253	1.12023	0.0960662	1.16125	0.263814	1.58987	0.439635	1.09217	0.187513	1.03951	0.0740387	1.22729	0.159092	1.22282	0.159363	1.08953	0.107151	1.24061	0.132335	1.24875	0.141862	1.04458	0.18596	0.931837	0.045394	1.40617	0.198553	1.43655	0.249928	1.10335	0.054313	0.992218	0.0998044	1.05999	0.0768962	1.03258	0.0617439	0.861913	0.0588703	1.03334	0.0658226	0.93642
Pyroglutamic acid	0.40867	0.0371074	1.08669	0.238023	0.421947	0.0450768	0.758071	0.197851	0.507673	0.108662	0.633999	0.0737724	0.798359	0.0782381	0.322861	0.0132499	0.521183	0.0613138	0.970791	0.116377	0.503087	0.109456	0.548889	0.0616738	0.565588	0.0960522	0.539429	0.0607459	0.50084	0.089549	0.749762	0.195679	0.836148	0.0379492	0.385611	0.105001	0.904714	0.172669	0.178774	0.0699349	0.502599	0.0530537	0.492695	0.0350433	0.444462	0.0503481	0.692282	0.123144	1.62571
Glutamic acid	0.812236	0.0911439	0.902072	0.0718855	0.923884	0.182962	0.605136	0.148945	0.930175	0.121658	0.687681	0.0347831	0.922514	0.0587007	1.01201	0.068048	0.883815	0.0532359	1.00018	0.12571	0.814773	0.060924	0.780759	0.104179	0.662797	0.0723275	0.665397	0.0127716	0.604472	0.169404	0.932813	0.14914	1.30271	0.0501778	0.485606	0.0591439	1.07546	0.163793	0.662621	0.0806433	1.1143	0.257463	1.00086	0.0587537	0.803996	0.0821577	1.1472	0.188722	2.16347
Rhamnose	0.789036	0.094347	1.00242	0.122653	0.81748	0.128923	0.91706	0.154809	0.783485	0.166755	0.732698	0.0589131	0.652321	0.565095	0.840494	0.16539	1.34564	0.0448464	0.865205	0.0495539	0.874397	0.039467	0.710587	0.123771	0.796107	0.113876	0.935177	0.116075	0.827376	0.365213	0.507752	0.0267637	1.60571	0.101954	0.763124	0.10211	0.760287	0.131449	0.66701	0.0511422	0.937239	0.283743	0.795839	0.110017	0.866416	0.082347	0.657506	0.0227112	1.05774
Putrescine	1.5917	0.0819291	1.78769	0.134937	0.969393	0.0345728	1.18532	0.217008	0.894837	0.0924022	0.818762	0.231741	1.66462	0.385324	0.787201	0.197027	0.579542	0.0557979	0.90703	0.163417	1.01936	0.212062	1.11812	0.191987	0.774524	0.075957	0.621455	0.0859448	0.626481	0.151992	0.804209	0.135742	0.814192	0.0916977	1.01965	0.321378	0.7381	0.113622	2.11674	0.405863	1.91023	0.280634	2.07678	0.495431	1.08201	0.147753	1.6996	0.28607	1.55047
Fucose	0.523026	0.0367467	1.01745	0.0956589	0.715135	0.0510018	0.812565	0.146766	0.719065	0.103845	0.63731	0.0820323	0.833648	0.0760179	0.644049	0.0888607	0.664903	0.0367959	0.613242	0.0171329	0.620527	0.055809	0.541172	0.05608	0.523403	0.0403011	0.544195	0.0759909	0.50106	0.124513	0.578307	0.0412818	0.97346	0.136901	0.617369	0.104697	0.690432	0.0322964	0.771891	0.0624928	0.664331	0.176971	0.546149	0.0474701	0.772539	0.0818301	0.645511	0.00616308	0.740178
2-Oxoglutaric acid	0.115618	0.0275419	0.163928	0.0452561	0.106242	0.0197784	1.14645	0	0.18848	0	0.513809	0	0.509234	0	0.337818	0	0.274339	0	0.57718	0	0.527333	0	0.533128	0	0.587209	0	0.551827	0	0.533438	0	0.688139	0	1.02417	0	0.920962	0	1.3824	0	0.0001	0	0.0001	0	0.0001	0	0.0001	0	0.0001	0	0.0001
Phenylalanine	0.882546	0.266885	2.77705	0.964513	0.398203	0.0507155	0.503807	0.436582	0.0835772	0.013988	0.45974	0.0715743	0.199848	0.0874516	0.0001	0.0406894	0.307319	0.0438339	0.289113	0.0143536	0.365197	0.112483	0.250837	0.2639	0.180389	0.192194	0.18298	0.0701318	0.105712	0.134985	0.240237	0.188287	0.226252	0.0828681	0.246181	0.464603	0.0282134	0.12851	0.484374	0.227135	0.673964	0.124622	0.663166	0.218272	0.901478	0.260741	0.732695	0.0752422	5.36428
Asparagine	0.709732	0.0849024	0.996942	0.196192	0.442836	0.0713743	0.927582	0.136189	0.734184	0.0772486	0.665144	0.136208	0.948883	0.0352497	0.616056	0	0.698138	0.0114929	0.986724	0.126416	0.635244	0.0997921	0.719643	0.0553357	0.856352	0.065717	0.793082	0.0180496	0.5852	0.0935849	0.601755	0.0593183	0.182247	0.0455878	0.57311	0.0513073	0.745717	0.048867	0.537044	0.11441	0.59966	0.28039	0.643205	0.137968	0.522843	0.0770634	0.546611	0.126317	1.65811
Quinic acid	0.561629	0.0564409	1.0577	0.0752522	0.748256	0.0306171	0.0001	0.267487	0.0001	0.164606	0.0001	0.214163	0.0001	0.0465765	0.0001	0.113719	0.0001	0.223558	0.0001	0.160991	0.0001	0.177909	0.0001	0.0970771	0.0001	0.17765	0.0001	0.13713	0.0001	0.192011	0.0001	0.160727	0.0001	0.315661	0.0001	0.0896119	0.0001	0.247777	0.0001	0	0.0001	0	0.0001	0	0.0001	0	0.0001	0	0.0001
D-Glucopyranoside	0.642793	0.0596588	0.955874	0.287177	0.895689	0.0358613	0.507757	0.0396086	0.503473	0.0259581	0.597351	0.104441	0.592379	0.0637437	1.315	0.491552	0.614988	0.115488	0.521725	0.0283019	0.602338	0.0679943	0.497061	0.0728366	0.572542	0.0606516	0.621227	0.143079	0.495569	0.180895	0.692159	0.149288	1.67812	1.49146	0.689851	0.224546	0.718757	0.143179	0.684958	0.0534514	0.778711	0.215419	0.493645	0.0477572	0.833357	0.0585416	1.06014	0.1754	1.50099
Glucuronic acid	0.830766	0.107933	1.21631	0.350742	1.13455	0.0840481	1.02156	0.118257	0.702095	0.0277776	0.626422	0.0548027	1.20908	0.245852	2.19725	0.384896	1.08204	0.156466	1.83814	0.0794739	1.08135	0.343293	1.31298	0.236136	1.05924	0.25715	0.864328	0.225366	0.8189	0.409275	0.846999	0.267714	1.55726	0.256901	0.693724	0.0599229	2.29013	0.567219	1.11832	0.130882	1.04284	0.0427857	1.70689	0.177158	1.15901	0.328624	1.67256	0.191878	2.42112
Dehydroascorbic acid	0.758144	0.0831511	0.530815	0.0346148	0.76497	0.10309	0.60157	0.0783399	0.453877	0.104566	0.775161	0.0416905	0.770703	0.127278	0.689962	0.0269951	0.746012	0.0990266	0.61019	0.111842	0.72943	0.102414	0.517025	0.152124	0.657631	0.0479628	0.779549	0.173199	0.427127	0.23542	0.47499	0.127831	0.782196	0.110773	0.434642	0.0165098	0.633202	0.0749625	0.525496	0.0770991	0.796536	0.142033	0.59625	0.114113	0.501365	0.0102317	0.616906	0.0551911	0.937211
Myo-inositol	0.276007	0.0227362	0.710131	0.0279443	0.639868	0.069583	0.65763	0.0714982	0.756928	0.207142	0.744975	0.0494133	0.646794	0.0855801	0.453874	0.059171	0.729345	0.0807707	0.2451	0.0981828	0.52055	0.104192	0.569834	0.140319	0.371839	0.0372421	0.415165	0.105005	0.366727	0.136573	0.65481	0.185919	1.34345	0.289184	0.111771	0.0345693	0.592973	0.160018	0.632055	0.110533	0.722888	0.104241	0.510461	0.0628007	0.790975	0.0321221	0.59056	0.207287	0.810576
Tyrosine	0.396756	0.247217	0.747	0.112484	0.510926	0.0822428	1.01589	0.32787	0.0001	0	0.39734	0.346616	0.652335	0.116731	0.0001	0	0.815919	0.120497	0.350714	0.304373	0.193339	0.334873	0.228795	0.396284	0.492036	0.0848166	0.17444	0.30214	0.464645	0.132393	0.834782	0.205315	2.26025	0.287448	0.460194	0.136374	1.15448	0.152722	0.81365	0.653495	1.4025	1.41129	1.20183	1.0101	0.759448	0.617746	0.821072	0.655539	1.04099
Fructose-6-phosphate	0.724511	0.139936	0.5309	0.0590476	1.6363	0.245936	0.798218	0.0546832	0.885243	0.0663063	0.713517	0.164039	0.775022	0.27583	0.976649	0.161317	0.716907	0.0261908	0.889996	0.120553	0.651332	0.175363	0.706722	0.147306	0.778278	0.116425	0.648228	0.094701	0.613487	0.200432	1.05158	0.171433	1.57881	0.243328	0.725302	0.106986	0.905568	0.17325	1.17824	0.110842	0.999886	0.241162	1.01887	0.246347	0.82673	0.0327154	0.93299	0.135656	0.889716
Glucose-6-phosphate	0.75279	0.0697004	0.644114	0.11552	2.29772	0.475403	0.745661	0.0210844	0.878878	0.0351208	0.681864	0.144672	0.70132	0.185232	1.14852	0.164065	0.732217	0.0346221	0.863608	0.0705873	0.60461	0.163427	0.645719	0.112721	0.784087	0.077954	0.610908	0.0602341	0.619578	0.189759	1.03689	0.189843	2.08061	0.367404	0.735947	0.110968	0.902411	0.122259	1.11677	0.096138	0.951408	0.241234	0.975127	0.156239	0.702034	0.0569543	0.858	0.0944448	0.924796
Tryptophan	0.988184	0.583603	2.44217	0.216181	0.548483	0.150546	1.06878	0.51455	0.354083	0.204955	0.614354	0.21145	1.23849	0.396993	0.291545	0.0560827	0.779596	0.0617902	0.749501	0.181793	0.743413	0.250334	0.800668	0.38732	0.760999	0.097265	0.675638	0.0829845	0.577649	0.227986	1.00173	0.437661	2.47809	0.601185	0.681603	0.329665	1.48127	0.314453	0.453648	0.364999	1.06291	0.243163	0.653725	0.0717001	1.03679	0.0671249	0.880643	0.289987	3.12999
Maltose	0.417246	0.128746	0.81363	0.106209	0.676837	0.138742	0.743403	0.0349496	0.526551	0.126677	0.75757	0.114892	0.458961	0.398176	0.572676	0.203813	0.388398	0.0389877	0.309145	0.267728	0.654191	0.120944	0.493501	0.146833	0.398499	0.0718282	0.430558	0.0558754	0.406691	0.146866	0.442058	0.181634	1.7457	0.388555	0.14346	0.140209	0.499119	0.0854097	0.933939	0.0998326	0.894283	0.18063	1.22377	0.951832	0.819519	0.227436	0.656156	0.0814175	1.53209
Trehalose	0.256493	0.0355025	0.438788	0.0869085	0.572687	0.08895	0.486358	0.0709086	0.363772	0.141329	0.422631	0.106228	0.691148	0.0796311	0.633111	0.0525974	0.667462	0.0922574	0.391212	0.166836	0.852202	0.248945	0.758147	0.248914	0.925132	0.139517	0.820351	0.217959	0.474592	0.242475	0.489386	0.152883	1.75781	0.351053	0.166927	0.0370021	0.753179	0.256616	0.604131	0.0654045	1.27936	0.153083	0.928905	0.0916193	0.67883	0.0411623	0.751252	0.255156	1.91923
Isomaltose	0.740381	0.231639	0.0938951	0.00910734	0.0933771	0.0090571	0.248841	0.245108	1.78015	1.14482	0.632758	0.460155	1.62702	0.114709	0.0361054	0.0625364	0.823392	0.168221	0.358577	0.0769056	0.59215	0.422845	0.560065	0.234974	1.88925	0.215332	1.21735	0.275879	0.795102	0.240298	0.858542	0.351446	4.82512	0.793145	0.111264	0.0995308	0.378741	0.067823	1.174	0.74072	2.25657	0.891837	2.34433	0.517263	3.39399	3.30068	4.67194	1.53821	0.392334
Galactinol	0.617077	0.0708781	0.933751	0.333134	1.35296	0.0959238	0.679708	0.122424	0.866173	0.215907	0.926173	0.0728805	0.490221	0.132674	0.399607	0.108682	0.713594	0.0234095	0.393736	0.0945943	0.605549	0.1131	0.526947	0.116812	0.880035	0.107091	0.891874	0.177921	0.632432	0.235587	0.548552	0.13207	1.63789	0.251194	0.382819	0.0553971	0.737008	0.170035	0.793011	0.211825	1.56429	1.35024	0.55343	0.0800241	0.913967	0.276369	0.620902	0.352722	1.32583
Raffinose	0.347729	0.0339694	0.728052	0.0249122	0.565966	0.10304	0.74365	0.106712	0.818558	0.242567	0.691509	0.0785523	1.15139	0.154659	0.281187	0.0778999	0.536101	0.0493084	0.490081	0.117707	0.549061	0.114616	0.510727	0.0832184	0.440479	0.0334946	0.467294	0.12546	0.475525	0.136088	0.317634	0.0683739	1.28251	0.161896	0.189718	0.0283418	0.613259	0.154869	0.680941	0.110811	0.521359	0.217461	0.460171	0.0581487	0.702148	0.239936	0.414045	0.146868	0.714201
1-Kestose	0.298352	0.0296613	0.633293	0.0531243	0.54348	0.11348	0.708225	0.115406	0.732752	0.267843	0.659295	0.0396731	0.899464	0.105874	0.416239	0.0966046	0.64883	0.0429607	0.519596	0.0910636	0.622065	0.0857157	0.586855	0.101968	0.359318	0.0152448	0.375952	0.0560481	0.322752	0.121539	0.36519	0.0899702	2.146	0.220605	0.180625	0.0382023	0.594122	0.117953	0.566903	0.0733704	0.527421	0.105239	0.473112	0.0611646	0.553378	0.218412	0.387906	0.0772972	1.11606
Maltotriose	0.539968	0.0971914	0.196071	0.0677018	0.677273	0.0985779	0.478791	0.0980023	0.547358	0.0908828	0.758246	0.0616797	0.735168	0.0727444	1.02736	0.122776	0.872487	0.178084	0.727885	0.0828612	1.00325	0.197717	0.630779	0.0614318	0.556944	0.176625	0.557699	0.0877114	0.24316	0.127485	0.652229	0.0645264	0.848918	0.0477192	0.432376	0.0646243	0.508642	0.101212	0.587749	0.0720602	0.623442	0.136806	0.487197	0.0695268	0.373899	0.158971	0.338182	0.0936062	0.74639
Fructose	1.03014	0.297739	0.698965	0.104031	1.02415	0.016968	0.682105	0.0796624	0.904982	0.110085	0.904982	0.0974456	0.890105	0.101441	1.05095	0.277298	1.01923	0.13416	1.48435	0.950141	2.06793	1.85072	1.92393	1.64448	1.51411	1.12664	1.4793	1.03993	1.16463	0.969893	1.41305	0.987828	2.58246	1.69499	0.984702	0.649457	1.74175	1.18938	0.886823	0.227776	1.12335	0.0775697	1.04858	0.0424653	0.986158	0.0612757	0.967974	0.107374	1.22595
Glucose	0.997736	0.209887	0.679346	0.0573823	1.01827	0.0714101	0.681	0.0674036	0.921467	0.105978	0.891651	0.0793038	0.862379	0.0866136	1.03886	0.186413	0.999244	0.115105	1.15329	0.497629	1.45647	0.903291	1.42587	0.836969	1.17361	0.628565	1.15903	0.599575	0.930237	0.607112	1.1574	0.552426	1.8159	0.746029	0.78442	0.345397	1.36877	0.614683	0.922141	0.196012	1.13231	0.0723931	1.1043	0.0429062	0.995733	0.0852477	1.01538	0.0948297	1.25191
Citric acid	0.823108	0.18975	0.498103	0.0803007	0.851673	0.0895181	0.856221	0.148807	0.924424	0.211301	0.74255	0.152256	0.706912	0.0343248	1.02427	0.0778206	0.872504	0.145056	1.24823	0.705401	2.27834	2.03145	1.52166	1.32109	1.58034	1.41234	1.60676	1.18199	0.859908	0.735672	1.4086	1.36466	2.18157	1.73231	0.931797	0.56164	1.33886	0.998174	0.895197	0.24083	1.0572	0.0540106	0.823799	0.190895	0.96172	0.197758	0.702222	0.111186	1.42294
Sucrose	0.536258	0.105046	1.11977	0.0950964	0.645087	0.0582223	0.876605	0.093611	0.771163	0.169779	0.81274	0.0795398	0.960369	0.0749304	0.501084	0.0693494	0.550442	0.0874247	0.924073	0.474445	1.21872	0.938114	1.10433	0.669542	0.90134	0.576731	0.872325	0.620958	0.747707	0.498926	0.757156	0.510455	1.48797	0.401103	0.423823	0.272697	0.872936	0.498839	0.814724	0.079778	0.785544	0.05402	0.75455	0.0138856	0.788268	0.0571589	0.654865	0.111962	1.00973
[truncated: 137 more columns]

## Sheet: Table 1B
Supplementary Table 1B Primary metabolites profiling of '232' x '1392' F1 population for the harvest 2014. Values are relativized to the '1392' parental values.
Metabolites	232	SD	L1	SD	L2	SD	L3	SD	L4	SD	L6	SD	L7	SD	L8	SD	L9	SD	L10	SD	L11	SD	L12	SD	L13	SD	L14	SD	L15	SD	L16	SD	L17	SD	L18	SD	L19	SD	L20	SD	L21	SD	L22	SD	L23	SD	L24	SD	L26
Alanine	1.23116	0.514167	1.35018	0.203489	0.885486	0.219588	1.19714	0.958941	1.1382	0.283526	1.06101	0.133116	0.995759	0.29534	2.29658	0.464109	1.39975	0.442122	1.24037	0.152104	1.27363	0.623044	1.7136	0.510511	1.36839	0.364685	2.31227	0.456129	1.31895	0.310163	1.41345	0.690354	1.18434	0.343396	1.62959	0.251561	3.39277	2.63269	1.03289	0.496577	2.25868	0.229973	1.28297	0.347886	2.34815	0.607829	2.34668	0.210454	1.2196
Pyruvic acid	0.473024	0.036655	0.0001	0	0.0001	0	0.0001	0	0.0001	0	0.547753	0.112745	0.0001	0	0.0001	0	0.576192	0.123283	0.540943	0.1057	0.0001	0	0.0001	0	1.05534	0.137767	0.0001	0	0.836414	0.433639	0.0001	0	0.821768	0.199287	0.459834	0.0525234	0.651007	0.526975	0.28929	0.0599682	0.0001	0	0.0001	0	0.636586	0.162963	0.0001	0	0.0001
Valine	0.721896	0.00456868	1.64903	0.185144	0.493278	0.0521291	2.44627	3.67968	0.955989	0.678248	1.34417	0.107242	1.35266	0.558335	1.31757	0.797541	0.599594	0.227225	1.67533	0.413096	1.13104	0.979853	1.78911	1.24876	1.16247	0.426405	1.27768	0.339588	1.75366	0.818838	1.103	0.636521	0.85378	0.666313	1.10538	0.147256	3.58682	0.612813	0.733693	0.279383	2.04938	0.359359	1.02352	0.225068	3.00646	1.15497	2.22024	1.4613	0.241469
Leucine	0.721896	0	0.904541	0.0496111	0.777309	0.133149	0.879511	0.0793451	0.877829	0.144402	0.953727	0.105183	1.04671	0.0771109	1.07493	0.0164235	1.2108	0.214603	0.95157	0.0806599	0.861521	0.195127	1.07255	0.202502	1.10993	0.145721	0.760439	0.118247	0.946487	0.148126	0.801912	0.0998967	1.09153	0.0833104	1.30202	0.147086	1.048	0.109021	1.03052	0.0460462	0.787853	0.115902	0.928019	0.0633057	1.24974	0.124023	0.802474	0.0937959	1.12689
Isoleucine	0.670381	0.0239242	1.30972	0.0847587	0.46108	0.159517	5.12058	5.21881	1.46863	1.40827	1.45144	0.266422	1.18438	0.370776	1.35616	0.796246	0.607397	0.139911	1.91887	0.381882	0.979596	0.969694	1.61194	1.60091	1.1224	0.459071	1.37121	0.410922	1.8254	1.2853	1.47131	1.01067	1.21734	0.334294	1.10641	0.222035	5.01303	2.11484	0.673314	0.309419	2.88004	0.666811	1.23144	0.551982	3.48128	1.44546	2.78251	1.8468	1.19707
Glycine	1.04809	0.038249	2.04472	0.410042	0.650719	0.110428	1.57278	0.703878	1.39144	1.13095	1.32357	0.0532373	1.45959	0.675758	0.959286	0.220404	0.729759	0.198903	0.923366	0.195855	0.728261	0.360812	1.03999	0.324119	1.48401	0.196464	1.77256	0.295356	1.31239	0.458782	1.0127	0.351643	1.33183	0.314593	0.89284	0.0525455	2.83884	1.50158	1.19183	0.295215	1.40982	0.0918728	0.980975	0.111216	1.71752	0.485148	1.97945	0.0808616	0.673484
Phosphoric acid	1.26232	0.185778	1.13996	0.0590187	0.973555	0.122005	1.01078	0.386384	0.967813	0.0429573	0.892572	0.0334478	0.922294	0.309496	0.962458	0.10396	1.06455	0.135887	1.23631	0.283713	0.910753	0.138075	1.49854	0.364572	1.28892	0.280634	1.25804	0.0379572	1.00323	0.302763	1.14857	0.240111	1.45099	0.123428	1.1186	0.0507621	1.55959	0.604239	1.06648	0.183179	0.877606	0.0840737	0.937996	0.113559	1.29941	0.0462022	1.16032	0.0715607	0.862692
Proline	1.69405	0.601132	0.6567	0.154281	0.600131	0.206746	3.13078	3.0143	1.06076	0.697531	0.50376	0.125237	0.824056	0.254314	1.30131	0.650049	7.55607	9.71533	0.586574	0.164673	1.08568	1.04008	10.697	8.30266	2.15191	1.94412	2.48211	1.65355	2.86943	3.17378	1.06904	0.586668	0.8144	0.489194	2.00526	0.73167	1.66145	1.24939	0.441659	0.0851961	1.11248	0.210034	1.21124	0.952731	2.83454	1.20542	1.66682	0.433324	0.619885
Glyceric acid	1.13363	0.00741809	2.4196	0.271009	0.824217	0.116895	0.963849	0.246003	1.3416	0.104209	1.17064	0.078943	0.951372	0.321301	0.597247	0.0550325	1.44064	0.256024	1.59971	0.378546	1.23357	0.438719	1.39065	0.260867	1.82027	0.200783	1.89906	0.202044	2.70872	0.717653	1.29816	0.275986	1.77308	0.301595	1.90715	0.218053	1.93373	0.581103	0.747012	0.121655	0.531938	0.0339988	0.876765	0.156726	2.20604	0.212771	1.36347	0.178839	0.783006
Serine	0.962107	0.320454	0.910948	0.19051	0.525011	0.0864135	1.08078	0.707119	0.976859	0.222722	0.821413	0.110696	0.814877	0.324655	1.38661	0.319856	1.33592	0.252129	1.36751	0.291009	0.979146	0.661914	1.0628	0.461096	1.06406	0.203712	1.86513	0.326407	1.19102	0.490141	1.26915	0.545867	0.823035	0.234055	1.14669	0.146585	2.69189	2.03036	0.590914	0.203953	1.60954	0.0717059	0.908698	0.301607	2.64328	0.891521	1.5208	0.127159	0.613818
Succinic acid	0.660827	0.0141109	1.92594	0.487039	0.89863	0.24312	0.610865	0.121929	0.915609	0.166872	0.8276	0.123627	0.837627	0.347558	0.210123	0.0710472	1.22953	0.318489	0.567844	0.161863	0.663914	0.110538	1.29409	0.497112	1.70811	0.182439	2.20081	1.01293	2.04794	0.982499	1.68775	0.989995	1.91416	0.565549	1.28397	0.334209	0.599462	0.506799	0.890511	0.134521	0.552113	0.0305773	0.705717	0.309543	2.20861	0.460952	1.1822	0.424801	0.158716
Threonine	0.94388	0.197664	1.11134	0.177718	0.56376	0.126047	1.98038	1.59324	0.894552	0.463711	0.806112	0.115881	0.839194	0.316386	0.58732	0.241321	1.08959	0.13045	1.08821	0.299646	0.875383	0.600697	1.07162	0.805165	1.00387	0.207599	2.10113	0.389429	0.994934	0.465665	1.23956	0.894911	0.989222	0.143209	1.25139	0.122361	1.81548	1.01805	0.411211	0.142532	2.01627	0.234536	1.03388	0.420442	3.13959	1.27336	1.97548	0.301928	0.506216
Fumaric acid	0.837617	0.100207	1.25089	0.158083	0.630409	0.130885	0.715729	0.040547	0.92211	0.0460188	0.875863	0.206384	0.701807	0.272311	0.390697	0.0495208	1.14477	0.283665	0.575927	0.173798	0.73167	0.0946108	1.39104	0.455029	1.39139	0.114086	1.40912	0.630118	1.9553	0.84104	1.05271	0.131484	0.955437	0.233933	0.941658	0.126989	1.3061	0.684198	0.923	0.0870203	0.370196	0.0620975	0.870271	0.0476141	1.82971	0.0464563	0.891792	0.300028	0.670246
beta-Alanine	0.645148	0.0197953	0.587058	0.0563216	0.284211	0.0488355	1.29394	0.623498	0.523656	0.124575	0.418418	0.11835	0.623816	0.291827	0.291432	0.0326092	0.689223	0.415736	0.38457	0.164119	0.332279	0.129263	0.85418	0.0675303	1.43483	0.532068	1.49636	0.472964	1.16229	0.626025	0.741439	0.314193	1.03874	0.644982	0.831444	0.288494	1.66478	1.63725	0.864436	0.124276	0.410466	0.0753885	0.670816	0.255957	2.00305	0.594037	1.20293	0.44971	0.251978
Erythritol	1.09048	0.202966	1.33029	0.193966	0.99696	0.0805901	0.710375	0.623747	0.89767	0.0693338	1.01772	0.0284266	1.1828	0.401882	0.928065	0.180572	1.57855	0.29612	1.06183	0.109562	1.03141	0.1671	1.51917	0.652251	1.51744	0.398798	1.64944	0.132012	1.25921	0.440878	0.903749	0.133543	1.59986	0.242204	1.23619	0.208432	1.47013	0.643031	0.992601	0.023436	0.908815	0.0796677	1.05167	0.265745	1.41712	0.0929032	1.10942	0.238015	1.02282
Malic acid	0.852662	0.0118295	1.02595	0.0286922	0.687443	0.0191663	1.72796	0.326977	0.911222	0.0173415	1.10272	0.179539	0.790486	0.20086	0.709203	0.0262398	1.2345	0.0732555	0.810678	0.235886	0.872031	0.0130081	1.68339	0.485068	1.06084	0.0532615	0.945073	0.0465572	0.965691	0.234408	0.889791	0.0415001	0.884844	0.0342874	1.14167	0.0297132	0.804812	0.410072	1.02046	0.0873332	0.801155	0.104634	0.71783	0.0649753	1.19157	0.0806028	0.699518	0.129134	1.03276
GABA	0.855301	0.0738324	0.780676	0.090505	1.33089	0.440217	0.590395	0.289047	0.778579	0.150108	1.36238	0.715395	0.512562	0.138833	1.49495	0.459232	1.10478	0.554301	2.33691	1.10006	1.32338	0.72162	2.75388	1.01216	2.23562	0.201452	1.22867	0.308647	1.11901	0.259966	1.28133	0.788983	2.25542	0.663407	1.51176	0.104048	2.63246	0.0361948	1.82565	0.327171	2.40753	0.1939	2.28157	0.237369	1.39395	0.493982	1.62405	0.374585	2.26626
Aspartic acid	0.691398	0.0801552	1.22755	0.137687	0.622659	0.126408	0.947856	0.363848	0.745	0.159359	0.884204	0.156198	0.804067	0.31784	0.336546	0.101141	0.728767	0.0881581	0.984873	0.241807	0.853342	0.338732	0.961312	0.396576	0.803312	0.0298322	1.30546	0.155477	0.837331	0.223016	0.878497	0.145924	1.0895	0.346238	0.716369	0.142486	0.807442	0.305396	0.250155	0.0688541	0.892289	0.0835042	0.749466	0.0962739	1.57232	0.292662	1.18409	0.139799	0.539599
Threonic acid	1.05429	0.0118295	1.36588	0.187783	0.587899	0.124498	0.848149	0.210645	0.736728	0.180969	0.8327	0.230958	0.625847	0.287553	0.31558	0.0838569	0.947499	0.514278	0.807721	0.200695	0.936673	0.157616	1.88571	0.423563	1.1118	0.135594	1.32235	0.0628428	1.62459	0.512266	0.541815	0.150047	0.732649	0.545108	0.626412	0.0482324	1.15168	0.409322	0.330254	0.0413382	0.370302	0.00210176	0.980206	0.0566495	1.47473	0.26978	1.05928	0.109701	1.00284
Methionine	0.853544	0.32254	0.678081	0.0609851	0.454449	0.0882887	2.06224	2.14364	0.924963	0.400525	0.569873	0.163554	0.971687	0.306685	0.597337	0.179431	1.71925	0.769403	0.760942	0.386269	0.929402	0.508134	2.08464	1.11316	2.07763	0.126098	2.81484	0.785632	0.941504	0.795682	0.856267	0.467165	3.14668	2.9366	0.911765	0.204345	2.37286	1.87754	0.497293	0.0775949	1.66751	0.313616	0.854999	0.51528	2.22579	0.81855	1.77764	0.393974	0.516796
Glutamine	0.70601	0.00354363	1.05082	0.302142	0.448594	0.0537374	2.38669	1.71716	0.516588	0.443357	0.851469	0.460437	0.770217	0.28359	0.304809	0.112635	0.484311	0.0999067	1.56656	0.840826	0.634517	0.625927	0.782403	0.168922	1.05469	0.178092	2.22519	0.683572	0.754378	0.503027	0.874752	0.728501	1.17637	0.204739	0.496324	0.103708	2.86442	2.68832	0.254389	0.0636923	1.25713	0.492523	0.977905	0.539128	1.60391	1.09016	3.17108	1.61411	0.51556
Xylose	1.64723	0.287165	1.28081	0.115919	1.27987	0.0765633	1.44718	0.409783	1.24488	0.0693098	1.69059	0.159386	1.25598	0.130514	1.43216	0.0287176	1.2096	0.0939945	1.5332	0.16028	1.26715	0.130541	1.59012	0.329845	1.56965	0.334343	1.17869	0.091492	1.6841	0.241421	0.961006	0.0958574	1.00605	0.8696	1.40508	0.048916	1.3267	0.172233	1.23863	0.263801	1.18758	0.190298	1.18717	0.182857	1.30507	0.0287562	1.33508	0.12425	1.33392
Pyroglutamic acid	0.390677	0.0254964	0.854895	0.128685	0.539668	0.161557	1.15859	0.387321	0.501715	0.139589	0.558733	0.16898	0.537169	0.320043	0.4304	0.0762613	0.837285	0.187037	0.886933	0.261184	0.712332	0.588454	0.554975	1.02261	0.664624	0.16355	1.2931	0.345614	0.573328	0.176315	0.778252	0.274942	0.820817	0.259908	0.731813	0.110494	1.42593	0.976727	0.220793	0.040216	1.0486	0.117758	0.665101	0.200531	1.54558	0.691689	1.68684	0.4815	0.506591
Glutamic acid	0.80003	0.46745	0.832172	0.0955138	0.682235	0.0700641	1.00024	0.195946	0.865201	0.144823	0.850176	0.222848	1.11375	0.205187	0.920769	0.170948	1.29822	0.274308	1.50257	0.360072	0.820705	0.195784	1.8535	0.431513	0.8525	0.0320032	1.02253	0.0772729	0.896797	0.374053	0.872259	0.0704879	1.27203	0.321622	0.710857	0.175643	1.96334	1.24774	0.677327	0.132605	0.697984	0.107899	0.552455	0.10864	1.23719	0.238167	1.08284	0.163484	0.729768
Rhamnose	0.70001	0.163599	0.841714	0.238788	0.735942	0.187981	0.925676	0.275711	1.00179	0.244121	0.86117	0.0598901	0.968677	0.186455	1.03377	0.0736325	1.4426	0.424295	1.13801	0.181078	0.86745	0.0478377	1.07178	0.18263	1.26848	0.34802	1.30422	0.316385	1.03751	0.126269	0.616632	0.0716639	1.12248	0.187502	1.38247	0.0727387	0.838107	0.204728	0.708219	0.0605122	0.62407	0.119572	0.863582	0.0167406	1.20614	0.0473188	0.820292	0.0153502	0.915585
Putrescine	0.747735	0.204723	1.83264	0.615204	0.832272	0.208735	1.11104	0.164124	0.768672	0.262809	0.633171	0.100638	0.828391	0.16853	0.634787	0.183797	0.625022	0.103537	1.01858	0.173346	0.640197	0.231852	0.912313	0.240184	0.801219	0.0797208	0.822671	0.279113	0.47413	0.0569502	0.780289	0.146647	0.458795	0.107809	0.867177	0.259862	0.54414	0.0774703	1.2271	0.145385	1.05336	0.0500849	1.04848	0.0327292	0.988224	0.209808	0.870518	0.170424	0.738164
Fucose	0.538373	0.00931006	0.893941	0.101904	0.630839	0.0530065	0.7579	0.993747	0.697702	0.130924	0.732442	0.0509369	0.736296	0.230294	0.728194	0.0131218	0.826372	0.219205	0.756181	0.110019	0.62773	0.105365	0.79945	1.12417	0.857887	0.123526	0.910184	0.220757	0.912915	0.288665	0.656434	0.0547167	0.463102	0.384265	0.978278	0.0783694	0.796023	0.258398	0.72964	0.0390223	0.516334	0.0727945	0.634129	0.0872601	0.937146	0.074022	0.733608	0.0404058	0.54223
2-Oxoglutaric acid	0.230264	0.0114738	0.791383	0.533809	0.382086	0.0580312	1.04586	5.16635	0.334467	0.0860204	1.34594	0.547946	1.27426	0.217533	0.172902	0.0202897	1.58039	0.844413	1.5036	1.76415	0.637755	0.173127	1.05454	1.37178	0.551901	0.187828	0.588435	0.120892	0.309797	0.109258	0.887188	0.273515	0.622803	0.155617	1.07214	0.69938	0.326008	0.170846	0.42245	0.0584983	0.319728	0.0429232	0.194444	0.0588232	1.4446	0.784222	0.561224	0.467638	1.19104
Phenylalanine	0.491442	0.00447961	0.851684	0.183154	0.319256	0.00899725	4.37147	2.54912	0.775264	0.779013	0.828302	0.293557	0.80658	0.503439	0.785571	0.849172	0.500194	0.0529696	1.61295	0.891725	0.838361	0.712384	1.31791	2.06386	0.962855	0.500932	1.35721	0.403484	1.26767	1.211	1.44696	1.22861	1.18128	0.290786	0.933644	0.512053	3.9336	1.83284	0.470679	0.198211	5.48416	2.36425	1.30593	1.19316	3.9414	1.54136	2.29085	1.28236	0.620853
Asparagine	0.752764	0.25956	1.14702	0.176553	1.19808	0.649186	3.25189	0.494188	1.13892	0.597911	1.34924	0.381208	1.13671	0.375231	0.826359	0.236523	1.22898	0.607226	2.55196	0.773071	0.97205	0.23649	2.77848	0.513492	1.21452	0.442749	1.1382	0.277071	1.04293	0.103921	1.70067	1.80488	1.34066	0.268732	0.746161	0.0995585	2.40071	0.897101	0.918825	0.496998	2.16606	0.610413	1.20715	0.384631	1.99045	0.694465	1.31182	0.539994	1.06369
Quinic acid	0.624892	0.000774711	1.66906	0.346824	1.27769	0.0972226	1.13854	0.198191	0.881241	0.344433	0.963903	0.0383635	0.972315	0.530199	1.4947	0.602774	0.808701	0.108871	1.52028	0.0131318	0.939183	0.323083	1.3453	1.20046	0.665818	0.585538	0.865431	0.179955	0.895194	0.0331907	0.801059	0.139397	0.941914	0.161543	0.426999	0.0490858	0.813809	0.132805	0.726146	0.049297	1.82738	0.0636018	1.38608	0.27773	1.33385	0.106157	0.712859	0.205037	1.28885
D-Glucopyranoside	0.826453	0.206467	1.2335	0.284907	1.12142	0.495296	0.59508	0.0385891	0.852236	0.477449	0.609286	0.101067	0.846681	0.0508669	1.26353	0.110965	1.25092	0.456699	1.45616	0.38396	1.05295	0.150724	1.72452	0.629765	1.36661	0.435816	2.1016	1.27778	1.19964	0.568266	1.50183	0.553686	1.08372	0.49236	0.888975	0.0823479	1.18897	0.545055	0.54971	0.15715	1.50878	0.350158	0.955633	0.24468	1.32684	0.984614	1.53052	0.298252	1.60894
Glucuronic acid	0.732311	0.012554	0.877866	0.0194267	1.02626	0.190235	0.62118	0.13534	0.712658	0.183681	0.71622	0.111782	0.571	0.439803	1.44644	0.308786	1.56297	0.477241	1.74499	0.674189	1.00903	0.261529	1.67895	0.920655	1.34474	0.219886	1.46297	0.313013	0.799774	0.396932	0.687648	0.0282848	1.49307	0.190338	0.985616	0.214532	2.36514	1.34332	0.884756	0.209849	0.971933	0.111152	1.74017	0.289302	0.759826	0.169644	1.25024	0.57256	1.15496
Dehydroascorbic acid	0.987313	0.287194	0.75657	0.27113	1.03902	0.288115	0.554219	0.0660054	0.776959	0.0989226	1.29309	0.455844	1.00717	0.520791	0.810386	0.157579	1.05518	0.292701	1.22468	0.255214	0.805035	0.210365	1.96804	0.600792	1.75126	0.296068	1.29812	0.536769	0.828432	0.151981	0.749444	0.112682	0.812148	0.034023	0.942622	0.0818458	1.07008	0.486667	0.999713	0.278037	0.78876	0.139344	0.746162	0.0630193	0.89523	0.229132	0.764505	0.351974	0.614567
Myo-inositol	0.667558	0.855978	0.968983	0.0772497	1.0754	0.179458	0.437256	0.781208	1.20095	0.173642	0.794658	0.037949	0.791928	0.24964	0.516883	0.118081	1.26468	0.285676	0.410257	0.292608	0.864164	0.23495	1.22656	0.957595	1.23742	0.0566562	1.58755	0.201332	0.977755	0.459045	1.05782	0.0534169	0.764636	0.232034	0.940261	0.0670776	0.781129	0.753104	1.02964	0.0870158	0.547924	0.0896655	0.756207	0.48001	1.24731	0.0955954	1.09054	0.399868	0.285827
Tyrosine	0.407655	0.0994337	0.624129	0.065434	0.465103	0.0558143	1.09677	1.21623	0.506479	0.155799	0.693395	0.109957	0.63955	1.21677	0.321347	0.281165	1.97767	0.607256	0.832676	0.23142	0.99784	1.01648	0.552868	1.95051	0.809016	0.20278	1.1993	0.278373	1.03623	0.725237	1.04589	0.359861	1.59607	0.752389	0.840857	0.11774	2.64497	2.37009	0.511833	0.460167	1.98246	0.156532	0.642392	0.330433	3.56657	1.12537	1.23958	0.266205	0.679705
Fructose-6-phosphate	0.767367	0.158151	0.616711	0.117828	1.02785	0.125967	0.702188	0.126131	0.730769	0.0938464	0.788501	0.203797	0.702505	0.148682	1.20159	0.100104	0.782813	0.194912	1.19187	0.417926	0.665782	0.273042	1.12613	0.256661	1.18362	0.264506	0.859416	0.115932	1.17289	0.422067	1.03979	0.331801	1.34615	0.327207	0.870313	0.259526	2.75011	2.46036	1.45791	0.158285	0.790451	0.266499	1.00796	0.167125	0.651563	0.0204323	1.0504	0.293379	0.789116
Glucose-6-phosphate	1.14849	0.219796	0.557943	0.128614	1.01569	0.137844	0.545565	3.41717	0.747948	0.147115	0.69686	0.184757	0.617192	0.502104	1.30106	0.0202973	0.791998	0.246734	1.25512	0.514625	0.694109	0.364745	1.19932	1.56283	1.11525	0.227955	0.91043	0.0244226	1.08993	0.566814	0.95944	0.365053	1.24324	0.317147	0.764472	0.140112	3.40466	3.36152	1.46327	0.310719	0.802511	0.232274	0.923225	0.15536	0.482123	0.0564457	1.00531	0.425116	0.705875
Tryptophan	0.804251	0.112833	1.14568	0.090263	0.922287	0.212355	2.91399	0.18418	1.37096	0.554517	0.841234	0.376135	1.06376	0.405997	0.925864	0.436518	1.46657	0.706747	1.74111	0.309429	1.32682	0.520295	2.30935	0.485299	1.67343	0.184557	2.19789	0.480597	1.66445	1.0185	1.82007	1.4718	1.42583	0.360679	0.885133	0.207254	3.90704	2.67668	0.571142	0.152446	3.00993	1.22038	1.53794	0.562998	2.94119	1.05188	2.74805	1.04702	0.773341
Maltose	0.493477	0.0658459	0.704099	0.101196	0.550657	0.0259252	0.57061	0.0640109	0.521578	0.107597	1.05787	0.210379	0.467291	0.509845	0.630472	0.575825	0.694929	0.308526	1.00644	0.454079	0.47208	0.0472711	1.20668	1.71185	1.74545	0.411856	1.58484	0.286415	0.92073	0.383779	0.577881	0.0782468	1.2853	0.32547	0.474172	0.0549097	1.89512	1.84355	1.17143	0.347421	0.349575	0.128398	0.442382	0.283988	0.579683	0.0794095	0.52065	0.276541	0.476593
Trehalose	0.740409	0.0456088	1.26047	0.330591	0.639812	0.145808	0.32027	0.131477	0.543662	0.104097	1.22786	0.117021	0.7785	0.437334	0.494085	0.106019	1.9147	1.57068	1.45402	0.651035	0.74892	0.136604	2.76282	0.0645295	2.2366	0.210824	6.00038	3.03122	1.47838	0.644424	0.663474	0.193213	1.96074	0.693124	0.596274	0.0515111	1.98292	1.79429	1.54126	0.14278	0.486197	0.15715	0.807136	0.726235	0.762901	0.219947	0.897089	0.759514	0.288674
Isomaltose	0.975449	0.6632	0.504286	0.0949774	0.582955	0.111843	0.271005	0.261005	0.514372	0.114977	1.02274	0.204548	0.538808	0.274227	0.421583	0.217438	1.10928	0.533638	1.11421	0.583613	0.385275	0.334767	0.812212	0.684409	0.511686	0.886266	1.63288	0.460072	0.462786	0.514092	0.212809	0.368596	1.35824	0.335085	1.01198	0.226177	1.4321	1.01695	0.983041	0.172908	0.191629	0.331911	0.393343	0.369621	1.09431	0.197826	0.364095	0.630631	0.452514
Galactinol	1.93598	0.0259626	1.15973	0.217343	0.942793	0.313298	0.850591	0.096233	0.919213	0.250305	0.839596	0.297126	0.727231	0.413146	0.621284	0.196516	0.693906	0.388654	0.560674	0.30766	4.12262	5.81137	1.02454	0.640158	1.52851	1.34006	3.83555	4.60079	3.93816	5.33451	0.758868	0.256064	0.762533	0.242783	4.36367	4.81967	1.41599	0.61264	1.32449	0.57828	0.591347	0.245167	0.736928	0.338936	0.78888	0.253375	0.744925	0.362884	0.538918
Raffinose	0.392883	0.0267048	0.941879	0.0731473	0.583213	0.128163	0.713321	0.106954	0.901659	0.236416	0.999072	0.217929	0.641251	0.353314	0.338902	0.0842146	1.05923	0.681219	0.675344	0.329975	0.464831	0.124528	1.26023	0.664367	1.31392	0.420854	2.03003	1.04792	1.49911	0.835668	0.437795	0.0547736	0.946484	0.280758	0.622114	0.0280965	0.762364	0.618786	1.08703	0.097545	0.274476	0.0810136	0.384736	0.227826	1.01013	0.203209	0.564874	0.427872	0.234216
1-Kestose	0.499436	0.038121	0.838102	0.0336704	0.698039	0.152863	0.707983	0.0428493	0.773283	0.191209	1.00692	0.238029	0.591533	0.289891	0.382087	0.109131	1.63169	1.13585	0.886473	0.467972	0.597951	0.0389323	1.75449	1.30918	1.61722	0.453851	2.02631	0.996988	1.13028	0.61964	0.551094	0.0303933	1.3018	0.504223	0.740449	0.092273	1.09568	1.06462	1.22758	0.0475846	0.286603	0.0681274	0.487793	0.34555	0.907698	0.177818	0.649564	0.539246	0.312053
Maltotriose	1.03864	0.211652	0.332084	0.193457	1.46172	1.18061	0.570809	0.122069	1.05574	0.547756	1.98371	0.93914	0.891886	0.163079	1.94955	0.856375	1.83615	0.33334	1.92748	0.70383	1.02802	0.438978	1.60833	0.147054	1.33465	0.28549	0.689988	0.512242	0.475053	0.29972	1.16652	0.443249	1.96612	1.33342	1.36978	0.905195	1.14987	0.763363	1.42832	0.590008	0.835029	0.484535	0.457136	0.387786	0.789009	0.324596	0.460825	0.243194	1.40811
Fructose	1.18487	0.185	0.612291	0.0899892	1.09125	0.12629	1.36885	0.13131	0.929423	0.128148	0.959024	0.0344279	0.844971	0.168034	0.996648	0.186872	1.55634	0.478113	0.994971	0.169091	1.02737	0.103617	1.40087	0.293519	1.25312	0.0625249	1.43939	0.344863	1.14267	0.198008	0.951955	0.0181715	1.11566	0.239988	1.10351	0.101856	1.17303	0.460958	0.936115	0.0356749	0.749534	0.0918588	0.884358	0.0979679	0.987656	0.017775	1.04246	0.312202	1.18087
Glucose	1.25911	0.154356	0.571968	0.0885044	1.05917	0.135309	1.79384	0.501432	0.892353	0.130959	1.14939	0.0375399	0.918698	0.519534	0.961911	0.195376	1.52563	0.437338	1.16656	0.258116	0.993555	0.151396	1.88673	0.252176	1.49862	0.0799964	1.4831	0.456337	1.38696	0.291125	0.911688	0.0034487	1.36653	0.360297	1.10128	0.087724	1.43328	0.670601	1.11201	0.0599215	0.720374	0.106753	0.83914	0.0892967	0.998388	0.040135	1.05603	0.433458	1.17514
Citric acid	1.18062	0.377928	0.686362	0.0483879	1.56116	0.43822	1.81691	0.258355	1.23635	0.109572	1.52374	0.591758	1.25725	0.322922	1.52092	0.332105	1.47309	0.151556	1.4986	0.70525	1.69818	0.351563	1.43377	0.135878	1.87993	0.147973	1.72038	0.0616545	1.09215	0.109426	1.61929	0.567763	1.55942	0.0459063	1.3942	0.244767	1.32827	0.306508	1.26745	0.112167	1.23667	0.158639	0.912169	0.237133	0.938011	0.0927274	1.11402	0.0569226	1.58992
Sucrose	0.530832	0.11732	1.34876	0.262677	0.652952	0.160511	1.26792	0	0.722074	0.103735	0.882002	0.279759	1.20434	0	0.257217	0.082589	0.835932	0.347961	0.653007	0.425524	0.542961	0.0631676	0.775436	0	0.867381	0.0996814	1.48745	0.520329	0.725288	0.32341	0.475725	0.284385	0.736958	0.0947285	0.507691	0.0492829	0.648339	0.459164	0.86436	0.15321	0.334773	0.0462563	0.186484	0.0362209	0.617176	0.156262	0.54111	0.422586	0.495836
[truncated: 136 more columns]
