# Supplementary material for: Identification of quantitative trait loci and candidate genes for primary metabolite content in strawberry fruit
Source: Hortic Res. 2019 Jan 1;6:4. doi: 10.1038/s41438-018-0077-3 (PMC6312544; doi:10.1038/s41438-018-0077-3)
Supplement: Supplementary file 3 — Suppplementary Table 2 [file 41438_2018_77_MOESM3_ESM.xlsx]

## Sheet: significant.correlations.QTLpri
Supplementary Table 2 Pearson pairwise correlation for primary metabolites in the 2013 and 2014 harvests. Only the significant (P<0.05) values are indicated. Metabolites in the 2014 harvests are ordered following 2013 clusters (Figure 2)
Harvest 2013	Alanine	Pyruvic acid	Valine	Leucine	Isoleucine	Glycine	Phosphoric acid	Proline	Glyceric acid	Serine	Succinic acid	Threonine	Fumaric acid	beta-Alanine	Erythritol	Malic acid	GABA	Aspartic acid	Threonic acid	Methionine	Glutamine	Xylose	Pyroglutamic acid	Glutamic acid	Rhamnose	Putrescine	Fucose	2-Oxoglutaric acid	Phenylalanine	Asparagine	Quinic acid	Glucopyranoside	Glucuronic acid	Dehydroascorbic acid	Myo-inositol	Tyrosine	Fructose-6-phosphate	Glucose-6-phosphate	Tryptophan	Maltose	Trehalose	Isomaltose	Galactinol	Raffinose	1-Kestose	Maltotriose	Fructose	Glucose	Citric acid
Alanine			0.696608		0.583622	0.618453	0.442817		0.219047	0.703392		0.636363		0.279062				0.516949		0.361574	0.550764		0.595508	0.477739		-0.218437		0.267588	0.332943	0.577871		0.331901	0.333808	0.251032		0.292105			0.474927		0.223107						0.330071	0.266098	0.272352
Pyruvic acid							0.408742		0.318786	0.317119	0.433637	0.389953	0.302876	0.328387	0.519237	0.485592		0.534713	0.325017	0.317154	0.350661		0.31515		0.206078							0.275646		0.350225	0.609427					0.386682	0.583842		0.364765	0.561308	0.583086		0.268422	0.323748	0.248759
Valine	0.696608				0.915328	0.663913	0.400728		0.349944	0.541742		0.759763		0.285714				0.622973	0.254328	0.454448	0.683757		0.682258	0.471485			0.348386		0.704321	0.627771	0.334945	0.419056	0.40568			0.403915			0.704471			-0.253771
Leucine												-0.235439		-0.26109				-0.210098	-0.349526	-0.367932				-0.37496		-0.421456		0.210418	-0.25829									-0.226683					-0.231272						0.344733
Isoleucine	0.583622		0.915328			0.607049	0.383184		0.306626	0.390008		0.78213		0.252734				0.587107	0.257346	0.583032	0.728823		0.711258	0.440502			0.318246		0.85465	0.612874	0.368758	0.45292	0.400529			0.511181			0.791298
Glycine	0.618453		0.663913		0.607049		0.488309		0.307321	0.613249	0.228406	0.712119	0.236479	0.449692				0.523214	0.240547	0.536666	0.585461		0.587058	0.342155			0.306764	0.263159	0.411828	0.489677		0.260892	0.271868		0.247717	0.440535			0.566885		0.237037		0.207975	0.237353	0.235127
Phosphoric acid	0.442817	0.408742	0.400728		0.383184	0.488309		0.607738	0.53677	0.514303		0.629807		0.723507	0.422933	0.352504		0.751473	0.448775	0.547049	0.618723		0.656119	0.581643	0.344469		0.367141	0.281035	0.252485	0.382656		0.555809	0.296711	0.295965	0.47947	0.382932	0.313744	0.360693	0.561178	0.429648	0.530011		0.34719	0.393929	0.615705		0.506331	0.497599	0.435124
Proline							0.607738		0.435203					0.40634	0.332162	0.234646	0.212875	0.310477		0.242711				0.223298	0.448821		0.295652	0.27832				0.399473			0.226113	0.33607	0.378324	0.390379	0.272477	0.244953	0.229492		0.251219		0.384739		0.525617	0.358719	0.41272
Glyceric acid	0.219047	0.318786	0.349944		0.306626	0.307321	0.53677	0.435203		0.401824	0.3454	0.544425	0.561152	0.361515	0.424777		0.234515	0.535111	0.591194	0.360888	0.274475		0.291071	0.325926	0.285595		0.401414		0.286333		0.378943	0.431541	0.24642		0.314887	0.211303		0.286635	0.332757	0.237123			0.257308		0.2833	-0.220806	0.325053	0.3222
Serine	0.703392	0.317119	0.541742		0.390008	0.613249	0.514303		0.401824			0.70304	0.292509	0.335026	0.357778			0.590557	0.338584	0.42224	0.542947		0.561952	0.459361		-0.294713	0.254237		0.232353	0.485638		0.293055	0.247991	0.36922	0.303005	0.255937			0.440469	0.303443	0.345425			0.279366	0.372186		0.321432	0.378129	0.2287
Succinic acid		0.433637				0.228406			0.3454			0.206842	0.76018	0.378141	0.37037			0.207562	0.314939																0.456853					0.234365	0.21006	0.222492	0.351466	0.575891	0.416961	-0.210711
Threonine	0.636363	0.389953	0.759763	-0.235439	0.78213	0.712119	0.629807		0.544425	0.70304	0.206842		0.265029	0.488885	0.375874	0.270819		0.806126	0.541322	0.764502	0.822587		0.796955	0.588928	0.271619		0.409496	0.233176	0.702929	0.618047	0.351382	0.593229	0.348163	0.261265	0.449294	0.584294		0.208476	0.75702	0.32414	0.405836		0.358355	0.259192	0.376201		0.248732	0.355821
Fumaric acid		0.302876				0.236479			0.561152	0.292509	0.76018	0.265029		0.393671	0.400777			0.273623	0.463474								0.293671				0.293611				0.382244					0.21263		0.30659	0.23478	0.371827	0.306606			0.315032
beta-Alanine	0.279062	0.328387	0.285714	-0.26109	0.252734	0.449692	0.723507	0.40634	0.361515	0.335026	0.378141	0.488885	0.393671		0.31983	0.354021		0.616676	0.432191	0.443776	0.508874		0.497315	0.49188	0.217235	0.311864	0.40612			0.316144		0.418355			0.439441	0.357946			0.480856	0.494856	0.419896	0.360137	0.369203	0.535356	0.61972		0.273619	0.338936
Erythritol		0.519237					0.422933	0.332162	0.424777	0.357778	0.37037	0.375874	0.400777	0.31983		0.342505		0.433728	0.452882	0.341853	0.242785		0.210227	0.322096	0.379998	-0.357874	0.476765					0.461695		0.441575	0.682796	0.230036	0.24014	0.361595		0.440132	0.549333		0.468488	0.553733	0.68302		0.402261	0.522889	0.288429
Malic acid		0.485592					0.352504	0.234646				0.270819		0.354021	0.342505			0.418238		0.31224	0.237806		0.235234	0.233035	0.383761		0.30716	0.239378		0.248689		0.39403		0.383538	0.473208					0.429052	0.392446		0.278571	0.349207	0.461524				0.277162
GABA								0.212875	0.234515															0.310126	0.264395		0.337924				0.407805	0.382814	0.320275	0.334047			0.26582	0.357649				-0.209307					0.230747	0.232922	0.229866
Aspartic acid	0.516949	0.534713	0.622973	-0.210098	0.587107	0.523214	0.751473	0.310477	0.535111	0.590557	0.207562	0.806126	0.273623	0.616676	0.433728	0.418238			0.534225	0.6277	0.79965		0.805452	0.719587	0.341887		0.436504		0.49941	0.582221		0.561798	0.300303	0.312319	0.515225	0.392576			0.640607	0.430922	0.556001		0.410538	0.435905	0.567736		0.351825	0.416363	0.272425
Threonic acid		0.325017	0.254328	-0.349526	0.257346	0.240547	0.448775		0.591194	0.338584	0.314939	0.541322	0.463474	0.432191	0.452882			0.534225		0.443627	0.398718		0.35502	0.393381	0.230638		0.301373		0.339429			0.358615	0.23444		0.395128				0.359266	0.27076	0.222026	0.205774	0.261087	0.294797	0.346715	-0.218155	0.208948	0.393567
Methionine	0.361574	0.317154	0.454448	-0.367932	0.583032	0.536666	0.547049	0.242711	0.360888	0.42224		0.764502		0.443776	0.341853	0.31224		0.6277	0.443627		0.638426		0.615054	0.57166	0.401223		0.360687	0.252375	0.652249	0.438488	0.376826	0.579962	0.228187		0.526549	0.613772	0.231147	0.366281	0.635835	0.306193	0.44317		0.348514	0.2705	0.409321		0.245947	0.379405
Glutamine	0.550764	0.350661	0.683757		0.728823	0.585461	0.618723		0.274475	0.542947		0.822587		0.508874	0.242785	0.237806		0.79965	0.398718	0.638426			0.961996	0.633428			0.342353		0.600544	0.678542		0.526522	0.375094	0.254324	0.421083	0.447976			0.748137	0.309766	0.465301		0.300385	0.312282	0.411572		0.206944	0.319196
Xylose																											0.296804																			0.256502
Pyroglutamic acid	0.595508	0.31515	0.682258		0.711258	0.587058	0.656119		0.291071	0.561952		0.796955		0.497315	0.210227	0.235234		0.805452	0.35502	0.615054	0.961996			0.648047			0.280224	0.231249	0.552184	0.74287		0.494629	0.349039	0.205468	0.406161	0.463742			0.763572	0.283823	0.467803		0.261997	0.291893	0.409933		0.289058	0.374587
Glutamic acid	0.477739		0.471485	-0.37496	0.440502	0.342155	0.581643	0.223298	0.325926	0.459361		0.588928		0.49188	0.322096	0.233035	0.310126	0.719587	0.393381	0.57166	0.633428		0.648047		0.293792		0.38519		0.432237	0.502679		0.644787	0.384585	0.250496	0.333061	0.281004	0.447298	0.504595	0.483882	0.302671	0.483626		0.246156		0.37995	0.233137	0.282707	0.373338	0.206281
Rhamnose		0.206078					0.344469	0.448821	0.285595			0.271619		0.217235	0.379998	0.383761	0.264395	0.341887	0.230638	0.401223				0.293792			0.359163					0.368193		0.333238	0.319858	0.288015		0.257818	0.235705	0.431985	0.312474		0.3174	0.21228	0.399526	0.278504	0.254366	0.283577	0.26612
Putrescine	-0.218437			-0.421456						-0.294713				0.311864	-0.357874																		-0.215386														-0.314528	-0.335658	-0.267148
Fucose			0.348386		0.318246	0.306764	0.367141	0.295652	0.401414	0.254237		0.409496	0.293671	0.40612	0.476765	0.30716	0.337924	0.436504	0.301373	0.360687	0.342353	0.296804	0.280224	0.38519	0.359163				0.292259		0.408192	0.480319		0.363262	0.435368	0.233881	0.271435	0.354572	0.310155	0.382915	0.263908		0.289841	0.339797	0.459127
2-Oxoglutaric acid	0.267588			0.210418		0.263159	0.281035	0.27832				0.233176				0.239378				0.252375			0.231249							0.231784		0.297249			0.230031	0.391724					0.329859	-0.241738			0.220578		0.358753		0.352442
Phenylalanine	0.332943		0.704321	-0.25829	0.85465	0.411828	0.252485		0.286333	0.232353		0.702929						0.49941	0.339429	0.652249	0.600544		0.552184	0.432237			0.292259			0.488578	0.510328	0.550543	0.405172		0.220048	0.53695			0.644933
Asparagine	0.577871		0.627771		0.612874	0.489677	0.382656			0.485638		0.618047		0.316144		0.248689		0.582221		0.438488	0.678542		0.74287	0.502679				0.231784	0.488578			0.3053	0.213763			0.263321			0.543915		0.346148
Quinic acid			0.334945		0.368758				0.378943			0.351382	0.293611				0.407805			0.376826							0.408192		0.510328			0.470772	0.356896	0.213367		0.208229		0.246769	0.226606			-0.393398				-0.312167
Glucopyranoside	0.331901	0.275646	0.419056		0.45292	0.260892	0.555809	0.399473	0.431541	0.293055		0.593229		0.418355	0.461695	0.39403	0.382814	0.561798	0.358615	0.579962	0.526522		0.494629	0.644787	0.368193		0.480319	0.297249	0.550543	0.3053	0.470772		0.410295	0.402341	0.447554	0.415404	0.302715	0.455565	0.462625	0.384695	0.525172		0.33463		0.367152		0.251578	0.286556	0.290729
Glucuronic acid	0.333808		0.40568		0.400529	0.271868	0.296711		0.24642	0.247991		0.348163					0.320275	0.300303	0.23444	0.228187	0.375094		0.349039	0.384585		-0.215386			0.405172	0.213763	0.356896	0.410295								0.251545
Dehydroascorbic acid	0.251032	0.350225					0.295965			0.36922		0.261265			0.441575	0.383538	0.334047	0.312319			0.254324		0.205468	0.250496	0.333238		0.363262				0.213367	0.402341			0.363227					0.440144	0.451053		0.327409	0.241934	0.409767			0.251009	0.455466
Myo-inositol		0.609427				0.247717	0.47947	0.226113	0.314887	0.303005	0.456853	0.449294	0.382244	0.439441	0.682796	0.473208		0.515225	0.395128	0.526549	0.421083		0.406161	0.333061	0.319858		0.435368	0.230031	0.220048			0.447554		0.363227		0.365927	0.255702	0.350311	0.310923	0.470804	0.710787	0.231753	0.606093	0.742461	0.820561		0.352683	0.556937	0.210165
Tyrosine	0.292105		0.403915		0.511181	0.440535	0.382932	0.33607	0.211303	0.255937		0.584294		0.357946	0.230036			0.392576		0.613772	0.447976		0.463742	0.281004	0.288015		0.233881	0.391724	0.53695	0.263321	0.208229	0.415404			0.365927		0.216399	0.252966	0.615513		0.284274		0.325889				0.27213	0.343972
Fructose-6-phosphate							0.313744	0.378324							0.24014		0.26582			0.231147				0.447298			0.271435					0.302715			0.255702	0.216399		0.928593			0.242603				0.233429	0.358707	0.271063	0.297838
Glucose-6-phosphate				-0.226683			0.360693	0.390379	0.286635			0.208476			0.361595		0.357649			0.366281				0.504595	0.257818		0.354572				0.246769	0.455565			0.350311	0.252966	0.928593				0.33595		0.220209		0.311664	0.243159	0.288565	0.335323
Tryptophan	0.474927		0.704471		0.791298	0.566885	0.561178	0.272477	0.332757	0.440469		0.75702		0.480856				0.640607	0.359266	0.635835	0.748137		0.763572	0.483882	0.235705		0.310155		0.644933	0.543915	0.226606	0.462625			0.310923	0.615513				0.268752	0.296855		0.255868		0.259375		0.214039	0.274365
Maltose		0.386682					0.429648	0.244953	0.237123	0.303443	0.234365	0.32414	0.21263	0.494856	0.440132	0.429052		0.430922	0.27076	0.306193	0.309766		0.283823	0.302671	0.431985		0.382915					0.384695	0.251545	0.440144	0.470804				0.268752		0.529773		0.309027	0.506422	0.587416			0.291726	0.247184
Trehalose	0.223107	0.583842				0.237037	0.530011	0.229492		0.345425	0.21006	0.405836		0.419896	0.549333	0.392446		0.556001	0.222026	0.44317	0.465301		0.467803	0.483626	0.312474		0.263908	0.329859		0.346148		0.525172		0.451053	0.710787	0.284274	0.242603	0.33595	0.296855	0.529773			0.538714	0.608053	0.75888		0.452888	0.563309	0.407718
Isomaltose			-0.253771								0.222492		0.30659	0.360137			-0.209307		0.205774									-0.241738			-0.393398				0.231753									0.289506	0.269388			0.245541
Galactinol		0.364765		-0.231272		0.207975	0.34719	0.251219	0.257308		0.351466	0.358355	0.23478	0.369203	0.468488	0.278571		0.410538	0.261087	0.348514	0.300385		0.261997	0.246156	0.3174		0.289841					0.33463		0.327409	0.606093	0.325889		0.220209	0.255868	0.309027	0.538714			0.525658	0.556368		0.283248	0.391356
Raffinose		0.561308				0.237353	0.393929			0.279366	0.575891	0.259192	0.371827	0.535356	0.553733	0.349207		0.435905	0.294797	0.2705	0.312282		0.291893		0.21228		0.339797							0.241934	0.742461					0.506422	0.608053	0.289506	0.525658		0.89786		0.210714	0.361219
1-Kestose		0.583086				0.235127	0.615705	0.384739	0.2833	0.372186	0.416961	0.376201	0.306606	0.61972	0.68302	0.461524		0.567736	0.346715	0.409321	0.411572		0.409933	0.37995	0.399526		0.459127	0.220578				0.367152		0.409767	0.820561		0.233429	0.311664	0.259375	0.587416	0.75888	0.269388	0.556368	0.89786			0.454118	0.584619	0.327311
Maltotriose									-0.220806		-0.210711								-0.218155			0.256502		0.233137	0.278504						-0.312167						0.358707	0.243159									0.261728		0.270929
Fructose	0.330071	0.268422					0.506331	0.525617	0.325053	0.321432		0.248732		0.273619	0.402261		0.230747	0.351825	0.208948	0.245947	0.206944		0.289058	0.282707	0.254366	-0.314528		0.358753				0.251578			0.352683	0.27213	0.271063	0.288565	0.214039		0.452888		0.283248	0.210714	0.454118	0.261728		0.882783	0.680763
Glucose	0.266098	0.323748					0.497599	0.358719	0.3222	0.378129		0.355821	0.315032	0.338936	0.522889		0.232922	0.416363	0.393567	0.379405	0.319196		0.374587	0.373338	0.283577	-0.335658						0.286556		0.251009	0.556937	0.343972	0.297838	0.335323	0.274365	0.291726	0.563309	0.245541	0.391356	0.361219	0.584619		0.882783		0.476547
Citric acid	0.272352	0.248759		0.344733			0.435124	0.41272		0.2287					0.288429	0.277162	0.229866	0.272425						0.206281	0.26612	-0.267148		0.352442				0.290729		0.455466	0.210165					0.247184	0.407718				0.327311	0.270929	0.680763	0.476547
Sucrose		0.616746				0.282985	0.551605	0.29926		0.254812	0.324805	0.310683		0.570583	0.450832	0.45863		0.49392		0.35874	0.337719		0.344559	0.286875	0.264506		0.301474	0.406797		0.241548		0.273884		0.313368	0.633579					0.427975	0.681167		0.420056	0.751956	0.810459		0.461265	0.428707	0.456002
Harvest 2014	Leucine	Putrescine	Isomaltose	Malic acid	Dehydroascorbic acid	2-Oxoglutaric acid	Citric acid	Glucose-6-phosphate	Fructose-6-phosphate	GABA	Xylose	Maltotriose	Succinic acid	Fumaric acid	Quinic acid	Glucuronic acid	Raffinose	Trehalose	Sucrose	Erythritol	Pyruvic acid	Maltose	Galactinol	Myo-inositol	1-Kestose	Glucose	Fructose	Proline	Rhamnose	beta-Alanine	Fucose	Glyceric acid	Threonic acid	Valine	Phenylalanine	Isoleucine	Glycine	Asparagine	Tryptophan	Alanine	Tyrosine	Threonine	Aspartic acid	Pyroglutamic acid	Serine	Glutamine	Phosphoric acid	Glutamic acid	Methionine
Leucine							0.243283		0.285969				0.221215		0.210757		0.358755			0.342591	0.273825			0.290555	0.345894	0.449088	0.355986		0.290387			0.36019	0.285635		0.360835	0.229116	0.208266				0.284046	0.446913			0.369524	0.271134	0.254379		0.310604
Putrescine												-0.236674			0.217292	-0.234865			0.216969							-0.216045	-0.212206
Isomaltose				0.398685	0.314922			0.228355	0.428631				0.643627	0.653839		0.246483	0.666802	0.410614	0.332226	0.320813		0.539149	0.366551	0.47793	0.716734	0.36736	0.227371	0.555863	0.47335	0.507313	0.540657	0.324803	0.412308				0.296982			0.311637			0.227841		0.382326		0.531341	0.422654	0.27349
Malic acid			0.398685		0.296517	0.3789							0.382163	0.403647			0.426041	0.335198	0.319126			0.374551		0.337203	0.481524	0.233627		0.442637	0.390269	0.4088	0.369667		0.267908					0.273259					0.2153				0.36494	0.374436	0.299253
Dehydroascorbic acid			0.314922	0.296517				0.318146	0.452443	0.218416	0.428478	0.481441	0.252463	0.362556			0.330703	0.39267	0.215148	0.518187		0.359816	0.338642	0.362895	0.443613	0.233213		0.40478	0.573552	0.307688	0.573902	0.378185	0.337825	0.296414			0.255409		0.298174	0.426242		0.26718	0.299751		0.460647		0.590798	0.416219	0.244052
2-Oxoglutaric acid				0.3789													0.250958	0.22207			0.30697			0.282641	0.220777				0.263087			0.241698									0.243125
Citric acid	0.243283																		0.436054			0.290362		0.244566	0.231279	0.533113	0.610572		0.206762
Glucose-6-phosphate			0.228355		0.318146				0.619727	0.205341		0.309985		0.269913		0.400577	0.248404	0.433815		0.329669	0.319023	0.566052		0.262561	0.358264	0.215166				0.472416	0.284745	0.318	0.263522	0.384888		0.298084	0.4376		0.515196	0.430674	0.300236			0.284306	0.403694	0.364278	0.604592	0.504651	0.309261
Fructose-6-phosphate	0.285969		0.428631		0.452443			0.619727		0.268906		0.333551	0.344216	0.428872		0.257568	0.409444	0.297621		0.419332		0.47365		0.306386	0.515065	0.422931	0.22994	0.446286	0.435555	0.46206	0.37391	0.424212	0.376254	0.298295			0.462525	0.21926	0.397985	0.492332		0.346499			0.529496	0.282768	0.759133	0.325887	0.334416
GABA					0.218416			0.205341	0.268906																			0.216736										0.244135		0.324637				0.234418	0.242463		0.230297
Xylose					0.428478							0.30905		0.208723						0.208775	0.367892	0.218324						0.261478	0.382975	0.270973	0.554502	0.317372	0.256894	0.384302			0.211344			0.220542							0.341373	0.233021
Maltotriose		-0.236674			0.481441			0.309985	0.333551		0.30905									0.263251					0.22292				0.378279		0.364382														0.271541		0.372976	0.24937
Succinic acid	0.221215		0.643627	0.382163	0.252463				0.344216					0.843043			0.819455	0.450856	0.368419	0.436806	0.26839	0.505326	0.332636	0.644596	0.765568	0.356369	0.250362	0.467122	0.412805	0.684375	0.516501	0.604005	0.511629				0.355749		0.268327	0.256129		0.289877	0.334425		0.324788		0.463757	0.218834	0.304574
Fumaric acid			0.653839	0.403647	0.362556			0.269913	0.428872		0.208723		0.843043				0.704252	0.437964	0.311694	0.448844	0.221294	0.582878	0.314325	0.593767	0.705973	0.487089	0.350206	0.617157	0.474734	0.712875	0.618689	0.687903	0.601574	0.207152			0.374398		0.377487	0.31775		0.276551	0.305956		0.405377		0.543749	0.349213	0.305982
Quinic acid	0.210757	0.217292														0.216863											-0.271524								0.260284			0.323727		0.20737								0.23967
Glucuronic acid		-0.234865	0.246483					0.400577	0.257568						0.216863			0.25431		0.298818	0.242675	0.248102	0.226317		0.243163				0.220813			0.231113	0.266269	0.218327		0.224473	0.264536		0.282832	0.370676	0.296778	0.328962	0.400582	0.365566	0.360824	0.2723	0.340017	0.471448	0.309697
Raffinose	0.358755		0.666802	0.426041	0.330703	0.250958		0.248404	0.409444				0.819455	0.704252				0.615492	0.538101	0.460284	0.389238	0.665747	0.252907	0.727177	0.944092	0.481001	0.324183	0.51602	0.539615	0.710887	0.573144	0.527856	0.463952				0.318441		0.206059		0.208419	0.268632	0.287303		0.324934		0.539842	0.276607	0.348971
Trehalose			0.410614	0.335198	0.39267	0.22207		0.433815	0.297621				0.450856	0.437964		0.25431	0.615492		0.412255	0.426852	0.321245	0.764128		0.568028	0.668259	0.337899		0.362678	0.410106	0.565288	0.403983	0.395148	0.368556				0.239389		0.28802				0.335941			0.236467	0.48728	0.413878	0.388759
Sucrose		0.216969	0.332226	0.319126	0.215148		0.436054						0.368419	0.311694			0.538101	0.412255		0.296476		0.532307		0.489664	0.573228	0.482776	0.454304		0.223489	0.425209	0.233292		0.259673										0.224924				0.223207		0.230579
Erythritol	0.342591		0.320813		0.518187			0.329669	0.419332		0.208775	0.263251	0.436806	0.448844		0.298818	0.460284	0.426852	0.296476		0.335158	0.382253	0.388424	0.443576	0.515805	0.363683	0.27085	0.237195	0.594775	0.485137	0.458233	0.527993	0.680946	0.27081			0.265593		0.344613	0.33856	0.317893	0.362259	0.328018		0.436365	0.21813	0.579904	0.400339	0.341747
Pyruvic acid	0.273825					0.30697		0.319023			0.367892		0.26839	0.221294		0.242675	0.389238	0.321245		0.335158		0.329267			0.328005				0.366645	0.428143	0.245641	0.569803	0.249584	0.321278	0.27002	0.278445					0.451126	0.227277	0.254845				0.29126		0.241691
Maltose			0.539149	0.374551	0.359816		0.290362	0.566052	0.47365		0.218324		0.505326	0.582878		0.248102	0.665747	0.764128	0.532307	0.382253	0.329267			0.592929	0.766099	0.59561	0.42868	0.463942	0.407793	0.702637	0.45421	0.421182	0.385132				0.325459		0.279049				0.226695		0.270039	0.274808	0.574554	0.354829	0.415269
Galactinol			0.366551		0.338642								0.332636	0.314325		0.226317	0.252907			0.388424									0.317349		0.347667	0.314638	0.345571	0.261641			0.230964		0.28438	0.322261		0.282993			0.324541		0.282454
Myo-inositol	0.290555		0.47793	0.337203	0.362895	0.282641	0.244566	0.262561	0.306386				0.644596	0.593767			0.727177	0.568028	0.489664	0.443576		0.592929			0.764763	0.477782	0.480415	0.375468	0.458901	0.583674	0.54421	0.484442	0.413225					-0.205024			0.297335	0.259984	0.291015		0.340804		0.488982		0.320167
1-Kestose	0.345894		0.716734	0.481524	0.443613	0.220777	0.231279	0.358264	0.515065			0.22292	0.765568	0.705973		0.243163	0.944092	0.668259	0.573228	0.515805	0.328005	0.766099		0.764763		0.610717	0.446391	0.590021	0.591945	0.721063	0.597291	0.486831	0.508632				0.295704		0.24725	0.234383	0.217935	0.252887	0.274203		0.369388		0.638175	0.351121	0.439303
Glucose	0.449088	-0.216045	0.36736	0.233627	0.233213		0.533113	0.215166	0.422931				0.356369	0.487089			0.481001	0.337899	0.482776	0.363683		0.59561		0.477782	0.610717		0.860155	0.408926	0.317566	0.457302	0.227259	0.296812	0.4408												0.261522	0.324176	0.368779		0.432547
Fructose	0.355986	-0.212206	0.227371				0.610572		0.22994				0.250362	0.350206	-0.271524		0.324183		0.454304	0.27085		0.42868		0.480415	0.446391	0.860155		0.214598	0.225524	0.297459			0.29391	-0.229557				-0.215253							0.212963	0.232226			0.377319
Proline			0.555863	0.442637	0.40478				0.446286	0.216736	0.261478		0.467122	0.617157			0.51602	0.362678		0.237195		0.463942		0.375468	0.590021	0.408926	0.214598		0.500466	0.518045	0.503713	0.373411	0.327155	0.223632					0.291362	0.350934		0.241185			0.335875		0.520632	0.337387
Rhamnose	0.290387		0.47335	0.390269	0.573552	0.263087	0.206762		0.435555		0.382975	0.378279	0.412805	0.474734		0.220813	0.539615	0.410106	0.223489	0.594775	0.366645	0.407793	0.317349	0.458901	0.591945	0.317566	0.225524	0.500466		0.519261	0.690486	0.60786	0.395214	0.248154						0.349595	0.307849	0.405607	0.395002		0.538213		0.630844	0.413604	0.37558
beta-Alanine			0.507313	0.4088	0.307688			0.472416	0.46206		0.270973		0.684375	0.712875			0.710887	0.565288	0.425209	0.485137	0.428143	0.702637		0.583674	0.721063	0.457302	0.297459	0.518045	0.519261		0.596843	0.579975	0.506151	0.418058		0.312386	0.468927		0.568605	0.391755	0.408851	0.466443	0.443646	0.418648	0.463207	0.430167	0.664935	0.416347	0.445087
Fucose			0.540657	0.369667	0.573902			0.284745	0.37391		0.554502	0.364382	0.516501	0.618689			0.573144	0.403983	0.233292	0.458233	0.245641	0.45421	0.347667	0.54421	0.597291	0.227259		0.503713	0.690486	0.596843		0.576761	0.418277	0.443595		0.219543	0.398605		0.34897	0.487248	0.239027	0.37908	0.368372	0.250682	0.562924		0.615395	0.466834	0.217734
Glyceric acid	0.36019		0.324803		0.378185	0.241698		0.318	0.424212		0.317372		0.604005	0.687903		0.231113	0.527856	0.395148		0.527993	0.569803	0.421182	0.314638	0.484442	0.486831	0.296812		0.373411	0.60786	0.579975	0.576761		0.512071	0.423311	0.215046	0.322956	0.420718		0.357937	0.377845	0.473483	0.521952	0.502395	0.24811	0.577406	0.245563	0.595415	0.289051	0.400279
Threonic acid	0.285635		0.412308	0.267908	0.337825			0.263522	0.376254		0.256894		0.511629	0.601574		0.266269	0.463952	0.368556	0.259673	0.680946	0.249584	0.385132	0.345571	0.413225	0.508632	0.4408	0.29391	0.327155	0.395214	0.506151	0.418277	0.512071		0.22255			0.299419		0.340472	0.219872		0.267942	0.315307		0.302773	0.219345	0.517827	0.356084	0.266443
Valine					0.296414			0.384888	0.298295		0.384302			0.207152		0.218327				0.27081	0.321278		0.261641				-0.229557	0.223632	0.248154	0.418058	0.443595	0.423311	0.22255		0.592689	0.833727	0.554187	0.630699	0.67594	0.653602	0.463941	0.588506	0.477918	0.508008	0.55543	0.489938	0.476852	0.528546	0.290769
Phenylalanine	0.360835														0.260284						0.27002											0.215046		0.592689		0.811063	0.352392	0.450083	0.48806	0.399425	0.633852	0.701187	0.386294	0.521719	0.439167	0.546294			0.342392
Isoleucine	0.229116							0.298084								0.224473					0.278445									0.312386	0.219543	0.322956		0.833727	0.811063		0.532027	0.623146	0.642245	0.566732	0.529206	0.686645	0.438362	0.573411	0.547501	0.638374	0.315908	0.401824	0.382273
Glycine	0.208266		0.296982		0.255409			0.4376	0.462525		0.211344		0.355749	0.374398		0.264536	0.318441	0.239389		0.265593		0.325459	0.230964		0.295704					0.468927	0.398605	0.420718	0.299419	0.554187	0.352392	0.532027		0.445454	0.561181	0.698751	0.365653	0.606998	0.554117	0.518095	0.63625	0.564754	0.569912	0.400137	0.443894
Asparagine				0.273259					0.21926	0.244135					0.323727									-0.205024			-0.215253							0.630699	0.450083	0.623146	0.445454		0.533011	0.495223		0.430326	0.444659	0.502791	0.359055	0.431378	0.371997	0.63867	0.259903
Tryptophan					0.298174			0.515196	0.397985				0.268327	0.377487		0.282832	0.206059	0.28802		0.344613		0.279049	0.28438		0.24725			0.291362		0.568605	0.34897	0.357937	0.340472	0.67594	0.48806	0.642245	0.561181	0.533011		0.62009	0.483633	0.618333	0.441718	0.611911	0.554801	0.633656	0.567369	0.514652	0.473194
Alanine			0.311637		0.426242			0.430674	0.492332	0.324637	0.220542		0.256129	0.31775	0.20737	0.370676				0.33856			0.322261		0.234383			0.350934	0.349595	0.391755	0.487248	0.377845	0.219872	0.653602	0.399425	0.566732	0.698751	0.495223	0.62009		0.42382	0.728603	0.467928	0.585358	0.840101	0.447355	0.618031	0.506673	0.413009
Tyrosine	0.284046					0.243125		0.300236								0.296778	0.208419			0.317893	0.451126			0.297335	0.217935				0.307849	0.408851	0.239027	0.473483		0.463941	0.633852	0.529206	0.365653		0.483633	0.42382		0.712105	0.52161	0.564149	0.62703	0.457289	0.407203	0.255257	0.519786
Threonine	0.446913				0.26718				0.346499				0.289877	0.276551		0.328962	0.268632			0.362259	0.227277		0.282993	0.259984	0.252887			0.241185	0.405607	0.466443	0.37908	0.521952	0.267942	0.588506	0.701187	0.686645	0.606998	0.430326	0.618333	0.728603	0.712105		0.67488	0.721738	0.850572	0.615066	0.547736	0.330432	0.558923
Aspartic acid			0.227841	0.2153	0.299751								0.334425	0.305956		0.400582	0.287303	0.335941	0.224924	0.328018	0.254845	0.226695		0.291015	0.274203				0.395002	0.443646	0.368372	0.502395	0.315307	0.477918	0.386294	0.438362	0.554117	0.444659	0.441718	0.467928	0.52161	0.67488		0.712153	0.577685	0.503005	0.498709	0.562769	0.475827
Pyroglutamic acid								0.284306		0.234418						0.365566														0.418648	0.250682	0.24811		0.508008	0.521719	0.573411	0.518095	0.502791	0.611911	0.585358	0.564149	0.721738	0.712153		0.619031	0.764562	0.437072	0.448469	0.501266
Serine	0.369524		0.382326		0.460647			0.403694	0.529496	0.242463		0.271541	0.324788	0.405377		0.360824	0.324934			0.436365		0.270039	0.324541	0.340804	0.369388	0.261522	0.212963	0.335875	0.538213	0.463207	0.562924	0.577406	0.302773	0.55543	0.439167	0.547501	0.63625	0.359055	0.554801	0.840101	0.62703	0.850572	0.577685	0.619031		0.475914	0.687551	0.450988	0.560959
Glutamine	0.271134							0.364278	0.282768							0.2723		0.236467		0.21813		0.274808				0.324176	0.232226			0.430167		0.245563	0.219345	0.489938	0.546294	0.638374	0.564754	0.431378	0.633656	0.447355	0.457289	0.615066	0.503005	0.764562	0.475914		0.414022	0.30537	0.52496
Phosphoric acid	0.254379		0.531341	0.36494	0.590798			0.604592	0.759133	0.230297	0.341373	0.372976	0.463757	0.543749		0.340017	0.539842	0.48728	0.223207	0.579904	0.29126	0.574554	0.282454	0.488982	0.638175	0.368779		0.520632	0.630844	0.664935	0.615395	0.595415	0.517827	0.476852		0.315908	0.569912	0.371997	0.567369	0.618031	0.407203	0.547736	0.498709	0.437072	0.687551	0.414022		0.583014	0.506179
Glutamic acid			0.422654	0.374436	0.416219			0.504651	0.325887		0.233021	0.24937	0.218834	0.349213	0.23967	0.471448	0.276607	0.413878		0.400339		0.354829			0.351121			0.337387	0.413604	0.416347	0.466834	0.289051	0.356084	0.528546		0.401824	0.400137	0.63867	0.514652	0.506673	0.255257	0.330432	0.562769	0.448469	0.450988	0.30537	0.583014		0.347551
Methionine	0.310604		0.27349	0.299253	0.244052			0.309261	0.334416				0.304574	0.305982		0.309697	0.348971	0.388759	0.230579	0.341747	0.241691	0.415269		0.320167	0.439303	0.432547	0.377319		0.37558	0.445087	0.217734	0.400279	0.266443	0.290769	0.342392	0.382273	0.443894	0.259903	0.473194	0.413009	0.519786	0.558923	0.475827	0.501266	0.560959	0.52496	0.506179	0.347551
Glucopyranoside					0.361348				0.221083	0.205119				0.217039	0.330474	0.272065		0.299992		0.374371				0.251653	0.216914			0.288185	0.394511		0.314828	0.257022	0.292038						0.314826	0.362971	0.211647	0.353576	0.352367	0.271867	0.404119		0.357549	0.339897	0.296578
[truncated: 1 more columns]
