# Supplementary material for: Identification of quantitative trait loci and candidate genes for primary metabolite content in strawberry fruit
Source: Hortic Res. 2019 Jan 1;6:4. doi: 10.1038/s41438-018-0077-3 (PMC6312544; doi:10.1038/s41438-018-0077-3)
Supplement: Supplementary file 4 — Suppplementary Table 3 [file 41438_2018_77_MOESM4_ESM.xlsx]

## Sheet: Hoja1
Supplementary Table 3 mQTL detected for primary metabolites in the ‘232’ x ‘1392’ linkage map by Kruskal-Wallis (KW) and restricted multiple QTL mapping (rMQM) analysis. The position of the LOD peak (in cM), the markers used as cofactors and the 2-LOD confidence interval are indicated. The estimated mean effect (for transformed data) of the QTL (mu) associated with each of the genotypes (ac, ad, …
																			EFFECTS IN RAW DATA
Trait	Year	QTL	KWa	Group	Position	Locus	Thrs.	LOD	2-LOD interval	mu_ac{00}	mu_ad{00}	mu_bc{00}	mu_bd{00}	Variance	R2 (%)c	Cofactor	Transf.		mu_ac{00}	mu_ad{00}	mu_bc{00}	mu_bd{00}
Alanine	2013	qAla-IV-1	*	LGIV-1	71.44	F00808-7:A>C-LG4	4.9	5.97	(68.88-73.5)	0.0237989	-0.224839	-0.714834	-0.194427	0.0563032	30.7	X	Ln		1.02408	0.798645	0.489273	0.823306
		qAla-V-4	***	LGV-4	28.032	37540--		5.75	(26.19-31.5)	0.0238055	-0.0422074	0.249579	-0.188379	0.0563027	21.3	X	Ln		1.02409	0.958671	1.28348	0.828301
		qAla-VII-1b	*	LGVII-1	19.437	F11023-27:A>T-LG7		4.83	(8.3-28.72)	0.0238076	-0.149733	0.164033	0.268913	0.0563022	14.4	X	Ln		1.02409	0.860938	1.17825	1.30854
	2014	qAla-VII-1	***	LGVII-1	53.941	M34083-13:A>T-LG7	5	5.28	(49.8-56.46)	1.31323	1.14012	1.31572	1.04593	0.0381656	18.8	X	SQRT		1.72457	1.29987	1.73112	1.09397
Valine	2013	qVal-I-2	***	LGI-2	60.797	15754-29:A>G-LG1	5.1	9.43	(58.93-61.8)	-0.233756	-0.644008	-0.894077	-0.683652	0.0207816	22.8	X	Ln		0.791555	0.525183	0.408985	0.50477
		qVal-IV-1	***	LGIV-1	33.922	F13436-30:A>G-LG4		8.42	(31.46-35.5)	-0.233757	-0.223782	-0.515981	-0.6588	0.0207814	24.5	X	Ln		0.791554	0.799489	0.596915	0.517472
		qVal-IV-2	*	LGIV-2	82.788	18971-19:C>A-		9.57	(73.5-88.4)	-0.233757	-0.40726	0.0491411	0.0404787	0.0207814	17.6	X	Ln		0.791554	0.665471	1.05037	1.04131
		qVal-III-2	-	LGIII-2	109.086	F31325-53:T>A-LG3		5.48	(107.23-112.1)	-0.233758	-0.250526	0.0909169	-0.600564	0.0207813	27.7	X	Ln		0.791553	0.778391	1.09518	0.548502
		qVal-III-4	***	LGIII-4	82.263	F13876-68:C>A-		10.05	(69.1-85.9)	-0.233758	0.283786	0.344503	0.378878	0.0207813	40.1	X	Ln		0.791553	1.32815	1.41129	1.46064
	2014	qVal-II-3b	****	LGII-3	74.156	M13553-57:A>G-LG2	5.2	4.47	(39.22-76)	-0.125133	0.355759	-0.125133	0.355759	0.21557	16.1	X	Ln		0.88238	1.42726	0.88238	1.42726
		qVal-IV-2b	****	LGIV-2	69.677	F10774-59:T>C-LG5		4.43	(46.8-71.7)	-0.125137	-0.294498	-0.180041	0.324432	0.215571	17.2	X	Ln		0.882376	0.744905	0.835236	1.38324
Leucine	2014	qLeu-I-2	***	LGI-2	72.835	M34039-32:A>G-LG1	4.7	6.22	(66.6-76.9)	0.886334	0.857646	0.865228	1.03044	0.00944172	29	X	1/SQRT		1.27293	1.35951	1.33579	0.941791
Isoleucine	2013	qIle-IV-1	***	LGIV-1	33.576	ChFaM100-112**	5.1	6.97	(31.5-34.9)	1.1046	1.28714	1.42803	1.4802	0.0236278	31.7	X	1/SQRT		0.819577	0.603599	0.490372	0.456414
	2014	qIle-II-2	***	LGII-2	81.778	Fvi11-276/280/282	5.1	5.23	(80.2-92.9)	0.523387	0.179496	0.306414	-0.0777016	0.116862	15.8	X	Ln		1.68773	1.19661	1.35854	0.92524
		qIle-IV-2	***	LGIV-2	69.677	F10774-59:T>C-LG5		5.93	(59.6-71.7)	0.523393	0.674684	0.741795	1.14656	0.116862	19.2	X	Ln		1.68774	1.96341	2.0997	3.14735
		qIle-V-2	***	LGV-2	57.182	F23955--LG1		6.28	(53.3-63.9)	0.523379	0.431643	0.657692	-0.0381214	0.116863	23.1	X	Ln		1.68772	1.53979	1.93033	0.962596
Glycine	2013	qGly-I-2	***	LGI-2	32.342	F28830-24:C>T-LG1	5.2	6.34	(14.6-38.9)	1.12407	1.2164	1.02405	1.04347	0.00856643	36.3	X	1/SQRT		0.791431	0.675845	0.953581	0.918417
		qGly-II-1	**	LGII-1	81.038	F13991-63:C>T-LG2		5.4	(78.3-82)	1.17234	1.17703	1.19121	0.950876	0.00929074	33.9	X	1/SQRT		0.7276	0.721813	0.704731	1.10599
Proline	2013	qPro-VI-5	*	LGVI-5	32.449	ChFaM164-223	5.1	6.3	(23.41-47.2)	0.347832	0.449218	0.267257	0.790641	0.0741998	18.6	X	REC		2.87495	2.22609	3.74172	1.2648
	2014	qPro-II-2	-	LGII-2	79.278	M13532-40:C>T-LG2	4.9	11.74	(77.9-80.8)	1.00899	1.0023	0.986893	0.895277	0.000496809	27.2	X	1/SQRT		0.98226	0.995416	1.02674	1.24763
		qPro-IV-2	-	LGIV-2	65.545	ChFaM065-159		10.01	(58.9-71.7)	1.00899	0.977403	0.997803	1.0516	0.00049681	21.7	X	1/SQRT		0.98226	1.04677	1.00441	0.904272
		qPro-V-1	-	LGV-1	54.137	M25482-32:A>G-LG5		11.67	(52.7-55.8)	1.00897	1.15773	1.11902	1.02181	0.000496878	38.9	X	1/SQRT		0.982299	0.74608	0.798591	0.957767
		qPro-VI-2	-	LGVI-2	60.478	M14935-28:C>T-LG6		8.31	(56.1-60.48)	1.00524	1.06116	1.01373	1.06153	0.000490112	11.1	X	1/SQRT		0.989602	0.888052	0.973095	0.887433
		qPro-VI-4	-	LGVI-4	14.869	M23384-40:A>G-		11.68	(11.2-17.1)	1.0097	0.957583	0.980725	1.04765	0.000507162	28.6	X	1/SQRT		0.980879	1.09055	1.03969	0.911103
		qPro-VII-1	-	LGVII-1	53.941	M34083-13:A>T-LG7		13.9	(49.8-56.5)	1.00899	0.983208	1.01983	0.916712	0.000496826	29.6	X	1/SQRT		0.98226	1.03445	0.961489	1.18996
Serine	2013	qSer-II-1	****	LGII-1	27.303	ChFaM194-192/194	5.1	7.32	(24.6-28.8)	-0.0523934	-0.288294	0.274487	-0.0156216	0.0702792	28.9	X	Ln		0.948955	0.749541	1.31586	0.9845
	2014	qSer-II-2	****	LGII-2	70.393	M13422-67:C>A-LG5	5	5.17	(67.2-81.8)	0.503886	-0.0880351	0.240646	-0.144001	0.207044	22.8	X	Ln		1.65514	0.915729	1.27207	0.865887
Threonine	2013	qThr-VI-4	*	LGVI-4	81.615	F14621-55:T>A-LG6	5.1	5.16	(58.6-82.93)	0.0499918	0.314531	-0.152154	0.140599	0.0735299	22.3	X	Ln		1.05126	1.36962	0.858856	1.15096
β-alanine	2013	qβ-Ala-VI-1	***	LGVI-1	19.572	M43680-36:G>A-LG6	5.1	5.22	(15.1-33)	1.28639	1.20399	1.03998	1.01194	0.0355373	20.3	X	1/SQRT		0.604303	0.689849	0.924592	0.976541
	2014	qβ-Ala-II-4b	*	LGII-4	24.758	ChFaM067-177*	5.1	4.28	(7-25.3)	-0.937009	-0.838082	-0.280851	-0.984449	0.111314	14.7	X	Ln		0.391798	0.432539	0.755141	0.373645
		qβ-Ala-V-1	-	LGV-1	9.206	M33202-50:A>G-LG5		6.85	(3-18.1)	-0.937011	-1.00915	-1.31796	-0.603228	0.111313	20.8	X	Ln		0.391797	0.364529	0.267681	0.547043
		qβ-Ala-V-3	-	LGV-3	64.571	F35804-6:C>T-		5.11	(51.5-76.2)	-0.93701	-0.681564	-0.345713	-0.68836	0.111312	13.7	X	Ln		0.391798	0.505825	0.707716	0.502399
		qβ-Ala-V-4	**	LGV-4	24.162	30182-42:G>A-LG5		6.83	(20.8-30.6)	-0.937072	-0.782437	-0.443078	-0.353558	0.111285	22	X	Ln		0.391773	0.45729	0.642057	0.702185
Aspartate	2013	qAsp-IV-1	*	LGIV-1	69.781	F42678-33:G>T-LG4	5.1	5.39	(68.9-74.5)	-0.0871712	-0.260811	-0.636864	-0.376766	0.0529708	31.3	X	Ln		0.91652	0.770427	0.528949	0.686077
	2014	qAsp-IV-2	***	LGIV-2	65.545	ChFaM065-159	5	5.86	(55.9-70.7)	0.826576	0.856652	0.848915	1.02238	0.0133414	23.4	X	SQRT		0.683228	0.733853	0.720657	1.04526
Methionine	2014	qMet-III-1	-	LGIII-1	82.883	F12093-16:T>C-LG3	5.3	5.39	(74.7-82.9)	-0.141426	-0.664471	-0.2661	-0.136034	0.105668	19.6	X	Ln		0.868119	0.514546	0.766362	0.872813
		qMet-III-3	-	LGIII-3	43.853	M12210-22:C>G-LG3		6.22	(40.4-49.3)	-0.141452	0.00395368	0.0507403	0.557038	0.10567	23.6	X	Ln		0.868097	1.00396	1.05205	1.74549
Glutamine	2013	qGln-V-4	*	LGV-4	43.218	18894-41:T>C-	4.9	5.51	(37.8-56.6)	-0.762487	-0.708662	-0.763224	-1.25158	0.159111	18.5	X	Ln		0.466505	0.492302	0.466161	0.286052
		qGln-VII-2	****	LGVII-2	24.188	M22152-66:G>T-LG1		6.84	(19.4-27.8)	-0.762488	-0.226634	-0.762488	-0.226634	0.159111	23	X	Ln		0.466504	0.797213	0.466504	0.797213
	2014	qGln-V-4		LGV-4	45.264	25929-8:T>G-LG5	5.1	5.48	(43.2-46.3)	-0.662901	-0.211729	-0.310347	-0.828272	0.184395	22.9	X	Ln		0.515354	0.809184	0.733192	0.436803
Glutamate	2013	qGlut-III-3b	**	LGIII-3	32.836	ChFaM021-212	5	4.15	(13.3-40.4)	-0.352092	0.0187779	-0.293434	-0.125454	0.0336223	18.9	X	Ln		0.703215	1.01896	0.745698	0.882096
		qGlut-V-3b	*	LGV-3	21.828	F33095-51:C>A-		4.78	(15.4-23.7)	-0.352451	0.00430994	-0.063798	-0.350039	0.0337614	26.5	X	Ln		0.702963	1.00432	0.938194	0.704661
		qGlut-V-4b	*	LGV-4	14.181	12695-32:T>G-		4.82	(0-22.8)	-0.352745	-0.650235	-0.49494	-0.669708	0.0337192	17.8	X	Ln		0.702756	0.521923	0.609607	0.511858
	2014	qGlut-II-4	-	LGII-4	31.441	F13323-21:G>T-LG2	5	6.21	(30.7-35.8)	0.914278	1.10722	1.0927	0.916011	0.0159727	21.9	X	SQRT		0.835904	1.22594	1.19399	0.839076
		qGlut-V-3	***	LGV-3	42.572	CFVCT003-085		5.47	(29.4-58.7)	0.914194	0.863173	0.990538	0.777689	0.0159606	15.4	X	SQRT		0.835751	0.745068	0.981166	0.6048
		qGlut-VII-2	-	LGVII-2	51.522	M31664-22:C>T-LG7		5.67	(50.9-53.1)	0.915206	1.01281	1.12659	0.908794	0.0162191	18.3	X	SQRT		0.837602	1.02578	1.26921	0.825907
Phenylalanine	2013	qPhe-III-4	-	LGIII-4	49.584	F29568-22:A>G-LG3	5.3	6.08	(46.2-61-7)	0.965609	0.980737	1.14047	0.934433	0.00945423	26.5	X	SQRT		0.932401	0.961845	1.30067	0.873165
		qPhe-V-4	-	LGV-4	14.181	12695-32:T>G-		5.91	(0-15.3)	0.965752	0.844572	0.92506	0.798265	0.00945012	17.8	X	SQRT		0.932677	0.713302	0.855736	0.637227
		qPhe-VI-5	-	LGVI-5	36.115	16715-56:G>A-		5.33	(28.2-49.2)	0.965702	1.04124	0.966728	0.869793	0.00944269	16.7	X	SQRT		0.93258	1.08418	0.934563	0.75654
	2014	qPhe-V-2	**	LGV-2	57.182	F23955--LG1	5.4	5.65	(53.3-63.9)	0.44976	0.289832	0.742697	-0.355597	0.275636	31.6	X	Ln		1.56794	1.3362	2.1016	0.700755
Asparagine	2013	qAsn-III-3b	***	LGIII-3	76.142	M41100-38:G>A-LG3	5	4.27	(71.2-81.7)	-0.420435	-0.336643	-0.668215	-0.307122	0.0791839	15.3	X	Ln		0.656761	0.714164	0.512623	0.735561
		qAsn-VII-2	**	LGVII-2	53.107	M21328-31:A>T-LG7		5.52	(50.3-60.3)	-0.431161	-0.264972	-0.747812	-0.449149	0.0806058	21	X	Ln		0.649754	0.767227	0.473401	0.638171
	2014	qAsn-II-2	-	LGII-2	42.185	M12115-7:G>T-LG2	5	6.9	(41.4-43.4)	0.604603	0.156785	-0.310139	-0.00154546	0.0634266	40.1	X	Ln		1.83053	1.16974	0.733345	0.998456
		qAsn-VII-2	*	LGVII-2	56.274	20385-29:A>C-		5.14	(43.5-57.5)	0.6046	1.02897	0.829552	1.03276	0.063428	16.9	X	Ln		1.83052	2.79818	2.29229	2.80881
		qAsn-VII-3	-	LGVII-3	35.026	28221-57:G>C-		10.08	(34.9-39.0)	0.603657	0.181639	0.868338	0.32275	0.0575656	36.9	X	Ln		1.82879	1.19918	2.38295	1.38092
Tyrosine	2013	qTyr-I-1	***	LGI-1	6.967	11921-41:G>C-	5	5.66	(2-20.3)	0.878443	0.727857	1.01985	0.523545	0.101701	24.8	X	SQRT		0.771662	0.529776	1.04009	0.274099
Pyroglutamate	2013	qPCA-IV-2	-	LGIV-2	86.986	11758-43:T>C-LG4	5	5.19	(86.6-92.9)	-0.772398	-0.521503	-0.219019	-0.555406	0.068262	21.4	X	Ln		0.461904	0.593628	0.803306	0.573839
		qPCA-V-4	*	LGV-4	38.315	18898-64:A>T-		6.56	(31.5-56.6)	-0.778555	-0.740892	-0.954734	-1.23777	0.0591142	22.7	X	Ln		0.459069	0.476689	0.384915	0.29003
		qPCA-VII-2	****	LGVII-2	24.188	M22152-66:G>T-LG1		6.58	(19.4-33.9)	-0.777878	-0.40494	-0.777878	-0.40494	0.0571831	28.7	X	Ln		0.45938	0.667017	0.45938	0.667017
	2014	qPCA-IV-2b	*	LGIV-2	22.041	CAGG-203	5.1	3.58	(0-67.2)	-0.977406	-0.708576	-0.761129	-0.463969	0.0774913	20.1	X	Ln		0.376286	0.492345	0.467139	0.628783
		qPCA-V-1b	-	LGV-1	2	M13799-15:T>G-LG5		3.66	(0-17.1)	-0.868927	-0.584329	-0.658154	-0.358968	0.0924262	17.3	X	Ln		0.419401	0.55748	0.517806	0.698397
		qPCA-V-4b	-	LGV-4	45.264	25929-8:T>G-LG5		5.07	(43.2-46.8)	-0.87787	-0.480152	-0.443265	-0.817485	0.095664	22.8	X	Ln		0.415667	0.618689	0.641937	0.441541
GABA	2013	qGABA-I-2	-	LGI-2	93.659	CTCA-284	4.9	6.57	(91.97-99.0)	1.031	0.846	0.909	1.076	0.01	34.1	X	1/SQRT		0.940768	1.3972	1.21024	0.863725
		qGABA-V-4	***	LGV-4	18.746	42748-25:C>T-		8.55	(18.18-24.61)	1.031	1.242	1.075	1.245	0.01	32.4	X	1/SQRT		0.940768	0.648271	0.865333	0.645151
	2014	qGABA-V-4b	***	LGV-4	0	22161-43:G>A-LG5	5.5	5.11	(0-2.6)	1.341	1.281	1.069	0.99	0.057	21.4	X	SQRT		1.79828	1.64096	1.14276	0.9801
Citric acid	2013	qCa-I-1b	*	LGI-1	0.97	17539-25:A>G-LG1	4.9	4.72	(0-12.8)	1.10265	1.17912	1.05083	1.03131	0.0102481	16.5	X	SQRT		1.21584	1.39032	1.10424	1.0636
		qCa-V-2	***	LGV-2	6.339	11432-7:T>C-LG5		5.06	(0-20.78)	1.10265	1.00708	1.04727	0.945393	0.0102481	17.3	X	SQRT		1.21584	1.01421	1.09677	0.893768
Pyruvic acid	2013	qPyr-III-2	****	LGIII-2	51.513	M26702-52:T>A-LG2	5.1	5.7	(48.77-69.7)	0.521829	0.738144	0.463843	0.656403	0.0319052	20.5	X	-		0.521829	0.738144	0.463843	0.656403
Glyceric acid	2013	qGa-V-2	***	LGV-2	18.264	M30873-45:T>G-LG5	5	6.05	(15.6-30.3)	0.755046	0.281814	0.478552	0.501795	0.0991116	24.4	X	Ln		2.12771	1.32553	1.61374	1.65168
	2014	qGa-II-5	-	LGII-5	20.774	M42548-24:T>C-LG2**	5.2	8.76	(7.6-24.17)	0.191511	0.675959	0.529699	0.123488	0.0588349	30.7		Ln		1.21108	1.96592	1.69842	1.13144
		qGa-III-4	***	LGIII-4	60.667	ChFvM234-172h		6.07	(51.96-76.32)	0.193696	0.0361002	0.505413	0.456779	0.0587832	21.6	X	Ln		1.21373	1.03676	1.65767	1.57898
		qGa-V-2	****	LGV-2	44.603	M17652-17:C>T-LG5		6.28	(35.58-63.78)	0.192309	-0.15648	0.193761	-0.1239	0.0589233	16.5	X	Ln		1.21204	0.855149	1.21381	0.883468
Succinic acid	2013	qSa-V-1	-	LGV-1	14.998	F20598-18:A>G-	5.2	6.79	(13.7-16.4)	-0.412096	-0.644951	-0.594123	0.19237	0.208685	20	X	Ln		0.662261	0.524688	0.552046	1.21212
		qSa-V-2b	****	LGV-2	18.506	M30873-45:T>G-LG5		4.52	(15.59-48.25)	-0.412095	-1.05501	-0.724013	-0.793071	0.208685	12.7	X	Ln		0.662261	0.348189	0.484803	0.452453
		qSa-V-4	***	LGV-4	24.162	30182-42:G>A-LG5		6.64	(21.61-43.22)	-0.412216	-0.446643	-0.0414296	0.269657	0.208693	19	X	Ln		0.662181	0.639772	0.959417	1.30952
	2014	qSa-V-4	***	LGV-4	24.162	30182-42:G>A-LG5	5.1	6.95	(18.18-25.61)	-0.184146	0.198074	0.261884	0.700516	0.260587	28	X	Ln		0.831814	1.21905	1.29938	2.01479
Fumaric acid	2014	qFum-II-5	*	LGII-5	33.793	F32684-27:T>G-LG2	5.1	6.18	(31.4-34.72)	0.140208	0.367087	0.373295	0.680203	0.076178	21.1	X	Ln		1.15051	1.44352	1.45251	1.97428
		qFum-V-2	****	LGV-2	18.506	M30873-45:T>G-LG5		6.86	(15.5-38.02)	0.140208	-0.351244	-0.0301638	-0.198311	0.0761777	22.1	X	Ln		1.15051	0.703812	0.970287	0.820115
		qFum-VII-3	-	LGVII-3	20.982	M38853-34:T>C-LG7		5.24	(15.18-21.35)	0.140208	-0.0967552	0.359851	0.0155958	0.0761776	16	X	Ln		1.15051	0.907778	1.43312	1.01572
Malic acid	2013	qMa-II-5	****	LGII-5	23.175	F17638-25:G>A-LG2	5.2	8.6	(8.29-25.18)	1.27064	1.16675	1.10545	1.09498	0.00989884	30.1	X	1/SQRT		0.619377	0.734589	0.818317	0.834041
	2014	qMa-II-5	***	LGII-5	17.799	F18464-38:G>C-LG2	5.1	5.72	(7.63-26.18)	-0.248717	0.0202076	-0.0299135	-0.0153539	0.0328612	21.7	X	Ln		0.779801	1.02041	0.970529	0.984763
		qMa-III-4	****	LGIII-4	10.224	F11586-7:T>C-		6.06	(2.0-26.74)	-0.247171	-0.247171	-0.0210589	-0.0210589	0.0330448	21	X	Ln		0.781007	0.781007	0.979161	0.979161
Threonic acid	2013	qTa-V-2	****	LGV-2	41.865	F28041-68:T>C-LG5	5.3	7.49	(22.85-44.6)	1.49638	1.20212	1.50785	1.25417	0.0355083	25.7	X	SQRT		2.23915	1.44509	2.27361	1.57294
		qTa-VI-4	-	LGVI-4	18.207	M22319-54:G>T-		5.44	(0-44.28)	1.49672	1.15012	1.33773	1.25998	0.035479	20.3	X	SQRT		2.24017	1.32278	1.78952	1.58755
	2014	qTa-V-2	****	LGV-2	37.07	M38589-16:A>G-LG5	5.1	6.26	(19.78-39.43)	1.06356	0.86224	1.18064	1.01156	0.0340339	27.3	X	SQRT		1.13116	0.743458	1.39391	1.02325
Quinic acid	2014	qQuin-I-3	****	LGI-3	24.373	M34399-12:T>G-LG1	5.2	7.54	(11.33-36.96)	-0.245427	0.18023	-0.245427	0.18023	0.0795773	36.2	X	Ln		0.78237	1.19749	0.78237	1.19749
Glucuronic acid	2013	qGluc-III-4	-	LGIII-4	78.529	F13783-66:G>A-LG2	4.8	5.29	(70.1-85.5)	0.399872	0.323645	0.816824	0.495543	0.0954963	17.1	X	Ln		1.49163	1.38216	2.2633	1.64139
		qGluc-V-4	****	LGV-4	13.598	17813-24:T>G-LG5		10.45	(5.17-27.7)	0.415256	0.145728	0.333758	-0.280599	0.0911259	36.8	X	Ln		1.51476	1.15688	1.39621	0.755331
	2014	qGluc-V-4	****	LGV-4	39.765	12138-40:A>G-LG5	5.1	6.11	(5.17-42.7)	-0.00720417	-0.254559	0.0835571	-0.451333	0.0977747	26.1	X	Ln		0.992822	0.775258	1.08715	0.636779
Dehydroascorbic acid	2014	qDHA-II-4	*	LGII-4	31.441	F13323-21:G>T-LG2	5.1	5.93	(17.13-33.1)	1.13316	1.03592	0.921389	1.14278	0.0151232	27.1	X	SQRT		1.28405	1.07313	0.848958	1.30595
		qDHA-V-1b	**	LGV-1	40.029	14975-59:A>G-		4.59	(27.14-57.7)	1.13305	1.01274	1.13959	0.994804	0.0151144	16.6	X	SQRT		1.2838	1.02564	1.29867	0.989635
Fructose	2014	qFru-II-1	-	LGII-1	25.251	12009-12:T>C-	5	7.84	(21.6-27.3)	0.932583	0.942907	0.889865	0.720421	0.00774026	37.2	X	1/SQRT		1.14981	1.12477	1.26285	1.92676
Sucrose	2013	qSuc-V-4	****	LGV-4	24.162	30182-42:G>A-LG5	5	8.12	(21.9-24.6)	-0.613531	-0.532432	-0.488442	-0.197261	0.0379449	30.7	X	Ln		0.541436	0.587175	0.613582	0.820976
		qSuc-II-2	*	LGII-2	34.893	14294-52:C>T-LG2		5.5	(24.7-38.8)	-0.613601	-0.314336	-0.737639	-0.511312	0.0379472	23.7	X	Ln		0.541398	0.730274	0.478242	0.599708
	2014	qSuc-V-4	***	LGV-4	24.613	F19519-5:A>T-LG5	5.1	6.04	(12.3-26.1)	0.913188	1.02996	1.04658	1.12991	0.0192949	23.5	X	SQRT		0.833912	1.06082	1.09533	1.2767
		qSuc-II-3b	-	LGII-3	51.388	M42110-36:A>G-LG2		4.75	(48.2-57-6)	0.91319	0.773313	0.750218	0.688169	0.0192947	17.7	X	SQRT		0.833916	0.598013	0.562827	0.473577
Raffinose	2013	qRaf-V-4	***	LGV-4	24.162	30182-42:G>A-LG5	5.3	5.48	(17.3-29.2)	-0.428961	-0.164012	0.00254517	0.228788	0.205353	22.3	X	Ln		0.651185	0.848732	1.00255	1.25708
	2014	qRaf-V-4	****	LGV-4	15.345	37836-20:A>G-	5.1	7.82	(2.6-19.2)	-1.00918	-0.377063	-0.703193	-0.0556758	0.230766	30.5	X	Ln		0.364518	0.685873	0.495002	0.945846
Kestose	2014	qKes-V-4b	****	LGV-4	2.608	14552-13:T>A-LG5	5	4.36	(2.6-18.2)	-0.540456	-0.466587	-0.472943	0.0330919	0.236932	16.6	X	Ln		0.582483	0.627139	0.623166	1.03365
		qKes-V-3b	-	LGV-3	38.583	M13345-35:C>T-LG5		4.03	(27-54.1)	-0.540776	-0.500902	-0.0849878	-0.740408	0.236922	15	X	Ln		0.582296	0.605984	0.918523	0.476919
Maltotriose	2013	qMtr-VI-1	-	LGVI-1	19.572	M43680-36:G>A-LG6	4.9	5.14	(17.8-20.7)	-0.620429	-0.488845	-0.568001	-0.956966	0.119713	19.2	X	Ln		0.537714	0.613334	0.566657	0.384056
		qMtr-IV-3b	****	LGIV-3	53.211	12150-68:C>T-LG4		4.69	(32.2-56.3)	-0.620438	-0.690839	-0.584292	-1.01201	0.119713	16.6	X	Ln		0.537709	0.501155	0.5575	0.363488
	2014	qMtr-V-2	*	LGV-2	0	22161-13:G>T-LG5	5.2	11.4	(0-6.3)	-0.180186	0.46969	0.0918856	0.487406	0.0541001	26.3	X	Ln		0.835115	1.5995	1.09624	1.62809
		qMtr-II-2	*	LGII-2	54.952	M28647-14:G>A-LG2		10.17	(54.3-69.7)	-0.180185	-0.655822	-0.180185	-0.655822	0.0541001	20.2	X	Ln		0.835116	0.519015	0.835116	0.519015
		qMtr-III-2	*	LGIII-2	37.861	M11179-32:C>T-LG3		9.41	(26.7-40.1)	-0.180181	0.459168	0.198152	0.330235	0.0541004	18.1	X	Ln		0.835119	1.58276	1.21915	1.3913
		qMtr-VI-1	-	LGVI-1	14.065	M31321-22:C>T-LG6		7.67	(13.4-22.3)	-0.176222	-0.588439	-0.324956	-0.71851	0.0534233	15.7	X	Ln		0.838432	0.555193	0.722559	0.487478
		qMtr-IV-2	-	LGIV-2	40.223	12784-39:C>A-		5.6	(35.5-50.6)	-0.144916	-0.0464861	-0.478904	-0.320133	0.0563073	9.6	X	Ln		0.865095	0.954578	0.619462	0.726052
Maltose	2014	qMal-II-4	***	LGII-4	13.572	11775-27:A>G-LG2	4.9	5.66	(11.7-14.1)	0.711955	0.693541	1.13032	0.718353	0.0335221	29.8	X	SQRT		0.50688	0.480999	1.27762	0.516031
Isomaltose	2013	qImal-IV-1	*	LGIV-1	9.232	F43976-20:G>A-LG4	5.2	5.84	(5.8-14.7)	0.146094	0.221737	0.955722	0.447491	0.171717	19.2	X	SQRT		0.0213435	0.0491673	0.913405	0.200248
		qImal-V-1	**	LGV-1	51.102	BFACT005-173		5.35	(50.1-54.1)	0.145859	0.63618	1.26317	1.0604	0.170515	36.9	X	SQRT		0.0212748	0.404725	1.5956	1.12445
	2014	qImal-III-2	***	LGIII-2	99.108	M13531-46:A>G-LG3	4.8	8.1	(96.7-104.5)	-0.142148	-0.371211	-0.777037	-0.747197	0.0770714	19.8	X	Ln		0.867493	0.689898	0.459766	0.473692
		qImal-IV-4	-	LGIV-4	103.983	F21876-23:A>G-LG4		6.7	(102.6-105.2)	-0.142151	-0.317531	-0.823028	0.288685	0.0770708	46.1	X	Ln		0.86749	0.727944	0.4391	1.33467
		qImaI-IV-3	*	LGIV-3	45.05	ChFaM161-209		5.76	(35-45.9)	-0.142156	0.225713	0.363173	0.449475	0.0770694	17.1	X	Ln		0.867486	1.25322	1.43788	1.56749
		qImaI-IV-2	-	LGIV-2	40.223	12784-39:C>A-		5.03	(37.5-43.2)	-0.271158	0.366914	-0.139535	-0.072116	0.0264353	15.7		Ln		0.762496	1.44327	0.869763	0.930423
Erythritol	2013	qEry-II-2	-	LGII-2	38.128	M13004-34:C>G-LG2	5.2	5.36	(33.2-38.8)	1.02223	0.885631	0.889479	0.992943	0.00633828	28.9	X	1/SQRT		0.95698	1.27495	1.26395	1.01426
		qEry-VI-3	**	LGVI-3	19.313	F30832-5:G>A-		5.34	(16.9-33)	1.02223	0.99665	1.13974	1.05747	0.00633843	24.8	X	1/SQRT		0.95698	1.00673	0.769819	0.89426
	2014	qEry-II-4	-	LGII-4	32.086	17687-20:T>A-	5.2	7.31	(31.4-33.8)	-0.0170779	0.33788	0.353309	0.0341766	0.038984	26.3	X	Ln		0.983067	1.40197	1.42377	1.03477
		qEry-IV-3	*	LGIV-3	82.608	F38581-10:C>A-		6.25	(69-95)	-0.0170765	0.00983027	0.0670724	0.300754	0.0389838	19.6	X	Ln		0.983068	1.00988	1.06937	1.35088
		qEry-IV-1	****	LGIV-1	35.827	ChFaM100-128h		5.92	(29.1-49.8)	-0.0170752	0.102854	-0.25865	-0.0604761	0.0389841	16.2	X	Ln		0.98307	1.10833	0.772093	0.941316
Xylose	2014	qXyl-IV-1	****	LGIV-1	40.169	F36795-9:G>T-LG4	5	7.11	(33.9-41)	0.90116	0.910517	0.936698	1.00729	0.00359747	27.1	X	1/SQRT		1.23139	1.20621	1.13973	0.985578
		qXyl-V-1	*	LGV-1	36.146	M10581-50:T>G-LG5		5.68	(31.2-36.8)	0.900986	0.804343	0.823582	0.861387	0.00358991	21.6	X	1/SQRT		1.23187	1.54567	1.4743	1.34773
Rhamnose	2013	qRha-I-2	-	LGI-2	51.742	F13347-55:C>T-LG1	4.9	5.86	(50.6-52.7)	-0.153982	-0.19549	-0.195568	-0.429955	0.0208344	19.7	X	Ln		0.857287	0.822432	0.822367	0.650538
	2014	qRha-II-4	-	LGII-4	31.441	F13323-21:G>T-LG2	5.1	5.81	(24.7-42-3)	0.928321	0.831131	0.803142	0.941804	0.00559742	29.3	X	1/SQRT		1.16039	1.44764	1.5503	1.1274
		qRha-I-2	***	LGI-2	87.61	12889-19:C>T-		5.21	(84.4-93.6)	0.928412	1.07853	0.978767	1.06254	0.00559738	29.1	X	1/SQRT		1.16016	0.859677	1.04386	0.885746
Fucose	2013	qFuc-V-3	*	LGV-3	21.828	F33095-51:C>A-	5.1	5.96	(20.6-23.1)	-0.4747	-0.186621	-0.248089	-0.402155	0.0107871	43.5	X	Ln		0.622072	0.829758	0.78029	0.668877
	2014	qFuc-I-2	*	LGI-2	85.768	F11067-47:C>G-LG1	5.3	8.13	(84.4-87.6)	-0.0124351	-0.317782	-0.105745	-0.335805	0.0110468	32	X	Ln		0.987642	0.727761	0.899654	0.714762
		qFuc-II-3	***	LGII-3	55.435	M18682-62:T>A-		11.46	(49.2-56.6)	-0.0124404	0.181754	-0.11971	-0.0536645	0.011047	30.2	X	Ln		0.987637	1.19932	0.887178	0.94775
		qFuc-II-4	***	LGII-4	10.23	42663-7:G>A-		10.67	(8.3-14.1)	-0.0129084	-0.135971	0.257159	-0.235844	0.0110061	37.6	X	Ln		0.987175	0.872868	1.29325	0.789904
Methyl-Glucopyranoside	2013	qMGP-III-4	*	LGIII-4	70.55	APX-S2	4.8	5.49	(69-78.5)	-0.152955	-0.632873	-0.158144	-0.525685	0.0597244	38.5	X	Ln		0.858168	0.531064	0.853727	0.59115
Fructose-6-Phosphate	2013	qF6P-IV-3	***	LGIV-3	49.29	F32402-40:C>G-LG4*	5	5.04	(45.1-64.4)	1.15833	1.13989	1.15395	1.42671	0.0533211	24.3	X	REC		0.863312	0.877278	0.866589	0.700913
Glucose-6-Phosphate	2014	qG6P-IV-2	**	LGIV-2	69.677	F10774-59:T>C-LG5	5	7.1	(65.5-72.1)	1.08197	1.01627	1.16824	0.884238	0.018485	32.3	X	1/SQRT		0.85422	0.968237	0.732716	1.27897
Putrescine	2013	qPutr-II-1	**	LGII-1	28.303	22667-39:C>A-LG6	5.2	5.29	(22.6-33.26)	-0.313	0.004	-0.27	-0.575	0.09	25.1	X	Ln		0.73125	1.00401	0.763379	0.562705
L-Ascorbic Acid	2007	qLAA-V-1	***	LGV-1	45.414	15736-34:A>G-LG5	5.2	9.6	(38.6-48.8)	38.3689	45.9258	42.0514	45.9231	10.4763	28.5	X	-		38.3689	45.9258	42.0514	45.9231
		qLAA-V-4	*	LGV-4	53.818	M32104-46:A>C-		6.55	(52.1-56.5)	38.3688	30.8981	25.7705	31.2246	10.4761	39.7	X	-		38.3688	30.8981	25.7705	31.2246
		qLAA-VII-4	***	LGVII-4	36.564	F37309-38:C>T-LG7		8.29	(32.8-39-28)	38.327	45.6552	37.8615	41.6611	10.2308	32.3	X	-		38.327	45.6552	37.8615	41.6611
	2008	qLAA-IV-2	***	LGIV-2	57.657	F00645-26:A>C-LG4	5	5.94	(55.8-90.38)	39.4906	34.9306	32.0893	35.9785	17.5165	22.1	X	-		39.4906	34.9306	32.0893	35.9785
		qLAA-V-1	****	LGV-1	38.177	18006-38:A>G-		7.06	(36.8-55.14)	39.3163	44.4883	42.912	47.2332	17.2168	27.7	X	-		39.3163	44.4883	42.912	47.2332
	2009	qLAA-V-1	****	LGV-1	46.847	19797-43:A>G-LG5	5.1	7.55	(31.8-50.2)	35.3738	38.8114	36.741	41.0273	6.08417	35.5	X	-		35.3738	38.8114	36.741	41.0273
SSC (Brix)	2007	qSSC-VI-7	*	LGVI-7	0	19391-36:G>A-LG6	5.2	10.63	(0-15.5)	3.5893	5.2184	5.11817	3.97003	0.139821	39.2	X	-		3.5893	5.2184	5.11817	3.97003
		qSSC-II-1	*	LGII-1	34.202	ChFaM101-180h		10.34	(28.8-36.6)	3.98389	5.14396	5.22703	3.72488	0.146522	31.1	X	-		3.98389	5.14396	5.22703	3.72488
		qSSC-III-3	*	LGIII-3	58.734	M15052-6:G>A-LG2		9.33	(58.4_61)	3.98389	5.86848	5.25121	3.93164	0.146522	43.3	X	-		3.98389	5.86848	5.25121	3.93164
		qSSC-IV-2	-	LGIV-2	40.603	F23302-33:G>A-LG4		5.46	(39.2-41.7)	3.98389	5.46807	4.55631	4.78483	0.146524	21	X	-		3.98389	5.46807	4.55631	4.78483
	2009	qSSC-VI-2	*	LGVI-2	16.029	M31478-44:T>A-LG6	5.3	7.1	(0-20.5)	9.82798	9.30717	10.3539	11.5739	0.977597	33.9	X	-		9.82798	9.30717	10.3539	11.5739
		qSSC-VI-4	*	LGVI-4	21.614	M22805-61:A>C-		6.69	(0-39)	9.82795	8.25033	10.0429	9.61544	0.97756	24.4	X	-		9.82795	8.25033	10.0429	9.61544
TA	2007	qTA-V-2b	**	LGV-2	41.023	M39284-6:T>A-LG5	5	4.99	(0-63.9)	0.444826	0.509582	0.397282	0.466331	0.00449072	21.6	X	-		0.444826	0.509582	0.397282	0.466331
	2008	qTA-IV-2	*	LGIV-2	84.346	35179-49:T>A-	5	5.34	(81.4-2.9)	0.654995	0.679234	0.596338	0.673091	0.00296108	18.6	X	-		0.654995	0.679234	0.596338	0.673091
		qTA-V-2	***	LGV-2	44.603	M17652-17:C>T-LG5		5.53	(37.1-63.9)	0.655006	0.711456	0.608981	0.666209	0.00296107	16.1	X	-		0.655006	0.711456	0.608981	0.666209
	2009	qTA-III-1	*	LGIII-1	52.233	ChFaM130-205	5.1	6.41	(50.7-53.7)	0.462383	0.484221	0.504774	0.418995	0.00193474	18.5	X	-		0.462383	0.484221	0.504774	0.418995
		qTA-V-1	*	LGV-1	51.102	BFACT005-173		5.39	(36.1-59.3)	0.466135	0.510834	0.526007	0.571007	0.00202302	22.4	X	-		0.466135	0.510834	0.526007	0.571007
		qTA-V-2	****	LGV-2	11.221	M36394-40:C>A-LG5		7.78	(0-19.8)	0.462383	0.543851	0.515748	0.556085	0.00193475	13.3	X	-		0.462383	0.543851	0.515748	0.556085
pH	2007	qpH-V-2	****	LGV-2	18.506	M30873-45:T>G-LG5	5.1	8.42	(0-20.78)	4.1408	3.93342	4.10403	4.01563	0.0118271	32.4	X	-		4.1408	3.93342	4.10403	4.01563
	2008	qpH-IV2	***	LGIV-2	88.37	F18687-13:A>G-LG4	4.9	5.34	(67.8-94.56)	3.74695	3.79217	3.91894	3.89112	0.0131633	20.6	X	-		3.74695	3.79217	3.91894	3.89112
		qpH-VI-4	-	LGVI-4	62.751	M13026-36:G>A-LG6		5.85	(55.8-63.7)	3.74695	3.84843	3.78819	3.64467	0.0131633	22.9	X	-		3.74695	3.84843	3.78819	3.64467
	2009	qpH-II-3	***	LGII-3	56.61	M32484-68:C>T-LG2	5	5.63	(52.2-62.35)	3.94496	4.0342	3.95929	4.0608	0.00723948	17.5	X	-		3.94496	4.0342	3.95929	4.0608
		qpH-V-2	****	LGV-2	46.391	M19794-14:G>A-LG5		9.76	(36.58-49.12)	3.94496	3.77604	3.92631	3.8675	0.00723946	31.4	X	-		3.94496	3.77604	3.92631	3.8675
aSignificance level of Kruskal-Wallis test. *, p<0.005; **, p<0.001; ***, p<0.0005; ****, p<0.0001.
bQTL detected below the threshold
cPercentage of the variance explained by the QTL.
