# Supplementary material for: Identification of quantitative trait loci and candidate genes for primary metabolite content in strawberry fruit
Source: Hortic Res. 2019 Jan 1;6:4. doi: 10.1038/s41438-018-0077-3 (PMC6312544; doi:10.1038/s41438-018-0077-3)
Supplement: Supplementary file 5 — Suppplementary Table 4 [file 41438_2018_77_MOESM5_ESM.xlsx]

## Sheet: Table 4A
Supplementary Table 4A List of mapped markers, detailing their position in cM in the ‘232’ × ‘1392’ map (8X) and in bp in the F. vesca v4.0.a1 genome assembly along with DArT sequence. Phase, the linkage phases of each marker in the parental lines, i.e. {01}, 0 means the marker is in coupling in the mother (i.e. the a’s come from the same grandparent, the b’s from the the other grandparent) and 1…
S/n	Phase	Locus	Group	LG 8x	Position 8X	LG Fvb	Fvb Position v4	DArT Sequence	CloneID	CALLRATE	Rowsum
1	{1-}	F41726-39:G>A-LG1	19	LGI-1	0	Fvb1	1166578	TGCAGGGATACTCTAGACCAATTTACCAGTAGGTCACAGGTCATAACAGAAACTCTCCTTACGAGCATG	10041726|F|0-39:G>A-39:G>A	0.96875	278.688
2	{00}	17539-25:A>G-LG1	19	LGI-1	0.97	Fvb1	2465635	TGCAGTCTCCAGTTCATGCCTCCTCACATCTTCCAGTACCACACTAACCCGGACACTTTTCCAAGACCC	10017539|F|0-25:A>G-25:A>G	1	796.009
3	{11}	11071-64:A>G-LG1	19	LGI-1	2.003	Fvb1	932583	TGCAGTACTATTATCCCTACTAGATTCATCATGATTACAACCAGCACTTACCGGATGAGAAATGAGCTC	10011071|F|0-64:A>G-64:A>G	1	613.856
4	{1-}	F11168-45:C>T-LG1	19	LGI-1	3.348	Fvb1	262825	TGCAGCTGCATTTGCACCCTTGATGTCATGATGAAGAGAATCTCCCACTGCAATAGAATCAATAGGGTC	10011168|F|0-45:C>T-45:C>T	1	382.524
5	{1-}	F31996-20:T>G-LG1	19	LGI-1	4.136	Fvb1	1813889	TGCAGTAGTGTGTGCTTACTTGTGAGAATGAGAATATAAAGATGCAATATATGAGGCTTATCCTAGCAT	10031996|F|0-20:T>G-20:T>G	1	388.007
6	{1-}	F13905-8:C>T-LG1	19	LGI-1	4.542	#N/A	#N/A	TGCAGCTACTTATGCTGTTGCTGACAATATTGCCCGGTCCGATGAAGAGGGTGTAGCTCATGAGCTAAG	10013905|F|0-8:C>T-8:C>T	1	976.233
7	{1-}	F11071-29:C>T-LG1	19	LGI-1	6.186	Fvb1	932583	TGCAGTACTATTATCCCTACTAGATTCATCATGATTACAACCAGCACTTACCGGATGAGAAATGAGCTC	10011071|F|0-29:C>T-29:C>T	1	613.856
8	{1-}	F30811-44:T>C-LG1	19	LGI-1	6.814	Fvb1	357870	TGCAGTTTCCAATCATCCATTCTTTCTTTCCATCCTCCATCTTTTCTGTCATCCCATTTTTCACTGCCT	10030811|F|0-44:T>C-44:T>C	1	473.367
9	{00}	11921-41:G>C-	19	LGI-1	6.967	Fvb3	2614975	TGCAGACAGAATTTTCACAGATCATCAAATAAGTTGAAATAGGCGAAGCTAGAATTTCTTATAAATACG	10011921|F|0-41:G>C-41:G>C	1	1180.44
10	{-1}	M27316-43:C>A-	19	LGI-1	7.378	#N/A	#N/A	TGCAGACTAGCAGTGGATTTGTTAGTTGATAATGATCTAAAACCAAACTGTAAAAGAGATTACAGATCG	10027316|F|0-43:C>A-43:C>A	0.989583	413.913
11	{1-}	F14800-51:G>A-	19	LGI-1	7.781	Fvb1	1394287	TGCAGAGAACTACACAATTGTAAGGTCTTACTCATATCATAGAGCTAGCAAGTAAATTACAGATCGGAA	10014800|F|0-51:G>A-51:G>A	1	1659.1
12	{-1}	ChFvM075-415	19	LGI-1	8.144	Fvb1	851704	#N/A	#N/A	#N/A	#N/A
13	{00}	ChFaM061-203/215	19	LGI-1	8.248	Fvb1	1502776	#N/A	#N/A	#N/A	#N/A
14	{11}	ChFaM003-445/450/470	19	LGI-1	8.606	Fvb1	1349049	#N/A	#N/A	#N/A	#N/A
15	{1-}	F13002-34:A>T-LG1	19	LGI-1	9.147	Fvb1	2138999	TGCAGAACTTCCCAGTTTCGGGATTGATTCCCATAACAGAAGTACCAGTGAAGATCAATTCTGGTTTCC	10013002|F|0-34:A>T-34:A>T	1	1187.64
16	{1-}	F30047-67:G>A-LG1	19	LGI-1	9.82	Fvb1	1540173	TGCAGAGTGCAGCAGAAGTAAATGTCTTGTTGAAGTTGGACCTAGTTGCCTTACCAAAACTAAACCAGA	10030047|F|0-67:G>A-67:G>A	1	559.245
17	{11}	EMFn049-180/182	19	LGI-1	10.311	Fvb1	1715310	#N/A	#N/A	#N/A	#N/A
18	{1-}	M22700-57:T>G-	19	LGI-1	10.96	Fvb1	1619329	TGCAGCAATACTAAACGGGGAGTATACAAACCATACGCAGTAAAGGTATGCATTTGCTTCAATACTAAA	10022700|F|0-57:T>G-57:T>G	1	552.83
19	{-1}	F17083-34:G>A-LG1	19	LGI-1	10.96	Fvb1	1921580	TGCAGCAAGCCTCTGCAAGAAATGTAAATGATAAGAAAGACATAGAGAACATATAGTATTTTCCTGAGA	10017083|F|0-34:G>A-34:G>A	1	324.69
20	{1-}	F10926-13:A>T-	19	LGI-1	11.938	Fvb1	2227601	TGCAGCTTTGGCAACTTCTCTCTATGGCATGAGGAGGATGGAACTTCTCAAGACAAGCTTTACAGATCG	10010926|F|0-13:A>T-13:A>T	1	435.657
21	{1-}	F13556-42:A>C-LG1	19	LGI-1	12.8	Fvb1	1601314	TGCAGCTTCTAAGTTCCCAACCGACACAAGCCTAGATTATCAAGAACATAAATAAGTTGACTTCATAAA	10013556|F|0-42:A>C-42:A>C	1	488.101
22	{-1}	M12731-7:G>T-LG1	19	LGI-1	13.465	Fvb1	2345040	TGCAGTTGCATTTTGTCACCTTCCTCCTTTCTTGAACATGCAGGGGATCACTGATGTATCCATAGCATA	10012731|F|0-7:G>T-7:G>T	1	2233.98
23	{1-}	ChFvM191-238	19	LGI-1	13.68	Fvb1	2207292	#N/A	#N/A	#N/A	#N/A
24	{00}	UDF002-114/118	19	LGI-1	13.825	Fvb1	2627782	#N/A	#N/A	#N/A	#N/A
25	{-1}	M20426-9:C>T-LG1	19	LGI-1	15.34	Fvb1	2235925	TGCAGATGCCCGTCGTGATGAAGAACTTGCTTGGCAGCTTCAAAATCAATTTGATTTAGAAGATTCTCA	10020426|F|0-9:C>T-9:C>T	1	318.489
26	{0-}	F12638-50:T>C-LG1	19	LGI-1	16.71	Fvb1	3613281	TGCAGATTGTAGCCATAGATGCACATCGTGAGCCATATGATCAAATCGGATTACCAATCATAAAGAAAT	10012638|F|0-50:T>C-50:T>C	1	444.729
27	{0-}	ChFvM210-181	19	LGI-1	18.098	Fvb1	2974937	#N/A	#N/A	#N/A	#N/A
28	{0-}	F24864-40:T>C-	19	LGI-1	18.641	#N/A	#N/A	TGCAGTACATGAATCACTACAATACTAGGCTCACCAATTTTCGTGACAAAATGTCGGCCAAAATTAGCC	10024864|F|0-40:T>C-40:T>C	1	444.554
29	{0-}	F27467-37:C>T-LG1	19	LGI-1	19.509	Fvb1	3576155	TGCAGATCTACACTGTGGGCGTTTCAGTATTTCTAGGCGGTAATAAGCCTTCCAGAACTGCTAATGTTC	10027467|F|0-37:C>T-37:C>T	0.989583	304.774
30	{0-}	CFVCT005-128	19	LGI-1	20.144	Fvb1	10726396	#N/A	#N/A	#N/A	#N/A
31	{0-}	F20386-36:A>G-LG1	19	LGI-1	20.3	Fvb1	3552267	TGCAGTAGTTTTACTTCGCCTGCCTACATTGTAGGTATGATCACCTGACTGGGAATCTGCGCTCCATGT	10020386|F|0-36:A>G-36:A>G	1	327.376
32	{0-}	F16196-51:T>A-LG1	19	LGI-1	20.89	Fvb1	3658910	TGCAGCCTTTTGTGAGGTACTTGCATTACTCATCTCCTTTTCTTGCACTTTTGCACCATCCGTCTCCTT	10016196|F|0-51:T>A-51:T>A	1	1847.81
33	{0-}	F34533-35:C>T-LG1	19	LGI-1	21.679	Fvb1	3942780	TGCAGTGTCATCACTTGGAAAGAGTCAAGAGGTAACGTTTCGCAGCAAACCTAGAAAATTACTACATTT	10034533|F|0-35:C>T-35:C>T	0.989583	315.764
34	{0-}	F22929-64:C>T-LG5	19	LGI-1	23.005	#N/A	#N/A	TGCAGTCAGGTATCACCTTTCTCACAACATTTTACCTCCTGCAAGATTTCAAGGCTTATATCCACTGTG	10022929|F|0-64:C>T-64:C>T	1	506.637
35	{0-}	F21161-15:T>C-	19	LGI-1	23.562	Fvb1	4531149	TGCAGTTGGTAGAACTGGAGAAAAAGAGAGGTTGTCATGAAAACCTGTGAACAATATTATTACAGATCG	10021161|F|0-15:T>C-15:T>C	1	414.689
36	{0-}	F14845-48:C>T-LG1	19	LGI-1	24.429	Fvb1	3944925	TGCAGTAGATTGGAGCAGTGGAGGCATCAAGGACGAGTAGTATTGGAGCTCCAGAAAGATGTTGATAAT	10014845|F|0-48:C>T-48:C>T	1	1045.27
37	{0-}	F14554-9:C>A-LG1	19	LGI-1	25.311	Fvb1	4273445	TGCAGACAACCGAACTCTCAAGTAGGATTTCCTTGCAATGTATCTCCACAAGTATTTCTGTATCTTGAC	10014554|F|0-9:C>A-9:C>A	1	1785.62
38	{0-}	F22974-58:T>C-LG1	19	LGI-1	26.807	Fvb1	5144623	TGCAGGGTGGCTAGAGTGGAACGGTGACATGTTTTTGAAAACATTGTTCTATGGAGAGTACATGAATTA	10022974|F|0-58:T>C-58:T>C	1	1335.74
39	{1-}	F14688-58:G>C-LG1	19	LGI-1	28.098	Fvb1	5770483	TGCAGAATCTATAAAAGGAGAGCTTGCTCACCTGAAACATGAGCATGTATGAATTTATGTCTTTTTTAT	10014688|F|0-58:G>C-58:G>C	1	527.809
40	{1-}	CAGG-860	19	LGI-1	30.185	#N/A	#N/A	#N/A	#N/A	#N/A	#N/A
41	{1-}	F12528-48:G>A-LG1	19	LGI-1	31.43	Fvb1	7380754	TGCAGGTGCTACCGAAACTCCATGCAATATTGCGTCCCTTTCTTCTCCGAAGAATGAAAATAGATGTTG	10012528|F|0-48:G>A-48:G>A	1	450.057
42	{1-}	F3HT-S3	19	LGI-1	32.429	Fvb1	6463055	#N/A	#N/A	#N/A	#N/A
43	{1-}	F28454-12:G>A-LG1	19	LGI-1	33.505	Fvb1	6298517	TGCAGAGATAATGAAGATCACATAACCATTCTACTGACACAAAGAGAAAAACACAAGACCCTAAAGACA	10028454|F|0-12:G>A-12:G>A	0.989583	308.706
44	{1-}	F15893-39:C>T-LG1	19	LGI-1	34.244	Fvb1	7386343	TGCAGGCTCAACAGTGTACTTCAATTTGAGACTTAGGCACCCCACACTGGACATGCCCCTTATAGATTA	10015893|F|0-39:C>T-39:C>T	1	274.503
45	{1-}	F38565-6:A>T-LG1	19	LGI-1	35.577	Fvb1	6779892	TGCAGCAGACTGTAGCAAAGCACGTAGCTACTGCTTCTGCTTGATTACCAAGATCTGAGTTATCTTATG	10038565|F|0-6:A>T-6:A>T	0.96875	262.354
46	{1-}	F34404-5:G>C-	19	LGI-1	36.626	Fvb4	29367252	TGCAGGTCATTTTCTTCTAACGGATCTTCTGTTGGAGACCATGAAAAACACCACAATTGAGGGGAGAAT	10034404|F|0-5:G>C-5:G>C	1	433.253
47	{1-}	F12910-41:C>T-LG1	19	LGI-1	37.285	Fvb1	6779957	TGCAGTTCCTCTTTCTTTGCTCCCACCACTTTGTCCACAATCTTTCCTTCTTTCAGAAACATGAAGGTC	10012910|F|0-41:C>T-41:C>T	1	650.23
48	{1-}	UFFxa16H07-251	19	LGI-1	37.935	Fvb1	6933961	#N/A	#N/A	#N/A	#N/A
49	{1-}	F13255-48:C>T-LG1	19	LGI-1	38.404	Fvb1	6827192	TGCAGCTTGAACCATAATTGCAAAATCCAACACATGTAGCTAGAGAGACAATTAGAGTTACCACTTTTA	10013255|F|0-48:C>T-48:C>T	1	409.755
50	{1-}	F13045-33:C>G-LG1	19	LGI-1	39.257	Fvb1	6351669	TGCAGCAGAGCGTTGTCATCATCCTGTTGCAAACTGAAAGTCAGTTTATTCTTCATGAAACAAAAACAA	10013045|F|0-33:C>G-33:C>G	1	547.923
51	{1-}	F12143-29:T>C-LG1	19	LGI-1	40.097	Fvb1	7205449	TGCAGGATTACCCTATCTTGCTGTTCGGCTGAAACATTGTGGGATGGATCAACAGCTGCGACAAGCTGG	10012143|F|0-29:T>C-29:T>C	1	506.658
52	{1-}	F13621-28:T>C-LG1	19	LGI-1	41.608	Fvb1	7299282	TGCAGGTATGCATATATTGCTTGTAATCTTTAGTTGGTACGAAGATAACCAGTAATTGCATATGAGAAG	10013621|F|0-28:T>C-28:T>C	1	670.936
53	{1-}	F32464-36:T>C-LG1	19	LGI-1	44.222	Fvb1	6161169	TGCAGAAAATAAAATTGGCATCAAGAAATAGAAATATATAAAATCCATTCACCAGCAAAATTGAAAATG	10032464|F|0-36:T>C-36:T>C	0.989583	317.057
54	{1-}	F23087-59:T>G-LG1	19	LGI-1	45.435	Fvb1	7284404	TGCAGTAATCAACAGTGTTGCTTGATCACCACCTCCATCCAGCTCACTACTTTGCATCCTTGAAATGAT	10023087|F|0-59:T>G-59:T>G	1	1380.01
55	{00}	39414--	19	LGI-1	47.575	Fvb1	12091236	TGCAGACTGTTTAGCAAATTTTTTCTTGATATGGTTCTATAGTGTCAGATTAGCCTCTCTTTTGCTGCC	10039414|F|0--49:T>A	1	735.528
56	{1-}	F26689-48:G>T-LG1	19	LGI-1	48.471	Fvb1	8793368	TGCAGAATGCATAGAATTGTATACAGTCAACTTTCTTCGTGTTATGTCGGCGCATAAAGCTACCCAATG	10026689|F|0-48:G>T-48:G>T	1	352.546
57	{00}	14481-44:A>T-LG1	19	LGI-1	48.803	Fvb1	11833308	TGCAGTATATTGGCAGGACTTTGGGGTTCAGGTACTGGGTCAACAACCTTGACAGAAAATGTTCATACA	10014481|F|0-44:A>T-44:A>T	1	696.813
58	{1-}	F39999-7:T>C-LG1	19	LGI-1	50.033	Fvb1	8659732	TGCAGTATTTATTTGAGAAAAGAACAAGATCAAGAATGAAAATTCATAACAATTGGTGAAAATTCAAAC	10039999|F|0-7:T>C-7:T>C	0.979167	363.416
59	{11}	39414-49:T>A-	19	LGI-1	50.526	Fvb1	12091236	TGCAGACTGTTTAGCAAATTTTTTCTTGATATGGTTCTATAGTGTCAGATTAGCCTCTCTTTTGCTGCC	10039414|F|0-49:T>A-49:T>A	1	735.528
60	{00}	28248-24:T>A-LG1	19	LGI-1	51.007	Fvb1	9687947	TGCAGGTGATCTTTAGTTTTACAATAGAGTTGCACCTTGTTTTCCTTTTTGTTCCTTGTTTTGGTTATG	10028248|F|0-24:T>A-24:T>A	1	700.234
61	{11}	16529-27:T>G-LG1	19	LGI-1	51.81	Fvb1	9233438	TGCAGAAGGTGAAGTGTTCTTGGAAAATGCAGGTTCCTTCGGTTATTTTTCTCTTGTGTTCTTCAGCTG	10016529|F|0-27:T>G-27:T>G	1	813.224
62	{00}	15754-26:T>G-LG1	19	LGI-1	52.213	Fvb1	11823381	TGCAGACTAACATACCATAACATATGTTCAGAACATTGACCACATAAATCAATGACCAACAAGGAAGAC	10015754|F|0-26:T>G-26:T>G	1	1260.56
63	{11}	23869-49:C>T-	19	LGI-1	53.417	Fvb1	12640603	TGCAGCATTTTGATAAGTTTTGCTGCCTTATTTTGGTCATGGTCGGTATCCTTGTCTCCTGAGAATATT	10023869|F|0-49:C>T-49:C>T	1	823.083
64	{1-}	F20599-55:T>A-LG1	19	LGI-1	53.949	Fvb1	8837067	TGCAGTTGAAAGCTTCAAAAAGGCACTGGAATTGGAACCAAATGATGGTCAGTAGTTAGATACTTTACA	10020599|F|0-55:T>A-55:T>A	1	288.301
65	{00}	16478-12:C>T-LG1	19	LGI-1	54.175	Fvb1	9697795	TGCAGGGATACTCAGGTGATTGCCTGTTTGGTAGGGTAGTCAGTTTTTTTCTTTGTCCTTGCCTTCATA	10016478|F|0-12:C>T-12:C>T	1	1366.53
66	{11}	11570-31:C>A-LG1	19	LGI-1	54.634	Fvb1	9728709	TGCAGAAACAAATTTCTTCAACAATCAATATCATACTGAGACATAAGGTACCACTAAAAGGTCCAATAA	10011570|F|0-31:C>A-31:C>A	1	874.12
67	{11}	29907--LG1	19	LGI-1	55.087	Fvb1	12651726	TGCAGCTGTTTCTCAGGCACACAAGGAAGAGGCTGATGCTCGTTCTGTTTTCGTGGGCAATGTGAGTTT	10029907|F|0--39:T>G	1	1298.7
68	{00}	ARSFL092-183h	19	LGI-1	55.524	Fvb1	9511843	#N/A	#N/A	#N/A	#N/A
69	{11}	ChFaM032-210h	19	LGI-1	55.858	Fvb1	11900896	#N/A	#N/A	#N/A	#N/A
70	{11}	12230-15:A>C-	19	LGI-1	56.302	#N/A	#N/A	TGCAGTATCCAAATCAGAAAACAGCTCTCATTCCTCTATGAGGTTACTTTCTTCTCTCTCACCCATTAC	10012230|F|0-15:A>C-15:A>C	1	1020.84
71	{11}	24337-48:C>G-LG1	19	LGI-1	57.184	Fvb1	10519771	TGCAGCTAGACCAGAACCAGCTTTTTCAGCAGTAGCAACTAATCCTGACAAAACCCAACTTGGGGTGAG	10024337|F|0-48:C>G-48:C>G	1	864.32
72	{00}	ChFaM149-184/198	19	LGI-1	57.522	Fvb1	11507167	#N/A	#N/A	#N/A	#N/A
73	{11}	30977-51:A>C-	19	LGI-1	57.963	Fvb1	10160211	TGCAGACAAAATGAATATCATAGTGCATGTGTTTGTGATCTAAGATAGAAAATATATATGATTTACAGA	10030977|F|0-51:A>C-51:A>C	1	779.31
74	{00}	00464-10:C>T-	19	LGI-1	59.165	Fvb1	12577221	TGCAGGATTTCATAAATTGCAAGATATTATACTACAGTAATGTTAGGCGGAAAATCTTTGTTCTACTTG	10000464|F|0-10:C>T-10:C>T	1	848.825
75	{1-}	F19914-43:T>C-	19	LGI-1	59.426	Fvb1	8000658	TGCAGTTCATGGTATCTAAACTAGACATGTTCTCCTCATACTTTCTCTTACAGATCGGAAGAGCGGTTC	10019914|F|0-43:T>C-43:T>C	0.989583	446.798
76	{00}	17800-67:C>G-LG1	19	LGI-1	60.492	Fvb1	9925649	TGCAGATTCCTCTTCCATCCCCTTATTTACTTTGGCCGCAGAGCACCATCCCCTCTTTTCTTCAAACCT	10017800|F|0-67:C>G-67:C>G	1	798.504
77	{11}	13858-56:C>T-LG1	19	LGI-1	61.619	Fvb1	9085618	TGCAGTAGATATCTTGCCCTAAATTCAGAAAGTATTAGTTACAGATTGAAACAAACCAAATGTTGAATA	10013858|F|0-56:C>T-56:C>T	1	721.347
78	{11}	31101-16:A>T-LG1	19	LGI-1	62.365	Fvb1	13144693	TGCAGAGGAAGCTGACAGTGAAAGATTCTCTGACGTTCTTCAATAATAACATTAGATTTTTTCATAGTT	10031101|F|0-16:A>T-16:A>T	1	600.736
79	{11}	20044-54:T>A-LG1	19	LGI-1	63.148	Fvb1	13003035	TGCAGGGCAAGAGAGATTTAGGAGTCTCATTCCAAGCTACATCAGGGATTCTTCTGTTGCTGTAATCGT	10020044|F|0-54:T>A-54:T>A	1	612.334
80	{-1}	M20127-35:A>G-	19	LGI-1	63.903	Fvb4	17310020	TGCAGGTCAGCATAAATGAGATACCTTGCTTCAACATCCAATACTACATAAAACTTTTACAGATCGGAA	10020127|F|0-35:A>G-35:A>G	1	615.02
81	{11}	CAGG-775h	19	LGI-1	64.308	#N/A	#N/A	#N/A	#N/A	#N/A	#N/A
82	{00}	14609-15:G>A-LG1	19	LGI-1	64.497	Fvb1	10098076	TGCAGTCCATGAGTAGTGTCATTAGCATATATGCCCGTGAAGAACACTAACAGAAGCAAACCCTACAAG	10014609|F|0-15:G>A-15:G>A	1	669.763
83	{-1}	M15544-8:A>G-LG1	19	LGI-1	65.714	Fvb1	14850836	TGCAGCACACACAGAGAAAATGCTTCTAGAACTGGACTCTCATACGAAGCAATGCACCGATAGTTACAC	10015544|F|0-8:A>G-8:A>G	1	353.897
84	{1-}	F13510-27:C>A-	19	LGI-1	66.552	Fvb1	15443470	TGCAGAGAACAAACTAATAAAGAATCCCGAAATGTTGGTTCATAATGTATGGCCAACACGATGTAATGA	10013510|F|0-27:C>A-27:C>A	1	874.094
85	{-1}	M24424-61:A>T-LG1	19	LGI-1	67.67	Fvb1	14881639	TGCAGTACTAGGATTATGGCAAAATCCCAATTATAGCCCTTTCAATCCCCCTCCTATCTTGAGCTATAT	10024424|F|0-61:A>T-61:A>T	1	402.44
86	{1-}	ChFvM206-240	19	LGI-1	69.706	Fvb1	15759343	#N/A	#N/A	#N/A	#N/A
87	{11}	13831-33:C>T-LG1	19	LGI-1	71.039	Fvb1	16473344	TGCAGTCCTTTAGTTAGGAAAACCTAAAATCAGCGGTGTATTTTTTATGGTGGAACGTGATAGATTTTG	10013831|F|0-33:C>T-33:C>T	1	693.144
88	{-1}	M36971-20:T>C-LG1	19	LGI-1	72.712	Fvb1	16046139	TGCAGGACATAAAAGCATGCTGACCACACAGTTATTTACTTACAACAACACTCACACATACGAATTGAA	10036971|F|0-20:T>C-20:T>C	0.96875	407.98
89	{1-}	F13907-63:G>A-LG1	19	LGI-1	74.142	Fvb1	16156964	TGCAGATTTATTGGTCTTTTATAGATGACTCACCAAGATTACCACAAGCTCTACAAATTTCTGGCAAAG	10013907|F|0-63:G>A-63:G>A	1	319.49
90	{00}	17367-61:T>A-	19	LGI-1	75.706	Fvb1	16373656	TGCAGAAGTGCATCAGACATAGCTGAAGCCTTCTGTAAGACTACAGTCACTACTGGAGATATTATGATA	10017367|F|0-61:T>A-61:T>A	1	1188.54
91	{1-}	F31565-20:G>T-	19	LGI-1	76.547	Fvb1	16016657	TGCAGCTGCAATATAGGTGTGCCCGCAATATATTGCAGCAGCATACTAGTGAAGAAGGGATTGTAATTG	10031565|F|0-20:G>T-20:G>T	0.989583	448.179
92	{-1}	M43414-10:G>A-LG3	19	LGI-1	77.484	Fvb5	23597337	TGCAGCATCTGCAACACAACAACTCCATCTCTTAGTGTTGAATCCCATCTCTTTCCTTATGGAACTCTA	10043414|F|0-10:G>A-10:G>A	0.958333	382.676
93	{1-}	F24624-47:G>A-LG1	19	LGI-1	80.882	Fvb1	16044342	TGCAGGTATTTTTGTTGTTAGGAGTCAAAATCAATAAACAGAAACTTGTATGATCAGTGGCTTCAAATC	10024624|F|0-47:G>A-47:G>A	0.96875	422.585
94	{0-}	F18342-54:A>G-LG1	18	LGI-2	0	Fvb1	568185	TGCAGTTACAGATACGGAGGTTTCCCACTGGGGAGGTGGAAACTGAGGAGCTTCATTTCTCAAAATTTT	10018342|F|0-54:A>G-54:A>G	1	334.11
95	{1-}	F16242-6:T>A-LG1	18	LGI-2	3.749	Fvb1	445321	TGCAGGTATCAAAAAGAAACGCCCCATGTATGAACAAGTACAAACAATAAAAACAAATTCAGAAATTCT	10016242|F|0-6:T>A-6:T>A	1	320.973
96	{0-}	F34400-7:C>T-LG1	18	LGI-2	5.142	Fvb1	72509	TGCAGTACAAGTCAAAGTGATGTACCAATTATCACATATAAAATGAAATTACACTTGGAATGACTCAAG	10034400|F|0-7:C>T-7:C>T	0.989583	424.591
97	{0-}	F35437-22:G>T-LG1	18	LGI-2	6.497	Fvb1	43732	TGCAGTTGAAGTAGAATAAGTGGTTTGGAAAGCTTACAATGAACGGAACGAATGCTATCCAGAAATAGG	10035437|F|0-22:G>T-22:G>T	0.979167	365.67
98	{1-}	F12694-18:A>T-LG1	18	LGI-2	8.463	#N/A	#N/A	TGCAGCATGACAGTCAGCAGGCTATTACAGGTAACAAAAAGCAAAATTCACATTACCGCCTAAAACATT	10012694|F|0-18:A>T-18:A>T	1	467.654
99	{0-}	ChFvM192-210	18	LGI-2	10.595	Fvb1	569526	#N/A	#N/A	#N/A	#N/A
100	{0-}	F18787-18:C>G-LG1	18	LGI-2	11.763	Fvb1	821089	TGCAGAATTCATCTCCAACATTTGCGTCACAAGACATCTCGGACTATCTGATCCCATGGATGAATTCAA	10018787|F|0-18:C>G-18:C>G	1	432.544
101	{0-}	F12810-45:A>T-LG1	18	LGI-2	13.107	Fvb1	1495032	TGCAGAGACTGTCACACACAACAAAAGTTTCAAACTTCATAAAACAAACACAACAAAAGTATTACAGAT	10012810|F|0-45:A>T-45:A>T	1	585.624
102	{0-}	F11045-38:C>T-LG1	18	LGI-2	14.611	Fvb1	2138673	TGCAGCTGAGGATTTACAAAACTCCAGACTTGGAAACACCAAAATATGACATACTAAAGAGAACAGCAA	10011045|F|0-38:C>T-38:C>T	1	616.147
103	{0-}	F18760-32:G>A-LG1	18	LGI-2	15.406	Fvb1	2636451	TGCAGGAGTCATTTGTCCGAGCAAAGAAGTGGGTTTTTGAATTGCAAAGACAAGGTACATTTGGAGTGA	10018760|F|0-32:G>A-32:G>A	1	396.325
104	{0-}	EMFn049-188	18	LGI-2	16.524	Fvb1	1715310	#N/A	#N/A	#N/A	#N/A
105	{0-}	ChFvM191-204	18	LGI-2	17.218	Fvb1	2207292	#N/A	#N/A	#N/A	#N/A
106	{0-}	F22396-17:C>A-	18	LGI-2	18.115	#N/A	#N/A	TGCAGTGTATTATCTGCCAAATCATTACCCTGAGGAGGTAACAAAATTGACGGGATATGTTTGGAGGAC	10022396|F|0-17:C>A-17:C>A	1	936.694
107	{1-}	UDF002-129	18	LGI-2	19.299	Fvb1	2627782	#N/A	#N/A	#N/A	#N/A
108	{1-}	FvPINS1-S2	18	LGI-2	19.308	Fvb1	2859417	#N/A	#N/A	#N/A	#N/A
109	{1-}	ChFvM210-179	18	LGI-2	19.723	Fvb1	2974937	#N/A	#N/A	#N/A	#N/A
110	{0-}	F30014-20:C>T-LG1	18	LGI-2	20.295	Fvb1	1759882	TGCAGGATCAGGTGCAGGATCAGTTACAACTGTGGGTTTGACAGGTTATTTATTTTCTGCTGCTTAGGT	10030014|F|0-20:C>T-20:C>T	1	577.192
111	{0-}	F12913-30:C>T-LG1	18	LGI-2	21.351	Fvb1	3082059	TGCAGGAAGCTTGTACTTCATGATGAACTCCTTCCTTTTGTCATATGTAAGATCCTCCAGCGCCCGTAT	10012913|F|0-30:C>T-30:C>T	1	2034.32
112	{0-}	F38890-40:T>G-LG1	18	LGI-2	23.219	Fvb1	2178387	TGCAGTTCGTGGATAGACAATATACTATTTTTCTTCAACATTACATTTTCTAAAACGATATCTTTTTTT	10038890|F|0-40:T>G-40:T>G	0.989583	359.037
113	{0-}	F30095-45:A>G-	18	LGI-2	24.411	Fvb1	3117000	TGCAGCTCTTATTGCTATGGTAAATTATTTTCTGTTCTCATAATAACTTCTTTTTTTCTTTACAGATCG	10030095|F|0-45:A>G-45:A>G	1	453.576
114	{1-}	F14212-45:A>G-	18	LGI-2	25.485	Fvb1	3403652	TGCAGAGGGAGGAAATGATCTAGACAGAACACCGAGGGAATGTGTACTTGATACTTTACAGATCGGAAG	10014212|F|0-45:A>G-45:A>G	1	1797.54
115	{0-}	F35364-25:C>A-LG1	18	LGI-2	26.74	Fvb1	3324269	TGCAGTTACCAGCCTCTTGCCCTAGCTTAGCTTGATGGGGACGAAGTAATAGTAGAGTACCATCATACA	10035364|F|0-25:C>A-25:C>A	1	402.004
116	{0-}	F00721-39:G>A-LG1	18	LGI-2	28.179	Fvb1	3150283	TGCAGCCATTATCGCCAGCCAAGCTATGATTTCTGGGGCGTTTGCAATAATCTCTCAGTCCCTAACTCT	10000721|F|0-39:G>A-39:G>A	0.958333	343.277
117	{0-}	F14179-15:A>G-LG1	18	LGI-2	29.911	Fvb1	4192324	TGCAGAAGCAGTGAAAGAGTCGGAGAGGGTTTCACAGATGTTTGAAGACACAAACTCAGTGCTCCAGTT	10014179|F|0-15:A>G-15:A>G	1	419.72
118	{0-}	F13790-12:T>C-LG1	18	LGI-2	30.966	Fvb1	4034775	TGCAGGAGAAGCTGGAAGTTATTATTGAAAAGGTTACACGTAATAAGCGGAAATCTATCACAACTGTCA	10013790|F|0-12:T>C-12:T>C	1	416.585
119	{0-}	F28830-24:C>T-LG1	18	LGI-2	32.342	#N/A	#N/A	TGCAGAGCAAAGATCACGAAGATCCTCTTTCGTGAAGGATGGTATTACCTCGGTTGCCCCACTTGCAAA	10028830|F|0-24:C>T-24:C>T	1	302.767
120	{0-}	F19090-8:A>G-	18	LGI-2	34.151	Fvb1	4011688	TGCAGCAGAGAATAGAACATAGAATTATAAACTTCCCAACACAACCTTTTACAGATCGGAAGAGCGGTT	10019090|F|0-8:A>G-8:A>G	1	486.194
121	{0-}	F41005-30:C>T-LG1	18	LGI-2	34.534	Fvb1	4184041	TGCAGAAGGACAAGATTTTTTTACATCATACGATGAAGTTTACGACAGTTTTGATAACATGGGCTTGCA	10041005|F|0-30:C>T-30:C>T	0.989583	389.118
122	{0-}	F32156-17:A>C-LG1	18	LGI-2	35.672	Fvb1	4391129	TGCAGATGTGTTTGCGTACACAGCTCATGTGCCATCTTATGCGGATTCATGTGGATGGGTTGTGGTAAG	10032156|F|0-17:A>C-17:A>C	0.989583	401.417
123	{0-}	F40498-26:G>A-LG1	18	LGI-2	37.496	Fvb1	4542231	TGCAGAGAGGCAGAGAGAAACACCATGAGTCTCTTTGGTCTTAGAAGCAGGTAGGTACTTGCTATGATA	10040498|F|0-26:G>A-26:G>A	0.989583	347.739
124	{0-}	F38062-28:C>T-	18	LGI-2	38.966	Fvb1	4473229	TGCAGTGATATAGTCCAAAGGGAACCAACCTTATGACTGTTTGAGCTCACTTGTTTTACAGATCGGAAG	10038062|F|0-28:C>T-28:C>T	0.989583	527.033
125	{00}	14064-18:T>C-	18	LGI-2	41.304	Fvb1	6617857	TGCAGTAGTAGTACATTGTGGATAACTCAACAGAACCATTCAACTTCTTATTATGTATCATTTACAGAT	10014064|F|0-18:T>C-18:T>C	1	621.121
126	{0-}	F23507-20:T>C-LG1	18	LGI-2	42.874	Fvb1	6288964	TGCAGTACTGGTGTGTCTTCTGCAAGCAGTATGCGTAGGCCTTGAAGAGACTTCGGTTGATTCACAGGT	10023507|F|0-20:T>C-20:T>C	1	417.119
127	{00}	15379-42:A>G-LG1	18	LGI-2	43.933	Fvb1	7165070	TGCAGCTGATACAATTAGTGAGATTGACGGACAAATTCCTATAAAGATATTTCCTAGGGTCAGAATGGT	10015379|F|0-42:A>G-42:A>G	1	673.475
128	{0-}	F28454-11:T>C-LG1	18	LGI-2	44.395	Fvb1	6298517	TGCAGAGATAATGAAGATCACATAACCATTCTACTGACACAAAGAGAAAAACACAAGACCCTAAAGACA	10028454|F|0-11:T>C-11:T>C	0.979167	308.706
129	{0-}	F39616-66:A>T-LG1	18	LGI-2	45.516	Fvb1	6770270	TGCAGTAGTGCATATATATCAATTGATTAGGACGCAAATTAGGGTCATTTTCACATAACAAATCCAAGC	10039616|F|0-66:A>T-66:A>T	0.989583	304.016
130	{-0}	M32335-51:G>A-LG1	18	LGI-2	46.191	Fvb1	6685473	TGCAGAGTAAGATTTTTTCTTTGGTCGTTGAAGATTGTTGGATTGTTTTGAGCTGTTGTTGATGAGGTA	10032335|F|0-51:G>A-51:G>A	1	398.449
131	{0-}	F33698-8:A>T-LG1	18	LGI-2	47.431	Fvb1	6807628	TGCAGTGAAAATATCTGCATCTGAAAACCAGGAATAGTGTCTGAAATTCTTTTTCTCCTTATATGATAT	10033698|F|0-8:A>T-8:A>T	0.979167	501.906
132	{00}	F3HT-S2h	18	LGI-2	48.392	Fvb1	6463055	#N/A	#N/A	#N/A	#N/A
133	{-0}	M39367-10:G>A-LG1	18	LGI-2	49.289	Fvb1	7354029	TGCAGAACGTGTTTACCAAGAAAATTCATAAGGGATAGAATGCAAAGTCTACGAAAGATTCAAAAGGTA	10039367|F|0-10:G>A-10:G>A	0.96875	333.846
134	{0-}	F13032-14:G>A-LG1	18	LGI-2	49.479	Fvb1	6659609	TGCAGCATGGTCCGGCCTTCAGGAAACTGCTGCTTCTTCTCCGGCTAGCAATCATGTTGGAGCAGTAAG	10013032|F|0-14:G>A-14:G>A	1	318.63
135	{00}	ChFaM083-1/2	18	LGI-2	49.979	Fvb1	6615628	#N/A	#N/A	#N/A	#N/A
136	{00}	UFFxa16H07-249/55/65	18	LGI-2	50.031	Fvb1	6933961	#N/A	#N/A	#N/A	#N/A
137	{0-}	F22120-7:A>T-LG1	18	LGI-2	50.667	Fvb1	6789070	TGCAGGCATTGAGGGAATTTCACCCCTTTCCTTGCCAAACTTGCTCTCTTCATTTTTCCCCCAGACCAC	10022120|F|0-7:A>T-7:A>T	1	320.562
138	{-0}	M31406-12:T>C-LG1	18	LGI-2	51.566	Fvb1	6570963	TGCAGAGAATTGTCCCTTATCTTTTCTCAATTCCATTCCTGTCTGCATTTTCGTCCTGAATCAGACTCT	10031406|F|0-12:T>C-12:T>C	1	424.41
139	{0-}	F13347-55:C>T-LG1	18	LGI-2	51.742	Fvb1	6495532	TGCAGATGGCTATGGAGGTTCGGGACAGCCTGGAGATTGCGCACACAGCCGAGTACTTGAATTTTCTTA	10013347|F|0-55:C>T-55:C>T	1	890.386
140	{-0}	M22537-66:C>T-LG1	18	LGI-2	52.72	Fvb1	7165135	TGCAGTTAGACAGTCTTGATAAAGACATGTGGTAGGAAATTCTCAAATATTGCCACTCAATGAGGCCGT	10022537|F|0-66:C>T-66:C>T	1	713.16
141	{0-}	F29242-24:A>G-LG1	18	LGI-2	53.551	Fvb1	9776350	TGCAGTGTTGTTGAGATGATTCCGAGAAACAAGTAAACATCAGTTTCCTATTTTGATTATTAGGAGCTA	10029242|F|0-24:A>G-24:A>G	1	451.777
142	{0-}	F00960-64:G>A-LG1	18	LGI-2	54.139	Fvb1	8868228	TGCAGCAGAGCGCGGGCAATCATGTTTGGTTTGCTTTTCTTTTGGCACTCTGTACATCTGTACTGCATT	10000960|F|0-64:G>A-64:G>A	0.958333	343.395
143	{-0}	M10828-43:T>G-	18	LGI-2	54.717	Fvb6	33136759	TGCAGCCCTGCTTGGGTGTCTCTTGATTTGATATGCTAGAGGTTGATAGAAAAATTTTGCAGCCTTTTC	10010828|F|0-43:T>G-43:T>G	1	1186.31
144	{00}	30785-64:G>T-LG1	18	LGI-2	55.382	Fvb1	8908571	TGCAGATGTTTAGTTGAATCTATGTTGCAACAACATTCTAATAACTTATGTTACTTCTTTTGTTGCTTT	10030785|F|0-64:G>T-64:G>T	1	1087.86
145	{0-}	F17043-39:C>T-LG1	18	LGI-2	56.254	Fvb1	9719489	TGCAGCTCCATTGGCCTATGCAACTGCTGTTAGCTCCTGCGCAAGGAAGGTATACATTGCAATTGATGC	10017043|F|0-39:C>T-39:C>T	1	371.597
146	{-0}	EMFn182-186	18	LGI-2	56.364	Fvb1	7385748	#N/A	#N/A	#N/A	#N/A
147	{0-}	F24686-20:G>T-LG1	18	LGI-2	57.97	Fvb1	8573806	TGCAGACCTAGATAGATTCAGGTGAGTCCAGTTATTATCAACTACATGATTCAAATCATTTGATATCAG	10024686|F|0-20:G>T-20:G>T	1	342.595
148	{-0}	M31827-35:T>C-LG1	18	LGI-2	58.192	Fvb1	9295825	TGCAGGGATGAACTGTTGCAGCATCAACCAATTAGTGTAAATCATTCAGAGACTAATCCTTTAGGTGAG	10031827|F|0-35:T>C-35:T>C	1	442.73
149	{0-}	F22845-12:C>T-LG1	18	LGI-2	58.932	Fvb1	9944254	TGCAGGGTTAGCCGGGATAAGAGAAGGGACGTACATGCTTTACTACCAGCTGTGTAGACTACTAGTTCC	10022845|F|0-12:C>T-12:C>T	1	428.344
150	{00}	15754-29:A>G-LG1	18	LGI-2	60.797	Fvb1	11823381	TGCAGACTAACATACCATAACATATGTTCAGAACATTGACCACATAAATCAATGACCAACAAGGAAGAC	10015754|F|0-29:A>G-29:A>G	1	1260.56
151	{-0}	M10665-48:C>A-LG1	18	LGI-2	61.84	Fvb1	13159483	TGCAGTCCATGGAAGGGTGAGGAAGCCAAAAGGAAATATTAGACAAACCAACTGTTTATCAGTCAATAA	10010665|F|0-48:C>A-48:C>A	1	640.674
152	{0-}	F00286-8:T>A-LG1	18	LGI-2	62.373	Fvb1	12231881	TGCAGGGGTCACTGAGGTCCTATTGTACTCATGCGACTGATTGAAACTTGCCGTGCAATTTGGTTTCTC	10000286|F|0-8:T>A-8:T>A	0.989583	286.91
153	{00}	ChFaM062-1/2/3	18	LGI-2	63.708	Fvb1	12833923	#N/A	#N/A	#N/A	#N/A
154	{0-}	F13810-6:G>A-LG1	18	LGI-2	64.432	Fvb1	11939553	TGCAGAGCCTGAATCGTAGAATCTCGCTGTTCAATCTGTATCTTTTGGTCTTGCTCTACCTGTAACAGT	10013810|F|0-6:G>A-6:G>A	1	402.58
155	{00}	11240-43:C>G-LG6	18	LGI-2	65.65	Fvb1	13738871	TGCAGCCAAGCTGAAACTAAAAGGGACCTTTAGAACAACTGAACAAGGATATGTAATGGGTACAATATA	10011240|F|0-43:C>G-43:C>G	1	1659.22
156	{00}	33527-15:A>G-LG1	18	LGI-2	66.584	#N/A	#N/A	TGCAGATTGATACTGACACTCTAAAACACATACTGTATTCAGGAAGCAAAGGTGAAGGTAGTAGTGTAT	10033527|F|0-15:A>G-15:A>G	1	1036.11
157	{0-}	F35763-52:G>A-LG1	18	LGI-2	67.18	Fvb1	13047703	TGCAGCAATTCTAGACACCACTCATATATTTGCAAATGCAGATTATAATGGAGGTTGTAATAGGCAACA	10035763|F|0-52:G>A-52:G>A	1	357.539
158	{11}	ChFaM107-194/200	18	LGI-2	68.807	Fvb1	14522621	#N/A	#N/A	#N/A	#N/A
159	{-0}	M27098-56:A>T-	18	LGI-2	68.939	Fvb2	17859582	TGCAGCTTTGTAAACAACATATCATTTGTCTCTTTCAATCATGTCTTTCATCTTACACTATTGGTTTTT	10027098|F|0-56:A>T-56:A>T	1	748.28
160	{00}	11495-63:C>A-LG1	18	LGI-2	69.561	Fvb1	14820890	TGCAGTTGTGCTTTGGCTTTCTTGAGTTCTAGTTGTTCTTCATACTTTGGTAAATCTTCATAACGAATT	10011495|F|0-63:C>A-63:C>A	1	741.943
161	{-0}	M36605-29:G>A-LG1	18	LGI-2	69.909	Fvb1	16908462	TGCAGCAAAGAACCACACATTTACACAGCGGTGGAATGAAAAAGAATAATCCTTCAAAGTTCTTATATC	10036605|F|0-29:G>A-29:G>A	0.947917	516.914
162	{-0}	ChFvM206-216	18	LGI-2	70.225	Fvb1	15759343	#N/A	#N/A	#N/A	#N/A
163	{00}	11673-65:G>T-LG1	18	LGI-2	70.729	Fvb1	15011813	TGCAGTAATAAAATGAAAGTGACTGTTCCAGTAATTTCGGTTCCCATCATAGAAGGGATGTTCATGTTG	10011673|F|0-65:G>T-65:G>T	1	1024.4
164	{-0}	M20595-55:A>G-LG1	18	LGI-2	70.922	Fvb1	18262171	TGCAGAAATTTGTAACTTTCTCCACTGAAAGGTTTGTTGCATACATGTTTCCTTTAGACTGGAGGAAAT	10020595|F|0-55:A>G-55:A>G	0.989583	1043.24
165	{00}	13060-18:C>T-LG1	18	LGI-2	72.313	Fvb1	14726440	TGCAGGGATAGCCGCTAACAGGGACCACCACGCATCCACCATCACAATGCAATGTCAATCTCTTCTTCA	10013060|F|0-18:C>T-18:C>T	1	695.932
166	{-0}	M34039-32:A>G-LG1	18	LGI-2	72.835	Fvb1	16320884	TGCAGCAAAAGAAAATAAGAATGTGAAGGACCAGGTAATTATATATGTTTGATATGAAAAGCTCATCAT	10034039|F|0-32:A>G-32:A>G	1	1066.96
167	{00}	38906-43:A>G-LG1	18	LGI-2	73.452	Fvb1	16151747	TGCAGGGATAAGGATGTAATGAGCTTAGAAAAATAAAACGAATACGATATTCCTTGATGAACTGCATAA	10038906|F|0-43:A>G-43:A>G	1	878.27
168	{00}	39742-26:T>A-LG1	18	LGI-2	74.43	Fvb1	15044154	TGCAGTTTGTTTATTGAGTGACTCCATAGTATGTTGGCTCTTCAACAATTTCCTGTTTTCGTTTGAGAA	10039742|F|0-26:T>A-26:T>A	1	770.944
169	{0-}	F38174-60:G>A-LG1	18	LGI-2	76.401	Fvb1	15738253	TGCAGTTAGGCTTTTCTTTACTCTTTCTATATAGGCCAACAAGGCATTGCGAGGAGGAGAGCACACACA	10038174|F|0-60:G>A-60:G>A	0.989583	349.558
170	{-0}	M34044-53:A>G-LG1	18	LGI-2	76.414	Fvb1	16944044	TGCAGATATTTCCTTCAACAGAGAATGAACAACTCATCAATAAAGTTTTGGACACTGGTGAAAATTCTC	10034044|F|0-53:A>G-53:A>G	1	435.481
171	{00}	10782-31:G>A-LG5	18	LGI-2	76.922	Fvb5	8576898	TGCAGTATCCCTTTTTTTTGTTTCCATAACAGATTGGTTTGCCCGTCATCTGTTTTGTCTATTGCAGGT	10010782|F|0-31:G>A-31:G>A	1	2013.48
172	{00}	19512-34:G>A-LG2	18	LGI-2	78.437	#N/A	#N/A	TGCAGCTGATCCTAGTTATGGTTTAGGTAAAATTGTCAATGTCATGACGAACTACTCATGGATGTTTAC	10019512|F|0-34:G>A-34:G>A	1	687.139
173	{00}	31233-60:G>T-LG1	18	LGI-2	82.291	Fvb1	17148045	TGCAGAACAGACCTGGGAAGGCATGTGCAAGTAAATTTAGAATCTAAAACGATCAATTTTGTCATTACA	10031233|F|0-60:G>T-60:G>T	1	855.82
174	{0-}	F11896-59:T>C-LG1	18	LGI-2	83.606	Fvb1	16957840	TGCAGAATTTCAATTTAGGTCCGATCCCAAAATCGTAATTTGCATCACCTTACTGCTAATTCTTCTCAA	10011896|F|0-59:T>C-59:T>C	1	2430.64
175	{00}	11980-57:G>A-LG1	18	LGI-2	84.408	Fvb1	18767333	TGCAGCCATTTGAGGGTAATCAGACCAGCAATTCGTGTTTCGCGACACCAAACCGGAGTTTTCTTACAG	10011980|F|0-57:G>A-57:G>A	1	699.58
176	{0-}	F11067-47:C>G-LG1	18	LGI-2	85.768	Fvb1	17038943	TGCAGGTGTTGTTGTTCGTGACTCATTAGGGCAGTCAATCCTTGCAGCTTCAAAGAAGCTTGGAGTCTC	10011067|F|0-47:C>G-47:C>G	1	559.493
177	{00}	12889-19:C>T-	18	LGI-2	87.61	Fvb1	17366100	TGCAGGTTGGGTCCTCACCCGAATCATCACAGATTTTCTCAACCTGATAAACAAGACTTCGCAATCCAA	10012889|F|0-19:C>T-19:C>T	1	697.843
178	{00}	11719-16:A>C-LG1	18	LGI-2	89.653	Fvb1	17973905	TGCAGTAGACTGGATGAATTGCTCTAGTTGTTGCCCTTCTTCCCCTTCCCATATCTCAGGTATTGCTTC	10011719|F|0-16:A>C-16:A>C	1	651.908
179	{0-}	F30964-30:A>T-LG1	18	LGI-2	91.978	Fvb1	18195912	TGCAGATGTGTATTGAGTTCAAAAGCATGTAGAAGAAACTACTGAAATGATCAAATGACAGAAATGTAT	10030964|F|0-30:A>T-30:A>T	0.989583	374.125
180	{00}	ARSFL010-236h	18	LGI-2	92.61	Fvb1	17192059	#N/A	#N/A	#N/A	#N/A
181	{0-}	CTCA-284	18	LGI-2	93.659	#N/A	#N/A	#N/A	#N/A	#N/A	#N/A
182	{0-}	F30543-16:T>G-LG5	18	LGI-2	97.362	Fvb1	20241498	TGCAGATTCACCATTCTTTAGAAGCACTAAAGATCGCCTAACAGCTTCCCGAGCCAAGTCTCTGTGTTC	10030543|F|0-16:T>G-16:T>G	1	339.662
183	{0-}	F32377-39:C>G-LG1	18	LGI-2	99.044	Fvb1	20071644	TGCAGCTGCTCTCTTTTCTTATAAAGCGGACTCCTTGTTCTTTGCTTTTTTGTCTCAATAAAAAGCTGT	10032377|F|0-39:C>G-39:C>G	1	320.735
184	{-0}	M16999-11:T>C-LG1	32	LGI-3M	0	Fvb1	16842342	TGCAGCCGTTCTTTTTCCTTCTCCTGTGCTTCTTTACTTCTGGCAGACTTTGCCTGCCTCAATTTACAG	10016999|F|0-11:T>C-11:T>C	1	305.761
185	{-0}	M24162-58:A>G-LG1	32	LGI-3M	5.351	Fvb1	14830370	TGCAGAATGGTAAACAGATACCAAAGGATGGTGTTATTAGTGTGAAATCAAGTAGAAAAGAAAAAGAGG	10024162|F|0-58:A>G-58:A>G	0.989583	324.911
186	{-0}	M14745-8:G>T-LG7	32	LGI-3M	7.574	Fvb7	4348288	TGCAGGAAGGGGTGCAGTAGGCTTTCCAAAATCAGAAACAAATTCCAACACCTTGGCACCGATTGAGTT	10014745|F|0-8:G>T-8:G>T	1	1196.23
187	{-0}	M00283-17:G>T-	32	LGI-3M	11.33	Fvb1	16850403	TGCAGAAAGAAAAAAGAGGAAACAGTGTGTTATATGATAGAGCACACACTAGATTTACTCAAACAACCT	10000283|F|0-17:G>T-17:G>T	0.979167	417.565
188	{-0}	M12142-28:G>A-LG1	32	LGI-3M	13.358	Fvb1	14904134	TGCAGGGAGTACAAAGACTAAGCGAAGGGCAAAAGGCTATGTGCCATTACGACGGCCAGTAGTGGACTC	10012142|F|0-28:G>A-28:G>A	1	554.789
189	{-0}	M35309-5:G>C-LG1	32	LGI-3M	14.425	Fvb1	16505681	TGCAGGGAAGAATCTTTACAATCCCATATAGAATTCTTGGAAACTCAAGGGATAGCTGGTGTCAGTCAC	10035309|F|0-5:G>C-5:G>C	0.989583	370.863
190	{-0}	M23448-51:G>T-	32	LGI-3M	15.73	#N/A	#N/A	TGCAGAGGAAGAAGGGAAAGGGAGCAACTGCCTAAAATTTTGCTGTGAACTGAGTCATTTTAGACTCAG	10023448|F|0-51:G>T-51:G>T	1	750.547
191	{-0}	M37979-15:C>T-LG1	32	LGI-3M	17.221	Fvb1	19339225	TGCAGAATGGAAACCCGCTAGAAAATCTGTAGCAGGACTAGTAAGGTTCCCAAAAAACAAGACAGAACA	10037979|F|0-15:C>T-15:C>T	0.989583	421.489
192	{-0}	M30266-9:A>G-	32	LGI-3M	18.03	Fvb1	24202669	TGCAGGACTAGTTGACATTTTTTATGCCTTGAAGATGGTGAGAACTTTGCCCTTGTTATCCCACATGGG	10030266|F|0-9:A>G-9:A>G	1	415.491
193	{-0}	M12198-64:C>T-LG1	32	LGI-3M	18.751	Fvb1	19353553	TGCAGACCCTAAAGGTGAGTAATGTAGAAGTGGAAACTGACTGTCTAGAAGCTGTTGCTGCTATCAGCT	10012198|F|0-64:C>T-64:C>T	1	1654.96
194	{-0}	M16260-47:G>A-LG7	32	LGI-3M	19.625	#N/A	#N/A	TGCAGGTAATGGTTATGAGCAATTATAGTGTATTACTTTTGTGTATAGGCATCTTTTATTTGATTGATT	10016260|F|0-47:G>A-47:G>A	1	470.522
195	{-0}	M40325-12:C>T-LG1	32	LGI-3M	20.817	Fvb1	23720779	TGCAGACGAACACATATATCAACAAGAAAACAAAAGGTCCAGATTCATGGCAAAGATTGGTGTGTTTCT	10040325|F|0-12:C>T-12:C>T	0.979167	288.268
196	{-0}	M11739-45:G>A-	32	LGI-3M	21.431	Fvb1	15763567	TGCAGATTTTGATGATGATGATGGTGGTGGTTTGGTGAGTGAATAGTTTACAGATCGGAAGAGCGGTTC	10011739|F|0-45:G>A-45:G>A	1	507.174
197	{-0}	M34717-7:T>G-LG1	32	LGI-3M	22.638	Fvb1	18037193	TGCAGCATCAGATGCTTTATCAAAATTTTACTACCCACCGGTTGCAGCTGTGTCTATTTCATATCCAAA	10034717|F|0-7:T>G-7:T>G	0.947917	285.146
198	{-0}	M34399-12:T>G-LG1	32	LGI-3M	23.373	Fvb1	17061567	TGCAGTATCTAGTTATGTTTAGATTTTTCATGCTATAGACCTAAGTTACTCCTGCTTTATTTGTTCTAT	10034399|F|0-12:T>G-12:T>G	0.989583	301.857
199	{-0}	M15072-39:G>A-	32	LGI-3M	24.889	Fvb1	16223866	TGCAGACAGGAAAAGGATGCATGTAAAACATGATAAAAGGAAAGAGCATGGATTTTACAGATCGGAAGA	10015072|F|0-39:G>A-39:G>A	1	1897.34
200	{-0}	CAGT-158	32	LGI-3M	25.417	#N/A	#N/A	#N/A	#N/A	#N/A	#N/A
201	{-0}	ChFvM206-214*	32	LGI-3M	25.742	Fvb1	15759343	#N/A	#N/A	#N/A	#N/A
202	{-0}	M29524-62:G>T-	32	LGI-3M	26.816	Fvb1	17306976	TGCAGAAATAATAGGAAATAGAAATGTCATTATGAGGGTATAAAGACAAAATCATAAAATTGGTCTAGT	10029524|F|0-62:G>T-62:G>T	1	535.365
203	{-0}	M28758-53:C>T-	32	LGI-3M	28.12	#N/A	#N/A	TGCAGGCAATTGAAGGTAACTCAATGCCATAGTTCAGAACTCAATGCCATAGTCCAGATAGTATTACAG	10028758|F|0-53:C>T-53:C>T	0.979167	419.844
204	{-0}	M25392-16:C>G-LG1	32	LGI-3M	28.49	Fvb1	18061801	TGCAGGTGTTTTCTCACGCCCACTGCTTCAAACTAAAGCTGAATCTTCATCATTGTTCATTAGCTCTGA	10025392|F|0-16:C>G-16:C>G	1	376.495
205	{-0}	M15061-52:G>T-LG1	32	LGI-3M	29.828	Fvb1	17225430	TGCAGAAGCACCAAAACACTTTCAAGTAAAGATGCAGGAAGCACTTGCGTTTGTCAAGAAAGATCTTTT	10015061|F|0-52:G>T-52:G>T	1	595.524
206	{-0}	M45125-28:T>C-LG1	32	LGI-3M	33.966	Fvb1	18178881	TGCAGTTTTGGGCTAGCTAGAAAGCAAATCAGAAATCAACTTGAAAATAAAATATAGCTAAAATTTCTA	10045125|F|0-28:T>C-28:T>C	0.9375	268.336
207	{-0}	ARSFL010-250*	32	LGI-3M	40.6	Fvb1	17192059	#N/A	#N/A	#N/A	#N/A
208	{-0}	M32713-47:G>A-LG1	35	LGI-5M	0	Fvb1	3208194	TGCAGAAGAAAGTGCAAGGAAATTTTGGTCACAACTTACAGATAACAGCAGACTCATGTTTTTGAAGCA	10032713|F|0-47:G>A-47:G>A	1	432.849
209	{-0}	M29805-65:A>C-LG1	35	LGI-5M	2.826	Fvb1	3400753	TGCAGAAAACAGATTTTGCCTTCTCGTTGTTCTCTTCTTCAAAAAGTCCACATACAAGCAATTTGAAGA	10029805|F|0-65:A>C-65:A>C	1	405.426
210	{-0}	M22950-40:G>A-	35	LGI-5M	3.538	Fvb1	3411348	TGCAGATTTATCTCACAGATACAAATATTACTCGTACAGTGGTGATCAACAAATTTGTGGTCACTCACC	10022950|F|0-40:G>A-40:G>A	1	655.912
211	{-0}	M16168-45:G>T-LG1	35	LGI-5M	5.133	Fvb1	3400111	TGCAGTATGCATGAACAAATGTACCGTACATAACTGCATCAGGTTGGTAACCAAGAGAAACAAATTCAT	10016168|F|0-45:G>T-45:G>T	1	1872.77
212	{-0}	M14123-15:A>G-	35	LGI-5M	6.141	#N/A	#N/A	TGCAGGATCTATCAAAGACTTGCATATACTTTGACACTACTAAAATGGAGATACAATTGTTACAAGTTA	10014123|F|0-15:A>G-15:A>G	1	413.466
213	{-0}	M13585-53:T>C-	35	LGI-5M	11.923	Fvb1	91959	TGCAGCTGGAAGAGAAGCAGTCTAAACTTTAGACTGAAAGAAACAAGAAATGATGTTTTATTCGGTTTG	10013585|F|0-53:T>C-53:T>C	1	598.414
214	{-0}	M36499-12:G>A-	35	LGI-5M	13.589	Fvb1	506873	TGCAGTTCATATGTATCCATCCTAGCAGTTGCAACTGCTCACATGCAAAAGAGGGAAAAAGAGAGGTTC	10036499|F|0-12:G>A-12:G>A	0.989583	445.541
215	{-0}	M24245-30:T>C-	35	LGI-5M	15.312	Fvb1	1131320	TGCAGAAAATCAACAATGTAATTGAAAGACTAAAACAAAATGTCTACAATGCATATATTCATGTAACAA	10024245|F|0-30:T>C-30:T>C	1	517.026
216	{-0}	M12856-67:G>C-LG1	35	LGI-5M	16.161	Fvb1	647486	TGCAGAACGGAGAGCTCAGCTTACACTTACAGAACTAGATTGAATGTAATGCTTTGTTATTATCACAGC	10012856|F|0-67:G>C-67:G>C	1	1645.4
217	{-0}	ChFvM192-218	35	LGI-5M	16.695	Fvb1	569526	#N/A	#N/A	#N/A	#N/A
218	{-0}	M27317-45:T>A-	35	LGI-5M	17.563	Fvb1	793893	TGCAGACTAGCAGTGGATTTGTTAGTTGATAATGATCTAAAACATTACTGTAAAAGAGATTACAGATCG	10027317|F|0-45:T>A-45:T>A	1	640.91
219	{-0}	M11309-20:T>A-LG1	35	LGI-5M	19.102	Fvb1	792254	TGCAGATCTATGTTATCCTGTGCGGTCTGCAAGAAGAAAAGAGAGTTATAAGTTCTCCATCTGAAGTCA	10011309|F|0-20:T>A-20:T>A	1	462.201
220	{-0}	M35440-10:G>A-	35	LGI-5M	20.309	Fvb1	89563	TGCAGTTATCGCTAGGTTTTTGCATCATGGTTTTTAGTATCCTTGTTATTTGTCTATGGCAACTCCTTT	10035440|F|0-10:G>A-10:G>A	0.979167	463.187
221	{-0}	M10876-54:T>G-LG1	35	LGI-5M	22.478	Fvb1	328204	TGCAGCAAACAAAGTGTTGCAGTTACTTTCCTTAGGAATTGCTCTAATGTATGATTAGCTAGATATATA	10010876|F|0-54:T>G-54:T>G	1	492.37
222	{-0}	M35945-47:A>C-LG1	35	LGI-5M	26.369	Fvb1	509519	TGCAGTCCCTGTCCATACCCATGCCAGAGGGAGTAGATACCATGGGGATTTTGAAATCATAAAGAGCCC	10035945|F|0-47:A>C-47:A>C	1	389.117
223	{-0}	M12732-42:T>G-LG1	35	LGI-5M	28.205	Fvb1	802068	TGCAGTAACATGGTCTTTGCCACTTCTTCAGAATTTCTCAGCTTCCTCGTGTAGTATCTTAGGCAATCT	10012732|F|0-42:T>G-42:T>G	1	282.503
224	{-0}	M41360-16:A>G-LG1	35	LGI-5M	33.02	Fvb1	207474	TGCAGTTGCAGATAGCAAAGTATATGAGCATAATGGAAAGGAGAAAGAACTTGGAAACTGAACTATTGA	10041360|F|0-16:A>G-16:A>G	0.979167	312.813
225	{0-}	F18954-29:G>A-LG1	36	LGI-4F	0	Fvb1	14873144	TGCAGGGCACCAGTAAAGAAGAGAAAAACGACCTTCTTTTTGAAAAGTTTGAGATCAATTACCAGAAGT	10018954|F|0-29:G>A-29:G>A	1	271.495
226	{0-}	F31701-54:A>T-LG1	36	LGI-4F	8.896	Fvb1	15952641	TGCAGGAAATTGTCGGAACAAAAACTATTGTCGGTTTTCCCATGATATTCAGTCACATGTAAGCTCTGA	10031701|F|0-54:A>T-54:A>T	0.989583	353.442
227	{0-}	F35404-68:C>G-	36	LGI-4F	11.179	Fvb1	15449994	TGCAGATTGATGTGTTTTCTAATTTCTTTACGGATATGGACTATGGACTACAGAAATAAGATGTTTCTC	10035404|F|0-68:C>G-68:C>G	0.989583	412.177
228	{0-}	EMFv143-205	36	LGI-4F	14.262	Fvb1	14465023	#N/A	#N/A	#N/A	#N/A
229	{0-}	F26236-43:T>A-	36	LGI-4F	15.874	Fvb1	16900281	TGCAGAAATAATAATCAAAAGGAAAAACAAAAAAACAGTAATATGTTTCTGATGTGCATCCATAAACTA	10026236|F|0-43:T>A-43:T>A	1	531.784
230	{0-}	F32664-20:G>A-	36	LGI-4F	17.663	Fvb3	8018006	TGCAGGTTGATCTCTCTCTTGGGGCAAGGAGTAAACCCAATCTCCCCGTTTCCTATATTGTCCTCCCAT	10032664|F|0-20:G>A-20:G>A	0.979167	413.714
231	{0-}	F29413-19:A>G-LG1	36	LGI-4F	20.442	Fvb1	17041164	TGCAGAAACTAAGTCTTATAGGAATGGATATACCTATCCTTCTCCGTGGCTGCCCTTGAGGTCCAGAAG	10029413|F|0-19:A>G-19:A>G	1	268.106
232	{0-}	F13492-66:T>C-LG1	36	LGI-4F	21.945	Fvb1	17218760	TGCAGTGCAAGTTTCTTCTGTTCCCTATGTTTCAATTTTATCAGTTTATGATTTACGATTATAGAATGC	10013492|F|0-66:T>C-66:T>C	1	1943.84
233	{0-}	ARSFL010-239	36	LGI-4F	25.186	Fvb1	17192059	#N/A	#N/A	#N/A	#N/A
234	{0-}	F35618-7:C>G-	36	LGI-4F	28.013	#N/A	#N/A	TGCAGCACCCATAAGTTGGTTGGAAAAGAAATATCCTCTTTGGAAGCCTAAGACTAAGCCCGGCCCTTT	10035618|F|0-7:C>G-7:C>G	0.96875	401.714
235	{0-}	F14953-62:G>A-LG1	36	LGI-4F	30.297	Fvb1	16321977	TGCAGTTGAAAATATGATACTAAGACTCACAGAGAAGGTACAAGTTTGACATGTTATTATCCGATACAG	10014953|F|0-62:G>A-62:G>A	1	307.445
236	{0-}	F31052-15:T>C-LG2	26	LGII-1	0	Fvb2	2418531	TGCAGTTTACATTGGTTTGTATGAAAGAGAGTTTGTAGTGCATGCTATATTCTTCTGCACATGTTATTT	10031052|F|0-15:T>C-15:T>C	1	355.184
237	{0-}	F39608-36:G>A-LG2	26	LGII-1	4.856	Fvb2	2890574	TGCAGTTATATTGTTCGGATGTTAGCATCAATTAGGGGTGAAAATTAGGAATGATTTGGTTTGGTTATG	10039608|F|0-36:G>A-36:G>A	0.96875	330.32
238	{0-}	F37622-11:G>A-LG2	26	LGII-1	8.299	Fvb2	2947058	TGCAGGTGCATGTAGACAATCAATATCCAGTCATATACTAGTAGGAAACAATTTTCTGCAAACATACAT	10037622|F|0-11:G>A-11:G>A	0.989583	350.091
239	{-1}	M34349-55:G>A-	26	LGII-1	8.933	Fvb2	6793412	TGCAGGTACTTTTGCGTGAAGTTTACTCAAGTGCAGTGATGTTTTTCTGTTTTCAGCATTACAGATCGG	10034349|F|0-55:G>A-55:G>A	0.989583	786.087
240	{0-}	F32536-66:A>C-LG2	26	LGII-1	9.809	Fvb2	2969475	TGCAGTAAACACCAGTAGTCCCAAATTAGCACACGCACTCAAGCAAACAACTAAAAACAATCCTAAAAC	10032536|F|0-66:A>C-66:A>C	1	343.027
241	{0-}	ChFaM120-194	26	LGII-1	11.636	Fvb2	2431159	#N/A	#N/A	#N/A	#N/A
242	{0-}	F14035-22:T>G-LG2	26	LGII-1	14.633	Fvb2	1058611	TGCAGTTACCTCTTCAAATTTTTCCCTAATGTCTTTATTTTCTTGCTCCCATTTTCTGCAATCCTTTTT	10014035|F|0-22:T>G-22:T>G	1	1430.99
243	{0-}	F40731-28:C>A-LG2	26	LGII-1	17.382	Fvb2	2858513	TGCAGTGGTGATCATGACCTTATCATTCCGAACACCGGCACAGAAGCGTGGATAAAGGAGTTGGGTTTG	10040731|F|0-28:C>A-28:C>A	0.96875	275.005
244	{-1}	M20606-18:A>G-LG3	26	LGII-1	18.013	Fvb2	5163710	TGCAGGGACTGCCCGAACAGCAGATGCCAGAGCTGATCCAGCACCAGCTCCACGTTGGTATTTCTTCAG	10020606|F|0-18:A>G-18:A>G	1	315.542
245	{10}	16799-47:A>G-LG2	26	LGII-1	21.254	Fvb2	5709526	TGCAGATAACACAGCTAAGGAATCTGCGATATCTTTCAAATCCAAGTATCCTCATTACAAAAAAGCTAT	10016799|F|0-47:A>G-47:A>G	1	797.257
246	{0-}	F42068-51:A>C-LG2	26	LGII-1	21.6	Fvb2	3028386	TGCAGCAACGAAAGAGTAAGGTGAGGTTGCAGGTAACTCGGGCAAATAAAGATCCTCTTACTGGTGCTG	10042068|F|0-51:A>C-51:A>C	0.947917	256.956
247	{01}	12009-12:T>C-	26	LGII-1	25.251	Fvb2	6031334	TGCAGCTTATGTTATAACTTATTCTTATTTGATGTTAGACCAGTAAATTGTTACAGATCGGAAGAGCGG	10012009|F|0-12:T>C-12:T>C	1	719.276
248	{01}	ChFaM194-192/194	26	LGII-1	27.303	Fvb2	4226917	#N/A	#N/A	#N/A	#N/A
249	{01}	22667-39:C>A-LG6	26	LGII-1	28.769	Fvb2	4334375	TGCAGAGGAGAGTTGAAGAAAAGGCAAACTGGTATAATTCTGCTCCCTGTTTTGCTTACTTTCAAAATT	10022667|F|0-39:C>A-39:C>A	1	719.125
250	{01}	00043-8:C>T-	26	LGII-1	32.255	#N/A	#N/A	TGCAGCTTCGCAATGGTGTGAAACAATATGAACTGGTAATGTACGTACTCCACCTCTTGAGCACCGGAA	10000043|F|0-8:C>T-8:C>T	1	679.43
251	{0-}	F01921-50:C>T-LG2	26	LGII-1	33.508	#N/A	#N/A	TGCAGTCGTTCTTCCAAGTTCTAAACCCAGAACTATAATCTGAATTCAATCCTAGAAAACGCATTGAAT	10001921|F|0-50:C>T-50:C>T	0.927083	251.764
252	{01}	ChFaM101-180h	26	LGII-1	34.202	Fvb2	4868187	#N/A	#N/A	#N/A	#N/A
253	{01}	CFVCT027-120h	26	LGII-1	34.493	Fvb2	4735885	#N/A	#N/A	#N/A	#N/A
254	{0-}	F34512-41:C>A-LG2	26	LGII-1	36.608	Fvb2	14212106	TGCAGACAATTGAAAATTTACTTGTGGGAAAATTTTAGGGGCAACTAATAGCAACTGGAGTTTCTGTCT	10034512|F|0-41:C>A-41:C>A	1	395.671
255	{-1}	M28987-63:A>G-LG2	26	LGII-1	38.244	Fvb2	8127813	TGCAGCCTCAACCATATCCGGTGAACACATGTGCTCCACCTTTAGACACACCCCTCTAACAACAGAGGA	10028987|F|0-63:A>G-63:A>G	1	359.392
256	{0-}	F38905-25:G>C-LG2	26	LGII-1	38.928	Fvb2	15437009	TGCAGGGCTTACAGATGAGTATGGAGATAGATATCTACCAGAAAGAAAGTGATGATCAGTATATTGATT	10038905|F|0-25:G>C-25:G>C	1	322.034
257	{0-}	F38852-68:T>C-LG2	26	LGII-1	40.999	Fvb2	15920734	TGCAGGTACTTTTTCAAGTGAGCTCTGTTATAATACTGTCTTTCTATTGTATTGTAACAGAATCGGTAT	10038852|F|0-68:T>C-68:T>C	0.989583	261.56
258	{-1}	M40031-37:G>T-LG2	26	LGII-1	41.05	Fvb2	8127748	TGCAGCAAGAAGAGTCGCATGTGAGTTAGCTTTAGAGGTCTAGCTTTCTCCAATTGTTTTTGAGTCGGA	10040031|F|0-37:G>T-37:G>T	0.958333	254.215
259	{0-}	F15847-8:G>T-LG2	26	LGII-1	42.147	Fvb2	15569448	TGCAGACAGGTGATTTTACTGGAAACCACTTATACATGGGCATGTTGTAGTGTTGCTTATGATTTTGGT	10015847|F|0-8:G>T-8:G>T	1	642.492
260	{0-}	F38771-15:G>A-LG2	26	LGII-1	42.533	#N/A	#N/A	TGCAGAACAAATTCAGATACAGGTACCAAATGAAAAGGCAAGTTCCATTAGTGTTCTTTTGGTGGCTTT	10038771|F|0-15:G>A-15:G>A	0.979167	293.681
261	{-1}	M30063-13:G>T-LG2	26	LGII-1	42.769	Fvb2	8994899	TGCAGAAAACTAGGCCAAAAGCCACCTCGCTCCAAACTCCTCCCGCTAGAGCAACCGACCAAATCATTG	10030063|F|0-13:G>T-13:G>T	1	339.395
262	{-1}	FaEGS-S3	26	LGII-1	43.54	#N/A	#N/A	#N/A	#N/A	#N/A	#N/A
263	{0-}	F00700-58:C>T-LG2	26	LGII-1	43.921	Fvb2	16159346	TGCAGGACAAGAAAATGAACAACCATAATAGCCATCCTTTCGTTCTGGGATTTCATTACCACGTTATAT	10000700|F|0-58:C>T-58:C>T	0.989583	297.919
264	{-1}	BFACT037-206	26	LGII-1	45.414	Fvb6	10887388	#N/A	#N/A	#N/A	#N/A
265	{0-}	F36716-13:G>A-LG2	26	LGII-1	45.439	Fvb2	15891310	TGCAGCATTGGCAGCCAATTCAGGATATGTTTGAAGTTACAACCATCCAAATCACACCCTCCATAAAAA	10036716|F|0-13:G>A-13:G>A	1	467.495
266	{0-}	F41484-47:C>G-LG2	26	LGII-1	46.19	Fvb2	17630891	TGCAGGAGAGGAGAGAAAGGTAAAATGTGATAAATTTTTGTGGGTTTCTTGGGGTGTAAGGAGTAATGC	10041484|F|0-47:C>G-47:C>G	0.979167	275.561
267	{-1}	EMFn121-259	26	LGII-1	46.511	Fvb2	9407465	#N/A	#N/A	#N/A	#N/A
268	{-1}	M01185-55:C>T-LG2	26	LGII-1	47.284	Fvb2	9963784	TGCAGTCAACTCCTTTTGGACTTTCTTTGAAGGCGGAGTCTCCAGAATTCTTCTGCCTGCTGCAACCTC	10001185|F|0-55:C>T-55:C>T	0.9375	261.338
269	{0-}	F34537-68:G>A-LG2	26	LGII-1	47.71	Fvb2	17649128	TGCAGTCCTCCCTCCCCTTAGTTTGGGAATTCATTTTCCTTGTGGCATTTCTTTTTCTTTTCCTTGTAG	10034537|F|0-68:G>A-68:G>A	0.979167	990.736
270	{0-}	F00544-11:A>T-LG2	26	LGII-1	48.444	Fvb2	16350965	TGCAGAAGTTCAACCATTCACTAAAATACAAGATTCACATCCGATTCTTGCTTTAGATCTGTTCAAGGT	10000544|F|0-11:A>T-11:A>T	0.958333	315.124
271	{-1}	M01133-51:G>C-LG2	26	LGII-1	48.537	Fvb2	11626503	TGCAGTTGGCCAAATGGTACGCAAATTATATTGCATTTGATTTCCGGGTGTGTATTGATTTTTCCCTCC	10001133|F|0-51:G>C-51:G>C	0.947917	259.075
272	{-1}	ChFvM140-102	26	LGII-1	49.133	Fvb3	35718127	#N/A	#N/A	#N/A	#N/A
273	{-1}	M26002-40:G>A-LG2	26	LGII-1	49.891	Fvb2	11399770	TGCAGTACATAGTGATTTAGAAACTTAGAATAGTAGGATTGGCTGCGGATCAAGGATCTGAAAGTCTGA	10026002|F|0-40:G>A-40:G>A	1	518.665
274	{0-}	F38317-8:G>C-LG2	26	LGII-1	50.015	Fvb2	17330875	TGCAGCTAGCACTGGGTCCATTTTTGGTTCAGTCCTAATTTATTGTCCAACTACATCAAAGGGGATCCT	10038317|F|0-8:G>C-8:G>C	0.9375	296.525
275	{-1}	M29164-5:C>T-LG2	26	LGII-1	50.455	Fvb2	11268733	TGCAGCCAAAAACCAAAAGGGAAATATATGGGTCAGGATTGGCCATCAATCAGAATCACTTATTCTTTT	10029164|F|0-5:C>T-5:C>T	1	266.147
276	{-1}	M10540-21:T>C-LG2	26	LGII-1	51.476	Fvb2	11236674	TGCAGATGACTTGATTGTGGATATACCTGATACAGTTGATGTTCTTGCATTGTTCATTGCCCGAGCTGT	10010540|F|0-21:T>C-21:T>C	1	652.067
277	{0-}	F27849-40:A>G-LG2	26	LGII-1	51.732	Fvb2	18512253	TGCAGTTGTAATTTTTACACAGACCTTTGTTGCAATGTTGAATGAAGATCCCATTTTCACATCTACTAT	10027849|F|0-40:A>G-40:A>G	1	517.808
278	{0-}	F42480-12:A>T-LG2	26	LGII-1	52.621	Fvb2	18807747	TGCAGAGCTTAGATGGTGACATTGCTGACCAGATGTCTGCTACTTCCAGCATGGATGAATCTAGCTTCC	10042480|F|0-12:A>T-12:A>T	0.958333	294.021
279	{-1}	M32735-23:G>A-LG2	26	LGII-1	52.689	Fvb2	10463141	TGCAGGTTCCCGGACATAAATCTGTAGATTGGGAAAGGATCTACTCAATTCTGTAGATTGGGACATAAC	10032735|F|0-23:G>A-23:G>A	1	428.528
280	{0-}	F31316-27:T>A-LG2	26	LGII-1	52.888	Fvb2	18887718	TGCAGTATTTCAGACTCCTCTATTTTCTGGATCTGTGATCCTTCTTGTTAGTGGGAAAGACAATAGTTC	10031316|F|0-27:T>A-27:T>A	0.958333	351.607
281	{0-}	F37349-35:A>G-LG2	26	LGII-1	53.369	Fvb2	18027149	TGCAGGTTTGAATTTACTTTCTTCTCGTAAATTTCATATGTAAGTCTTTCTTCACAGATTTTGTTTCCC	10037349|F|0-35:A>G-35:A>G	0.979167	322.612
282	{-1}	M35434-63:A>G-LG2	26	LGII-1	54.061	Fvb2	12299469	TGCAGTTTTATTTCTGTAGGATTTAGGACTAGGGTCCTATCCATTTCCTTTTGGAACGTTTCAACAAGC	10035434|F|0-63:A>G-63:A>G	1	368.178
283	{0-}	F01032-14:G>C-LG2	26	LGII-1	54.38	Fvb2	18021192	TGCAGTACTCCACTGTACAGGGATTTTATATACAAAGACTTTCTTAGCACCTATATAACAGATACCCTA	10001032|F|0-14:G>C-14:G>C	0.989583	327.894
284	{0-}	F32426-20:A>G-LG2	26	LGII-1	55.244	Fvb2	16429431	TGCAGGATCAGATTTCGGTTATTCATGTGAGCCAAAAAGGAAATGTGGCTGCACACACACACTTTTTGC	10032426|F|0-20:A>G-20:A>G	1	291.766
285	{-1}	M38744-26:C>A-LG2	26	LGII-1	55.513	Fvb2	14685321	TGCAGCTTCTTTCCTGCTCATCCTCCCTTCTCTCACTGCAAGCACCTCAAAACAAAGTTGGGGTTTTTA	10038744|F|0-26:C>A-26:C>A	0.989583	313.251
286	{0-}	F40928-42:A>G-LG2	26	LGII-1	56.161	Fvb2	16357460	TGCAGAGGCATAGAGCCACAAATGATATGAACTTTGTTCACAAAAAGACAATACAGATATTATGAGTCA	10040928|F|0-42:A>G-42:A>G	0.947917	285.444
287	{-1}	M32570-48:G>A-LG2	26	LGII-1	56.271	Fvb2	11942929	TGCAGACAAATTGTGGATAATTTCCAGAAGTATTACCACAGAAGTCATGAGAAAAATGTATGTTTTGTA	10032570|F|0-48:G>A-48:G>A	0.989583	333.057
288	{0-}	F30837-58:T>G-LG2	26	LGII-1	56.416	Fvb2	16457310	TGCAGCTTATGGATGACTGATTTCCATGCCCGGTATGATTTAGTGTACTTGTTTTTTTTATTTCTATAT	10030837|F|0-58:T>G-58:T>G	1	613.765
289	{-1}	ChFvM235-172	26	LGII-1	56.592	Fvb2	11934373	#N/A	#N/A	#N/A	#N/A
290	{0-}	ARSFL031-191	26	LGII-1	56.737	Fvb2	16579968	#N/A	#N/A	#N/A	#N/A
291	{-1}	M36843-26:T>C-LG2	26	LGII-1	57.263	Fvb2	12546537	TGCAGCATGCTGACCGATTTTCACTTTTCTCTCTCTTTGTAAAGAATTGGTTGTCGGTAGGTTAGCAAA	10036843|F|0-26:T>C-26:T>C	0.979167	320.92
292	{0-}	F35986-54:T>A-LG2	26	LGII-1	57.529	Fvb2	16470578	TGCAGCAAAATCAGCTGAAAAGGGAGGAAAATACATTGGCCGAAAGGTATATAATCTCTAGCTATAATG	10035986|F|0-54:T>A-54:T>A	1	362.445
293	{0-}	F39188-6:A>G-LG2	26	LGII-1	58.327	Fvb2	16573512	TGCAGTAATGTACCAAATCTTGAAGCATATAATTTTAGGCATCAACTAAGTTGACATTTGCCAATGCTC	10039188|F|0-6:A>G-6:A>G	1	438.542
294	{-1}	M14322-44:A>G-LG2	26	LGII-1	58.598	#N/A	#N/A	TGCAGATTGAATGAGAAAACTCTCCATCCCTCGTAGACCCACGAACAGGTCCATGACAAGAAATACATC	10014322|F|0-44:A>G-44:A>G	1	374.439
295	{-1}	ChFvM201-264	26	LGII-1	59.033	Fvb2	14936995	#N/A	#N/A	#N/A	#N/A
296	{0-}	F12701-54:C>T-LG2	26	LGII-1	59.56	Fvb2	17181101	TGCAGGAATTGAAGCAAAGTATATCATGCGGACACCAAGAGAATGGGACAGATTCATGAGATTCATGGA	10012701|F|0-54:C>T-54:C>T	1	1775.65
297	{-1}	M43400--LG2	26	LGII-1	59.644	Fvb2	13908409	TGCAGGCTGAGACATTCTTGGTTTGATCTTCCCTTTGGAGCAAACTGTATGCAATCTGAGAAACTCAAT	10043400|F|0--43:A>G	0.947917	569.697
298	{0-}	F13047-43:G>T-LG2	26	LGII-1	61.372	Fvb2	16814874	TGCAGAAGATACAGGGAGAGACTTTGACCTCACAAGACTAGCAGAATAAACCAGCTCTTCCTTACTGGA	10013047|F|0-43:G>T-43:G>T	1	1468.78
299	{0-}	F18967-58:A>G-LG2	26	LGII-1	69.537	Fvb2	21800547	TGCAGCATTACTGGGCGGTTTTATAAGCAGAAATTGGTGGATTTGTGCATATTCATATATACAAGTCAA	10018967|F|0-58:A>G-58:A>G	1	547.164
300	{0-}	F40459-51:C>A-LG2	26	LGII-1	71.751	Fvb2	22062883	TGCAGTTCAGACTCAAGGCGAAGAGTACTGGAGAAGGAAAGAAGAGAGACTCCCATTTAGAAACAAGAC	10040459|F|0-51:C>A-51:C>A	0.979167	296.652
301	{0-}	F32621-42:C>T-LG2	26	LGII-1	72.459	Fvb2	22125203	TGCAGCAGTCTATTGGTCATAAGTTTGTGCATACAAAATTCCCCTTGAGTTTATATAAACCAAGGGACA	10032621|F|0-42:C>T-42:C>T	1	382.242
302	{0-}	ChFaM007-171	26	LGII-1	73.351	Fvb2	22464883	#N/A	#N/A	#N/A	#N/A
303	{0-}	F36409-9:T>A-LG2	26	LGII-1	74.597	Fvb2	22790969	TGCAGCATGTTCCGAACCAAGAAGCGGTGGCTTCGCAGCTGGAGAATTTGCTGGGGAGATTAGAGAAGT	10036409|F|0-9:T>A-9:T>A	0.979167	340.633
304	{0-}	F00457-16:T>A-LG2	26	LGII-1	75.424	Fvb2	22255557	TGCAGTAGGATTATCATAATTCAATTCACCAGATCCTAATACTATCAAATCCTTTTCGTTCAAGTGTTC	10000457|F|0-16:T>A-16:T>A	1	332.938
305	{0-}	F31192-56:A>C-LG2	26	LGII-1	76.298	Fvb2	22417757	TGCAGGCCATTGTTTAGATTACTGCTCTGTGAACAATATGTCAATTGAACAATCTCAGACGGGAAAGTC	10031192|F|0-56:A>C-56:A>C	0.979167	961.607
306	{0-}	F33512-49:A>G-LG2	26	LGII-1	77.302	Fvb2	22687170	TGCAGCTTCCAATATAAATTGAATTCTGCATGTGATGAGAAACATTAGCATATAGATAAATGGCATTCT	10033512|F|0-49:A>G-49:A>G	1	309.18
307	{0-}	F12833-39:A>G-LG2	26	LGII-1	78.836	Fvb2	22988445	TGCAGCCAATTTTGTTCGTGGTGGCCGTAGTAAGAGCAAATATCCAGCCAGAGTTACTATTAGCTGTCA	10012833|F|0-39:A>G-39:A>G	1	482.74
308	{0-}	F10795-28:C>T-LG2	26	LGII-1	80.167	Fvb2	22966396	TGCAGTACTATGAAATTTCAGCAAAGAGCAATTATAACTTTGAGAAGCCTTTTCTGTACCTTGCCAGGA	10010795|F|0-28:C>T-28:C>T	1	425.521
309	{0-}	F13991-63:C>T-LG2	26	LGII-1	81.038	Fvb2	22816383	TGCAGTTTTGTGATTTGACGTGCATGTCTGTTTTTTCCTGTTAGCTTTTTAGCTATGTCATCTCTCATC	10013991|F|0-63:C>T-63:C>T	0.947917	2522.16
310	{0-}	F16737-24:T>C-LG6	26	LGII-1	81.979	Fvb2	23486905	TGCAGTAATTTTTCTCGCATGTCTTGCCAGGAATCTCCATATCCCTCCTTTCCTGATGACACCATCTTG	10016737|F|0-24:T>C-24:T>C	1	592.611
311	{0-}	F33681-34:T>C-LG6	26	LGII-1	82.221	Fvb2	23484051	TGCAGAACCATTTGGAGGCTGTAAATACTATCCCTCGCAAGGTAATCTGTTCGTGAATGTTGTTTCTCC	10033681|F|0-34:T>C-34:T>C	1	324.156
312	{0-}	F12978-43:G>T-LG2	26	LGII-1	83.577	Fvb2	23209268	TGCAGCCTGGTTATTCACTTCGCACCTTCATGGGACATAATGCGTCAGTGATGTCAGTAGATTTCCACC	10012978|F|0-43:G>T-43:G>T	1	338.931
313	{10}	34410-17:G>C-LG2	26	LGII-1	84.187	Fvb2	24869914	TGCAGGAGAAGGGGTGCGTAGTTTCTGGTTATATGCTCTGAAAGGATGTGACGACGTATATGATGAGGT	10034410|F|0-17:G>C-17:G>C	1	914.415
314	{10}	38056-17:T>A-	26	LGII-1	85.495	Fvb2	24368921	TGCAGTTTTGTTATATTTTACTATTTGCATGTTCTATGGCTCATTACATTCCATTTCTTTCTAATTTTT	10038056|F|0-17:T>A-17:T>A	1	722.722
315	{0-}	F33968-36:T>C-LG2	26	LGII-1	85.868	Fvb2	23384193	TGCAGAGGTATGTTTTTATCGCTTTCACACTTCTGATAATCTTGGAAGTTTTCATGATTGACATTGGAA	10033968|F|0-36:T>C-36:T>C	1	311.398
316	{01}	Fvi11-302/310	26	LGII-1	86.974	#N/A	#N/A	#N/A	#N/A	#N/A	#N/A
317	{10}	34088-48:C>T-LG6	26	LGII-1	88.937	Fvb2	24016123	TGCAGCGAGCTTCCTAAATTCAAAAATCAAGTGGGTTCTTTCAAGCACCAGTAGCATGTTACTAAAAGG	10034088|F|0-48:C>T-48:C>T	1	1010.23
318	{10}	ChFaM126-188h	26	LGII-1	93.134	Fvb2	25533808	#N/A	#N/A	#N/A	#N/A
319	{0-}	F24012-54:T>C-	22	LGII-2	0	Fvb2	21409281	TGCAGAACAGAAAAACTATAGTGAAGGAAACACCAAATTACAGGAAAGATAGAATTATAGACAATGCAA	10024012|F|0-54:T>C-54:T>C	1	1019.24
320	{0-}	F28239-10:C>A-	22	LGII-2	3.987	Fvb2	21210691	TGCAGAAAAACAGGTGTGATGGCAATTATCATGGCCACCCTTTTATACAGACCTATAGTTGTGTGGTAA	10028239|F|0-10:C>A-10:C>A	1	409.357
321	{0-}	F15135-48:G>A-LG2	22	LGII-2	5.981	Fvb2	20981271	TGCAGCTTCTGCAAAACCCGAGTATGAGAAACCCAAACTAGAAAAGGAGAACTTACTATCAACTATTAT	10015135|F|0-48:G>A-48:G>A	1	367.806
322	{0-}	ChFaM103-122	22	LGII-2	8.004	Fvb2	21063298	#N/A	#N/A	#N/A	#N/A
323	{0-}	ChFaM247-222	22	LGII-2	8.242	Fvb2	21226797	#N/A	#N/A	#N/A	#N/A
324	{0-}	UFFa03B05-091	22	LGII-2	8.716	Fvb2	21637276	#N/A	#N/A	#N/A	#N/A
325	{0-}	F14099-27:G>A-LG2	22	LGII-2	9.754	Fvb2	21597378	TGCAGTTTTGTATCCAGGAAGGCGTCCGACCGTGTTGAGAATCCGCCTAAGGTACTACAACAGCTCACT	10014099|F|0-27:G>A-27:G>A	1	835.352
326	{1-}	ChFaM007-169	22	LGII-2	10.679	Fvb2	22464883	#N/A	#N/A	#N/A	#N/A
327	{0-}	F28117-68:C>T-LG2	22	LGII-2	11.66	Fvb2	20639978	TGCAGAGGGATTATGCTTTTACAATGGTCAGCTCATCAATGCAATATGTGAATTTAGACTATACTTTTC	10028117|F|0-68:C>T-68:C>T	1	762.932
328	{1-}	F20456-45:T>C-LG2	22	LGII-2	13.734	Fvb2	22488113	TGCAGATGGTGATGCAGATGGGGAAGGAGAAAGAAATGATGATAGTTCTGCCAATCCTGACCTGCCAAT	10020456|F|0-45:T>C-45:T>C	1	1601.65
329	{1-}	F27924-14:G>A-	22	LGII-2	14.702	#N/A	#N/A	TGCAGCCAAGCACCGCAACTGTAGTGGTTTGAAAGGCAGTAGCAGCAAAAACTTTACAGATCGGAAGAG	10027924|F|0-14:G>A-14:G>A	0.979167	547.8
330	{1-}	FaTIR-S1	22	LGII-2	15.486	#N/A	#N/A	#N/A	#N/A	#N/A	#N/A
331	{1-}	BFACT002-184	22	LGII-2	15.897	Fvb2	20099607	#N/A	#N/A	#N/A	#N/A
332	{0-}	F17281-27:C>A-LG2	22	LGII-2	16.81	Fvb2	19852036	TGCAGTGCAGCTTCAAAATCTTTGTGGCGTCCTTTCTTTGCCTGCACCCGTGATGAGGTATGTCTTTAT	10017281|F|0-27:C>A-27:C>A	1	332.93
333	{0-}	F35670-57:G>C-	22	LGII-2	18.771	Fvb2	19643805	TGCAGGAGTACGTGAGTGATGAACCACATGTCACTTATTGAATGTATGATATGCATAGTTGGTGTAGTC	10035670|F|0-57:G>C-57:G>C	0.989583	414.149
334	{1-}	F20695-10:A>C-LG2	22	LGII-2	20.606	Fvb2	19953122	TGCAGTTGGCACTATGGTGGTATTTCAGGTGAGGTTTGAGGAATGATTGGAAAGTTAGAGGGTTTTGAG	10020695|F|0-10:A>C-10:A>C	1	323.879
335	{00}	22483-56:T>A-	22	LGII-2	21.74	Fvb2	18923062	TGCAGAATATCTGATGCTCTCTGCACTGTTACTGTCTAGTTTAGTAAAATCTTTTCTTTTTTTACAGAT	10022483|F|0-56:T>A-56:T>A	1	794.863
336	{00}	22320-6:G>A-	22	LGII-2	30.21	Fvb2	17698596	TGCAGTGACAAGGATAATACGAAATTAGCTTGAGTAATTATCAAAATACAGTTACAGATCGGAAGAGCG	10022320|F|0-6:G>A-6:G>A	1	635.975
337	{00}	14294-52:C>T-LG2	22	LGII-2	34.893	Fvb2	17766478	TGCAGACCCCAGGTAGTTATCATTTTAGATGCATCTTTCCATGTTGAATCTCCGTTCTGAGAGTTTTTA	10014294|F|0-52:C>T-52:C>T	1	1031.22
338	{00}	33769--	22	LGII-2	37.507	#N/A	#N/A	TGCAGTTTGAAGAAAAGAAGGTACTGGAAAAACAAAAAGTGAAGCCATCACATGAGCCACATACCTTGA	10033769|F|0--38:G>A	1	1034.03
339	{-1}	M13004-34:C>G-LG2	22	LGII-2	38.128	Fvb2	17720803	TGCAGTAAATATCCAGTAATCCTACAATTGCCCTCGGTGAATGAAAATAGAAATGTTCACACTATTACC	10013004|F|0-34:C>G-34:C>G	1	340.093
340	{-1}	M13185-40:C>G-LG2	22	LGII-2	38.821	Fvb2	17051182	TGCAGTTGTTGGTAGACACACAAATGTTCTCAGTTCTATCCGACTCTCGTTTGTCAAGCTTAGAGCATG	10013185|F|0-40:C>G-40:C>G	1	358.172
341	{-1}	M32678-10:G>T-	22	LGII-2	40.409	#N/A	#N/A	TGCAGGAGTAGGTGAAGTGATGAACCACATGTCACTTATTGAATGTGTGATATACATAGCTGGTGTAGT	10032678|F|0-10:G>T-10:G>T	0.989583	439.335
342	{-1}	M13933-57:T>G-	22	LGII-2	41.783	Fvb2	16269226	TGCAGTGATGTTATACATGTTTGATTGTTTGCTAGTATGGTACTGCTTTATTTTTGCTCAACTTTGAAC	10013933|F|0-57:T>G-57:T>G	1	2451.23
343	{-1}	M12115-7:G>T-LG2	22	LGII-2	42.185	Fvb2	18143724	TGCAGAAGGTATTTAGCTACTACTCGTGTCATGTAGCTTATTTAGTTTGATAGTCATCCAAATTATGAC	10012115|F|0-7:G>T-7:G>T	1	443.987
344	{-1}	M18765-35:C>T-LG2	22	LGII-2	43.403	Fvb2	17093079	TGCAGCATGGAAGGTTTTACAAGATGAGGCCTCTGCACTGCTAGCAACCTGTTTAGAATGACCTTTCTT	10018765|F|0-35:C>T-35:C>T	1	880.535
345	{-1}	M18992-53:C>T-LG2	22	LGII-2	44.575	Fvb2	17484037	TGCAGAGTCTTGGGAGGCTTGAAGGTACCAAAATATGCTGATTTACATACTTTCACTCTTCTTTGTAGA	10018992|F|0-53:C>T-53:C>T	1	1711.81
346	{-1}	M13689-64:T>G-LG2	22	LGII-2	45.351	Fvb2	18747454	TGCAGATCCCTTCAAAACCATTCCACTAGTTCTCTTTTCCTAGTTTCTTTTTTGCTATAGTGATTTATG	10013689|F|0-64:T>G-64:T>G	1	539.813
347	{-1}	M15790-42:G>T-	22	LGII-2	45.846	Fvb2	19094629	TGCAGAAGGTAAGAATTAGAGTTCTCAACTACAAGAATAGATGCTAAGACATTACAGATCGGAAGAGCG	10015790|F|0-42:G>T-42:G>T	1	1638.54
348	{-1}	M15155-28:G>T-LG2	22	LGII-2	47.035	Fvb2	18891427	TGCAGAAACACGACAATCAATATTGAATGCAAATTCAATACAATTTTGAACAAAATATATTAGTTCCAA	10015155|F|0-28:G>T-28:G>T	1	891.43
349	{-1}	M36797-53:T>G-LG2	22	LGII-2	48.921	Fvb2	18430067	TGCAGAATCTTACTATATACTTCAACCCCCTCAACAATAGGGCATTACTCTATTCCATCTCTCTCTCTC	10036797|F|0-53:T>G-53:T>G	1	348.981
350	{-1}	M11322-48:A>T-LG2	22	LGII-2	49.771	Fvb2	17766543	TGCAGCTGGTAACTTCCTGACAAGGAGAGTTCCCCCTTGATCACCTATACTTGGGGCCATCTCTGCTCC	10011322|F|0-48:A>T-48:A>T	1	442.076
351	{-1}	M19770-63:T>G-	22	LGII-2	50.018	Fvb2	17778475	TGCAGAAATGCAAGGATCAGTATCAGAACCGCATTCACATGAATAATATATAATTCAAACTTTTTCAAC	10019770|F|0-63:T>G-63:T>G	0.989583	443.092
352	{-1}	M21413-29:A>G-	22	LGII-2	50.287	#N/A	#N/A	TGCAGTAGGAGAACATAGTGATTGAATAGAAATAACCAATATACCAACAAAGTGTAAATGCTGGACACT	10021413|F|0-29:A>G-29:A>G	1	528.373
353	{-1}	M12688-47:A>C-	22	LGII-2	50.705	Fvb2	19042091	TGCAGCCAAATGCTACACCACCTTCAGAGCTGTACGTATTAGCAGTAAACAGAACCACCAACAGAACCC	10012688|F|0-47:A>C-47:A>C	1	597.701
354	{-1}	M12567-10:T>A-LG2	22	LGII-2	51.668	Fvb2	16329206	TGCAGCAGCCTCTGAGTGCTTCTCATTTGTCCGTGCAATGAATATGTCCCAGAATACAGACCACCATTC	10012567|F|0-10:T>A-10:T>A	1	293.967
355	{-1}	M25585-24:G>C-	22	LGII-2	51.777	Fvb2	18747519	TGCAGGCATAATATTCCTTTCCCTGTATGATTGGAACTGCTCTAATCCTTGACTGGAAACTAACTTTCC	10025585|F|0-24:G>C-24:G>C	0.979167	445.602
356	{-1}	M10797-10:C>G-LG2	22	LGII-2	53.546	Fvb2	10799357	TGCAGGTTCACTGTTACACCAGGAGAGGGACCTGGAGGGTGCAGTAGCTAAACATAAGAGAAAGCAGGC	10010797|F|0-10:C>G-10:C>G	1	355.675
357	{-1}	ChFvM201-245	22	LGII-2	54.363	Fvb2	14936995	#N/A	#N/A	#N/A	#N/A
358	{-1}	M28647-14:G>A-LG2	22	LGII-2	54.952	Fvb2	9562365	TGCAGGCAGTTCATGTTGCTGCTCAGTATGGGCAAACATCTTTCTTGAACCACATCGTCGCAAAGTATC	10028647|F|0-14:G>A-14:G>A	0.989583	368.614
359	{-1}	M26918-34:G>T-	22	LGII-2	56.422	Fvb2	9811293	TGCAGTGATGAACGATGATTCATGCATGTTAGTCGTTACATATATATTGGCCGGTTTGTGATGGCGGAA	10026918|F|0-34:G>T-34:G>T	1	484.838
360	{-1}	M25573-22:T>G-LG2	22	LGII-2	56.697	Fvb2	14233381	TGCAGTTCATAGATGTTGGAACTATGGTGTCCCCCACTGTTTTTGCACGACGTAGTTTATGCTATCTGT	10025573|F|0-22:T>G-22:T>G	0.989583	1062.73
361	{-1}	M15239-49:C>G-LG2	22	LGII-2	57.529	Fvb2	14412229	TGCAGTAACCATGGAAGAGAATGGAGGTCGTGAAACTATATCTCTATACCCACAAGACCCTCCTGCATG	10015239|F|0-49:C>G-49:C>G	1	337.538
362	{-1}	M21444-30:A>T-LG2	22	LGII-2	58.4	Fvb2	14181133	TGCAGAATATGTAGAAGACTGAGGGGAACAAAGAAAATCTATCAACCTTTTTTACAAGAAGAAATTGGT	10021444|F|0-30:A>T-30:A>T	1	401.79
363	{-1}	M30558-15:C>A-LG2	22	LGII-2	58.676	Fvb2	14881784	TGCAGAAATTGCTGTCAAGCAATTCTCAAGAGACAACATCAAAGGCAAAGATGATTTCATGGCAGAACT	10030558|F|0-15:C>A-15:C>A	1	346.792
364	{-1}	M37442-27:T>C-LG2	22	LGII-2	59.376	Fvb2	14180978	TGCAGACTCTGTACTTGCTGAAACTAATGAGTGACAATCACATTGCAGACTCTGGTCTAATTTATTGAA	10037442|F|0-27:T>C-27:T>C	0.979167	353.52
365	{-1}	M37487-47:G>A-	22	LGII-2	60.346	#N/A	#N/A	TGCAGCTAAGTATTTCTTGCTGCTTCCTAGTATGTTGACTAGAGAAAGCATTACAGATCGGAAGAGCGG	10037487|F|0-47:G>A-47:G>A	0.96875	407.059
366	{-1}	M23439-14:C>A-LG2	22	LGII-2	61.413	Fvb2	15192950	TGCAGATTTCACATCTATTCATTCAAAATTTCTCTCTCCCTTGCCCGGTAACATAGAGGAGTTCACAGG	10023439|F|0-14:C>A-14:C>A	1	275.602
367	{-1}	M28674-57:A>G-LG2	22	LGII-2	62.613	Fvb2	14769703	TGCAGATATGAGGCAAAAAAATGTGGACGCTGTGAAGGTAAGTACATTGTGTAGTATATCATATTGTAC	10028674|F|0-57:A>G-57:A>G	1	785.656
368	{-1}	M26275-60:C>T-	22	LGII-2	63.507	Fvb2	13161848	TGCAGAATCAGATCAGAAAACAAAGAGTCTTGTACCCACAGATCTTTGAGGTAGTGTTACCACATTCAC	10026275|F|0-60:C>T-60:C>T	1	416.197
369	{0-}	F21785-17:C>A-LG2	22	LGII-2	63.86	Fvb2	26672292	TGCAGCAAGTATCAACACATTCAAAATTATTTTGTGTAAAATATAGAAAGCTACAAGACAGTAAATCTC	10021785|F|0-17:C>A-17:C>A	1	340.927
370	{-1}	M13317-50:C>T-LG2	22	LGII-2	65.085	Fvb2	11199716	TGCAGTGGTAGATGGTGCTTCAACGTTTTCATCTTCAGTGTCACTGCTATCGTCAAATTCTAGTAGCAC	10013317|F|0-50:C>T-50:C>T	1	380.159
371	{-1}	M28484-36:G>T-	22	LGII-2	65.957	Fvb2	9431448	TGCAGGACCAACGTTTACCTAAGCAACTACATGCTCGTCTATTTCAGGTTTACCTATCTATATCTGAAA	10028484|F|0-36:G>T-36:G>T	0.989583	1078.49
372	{-1}	M20515-30:C>A-LG2	22	LGII-2	67.175	Fvb2	9748075	TGCAGCGCCTTTTGCAGGTAGTTTGTCAGCCTATCATTTTCTATAACATATGCAAACAGGAAGAATGAC	10020515|F|0-30:C>A-30:C>A	1	318.984
373	{-1}	M37172-64:T>A-LG2	22	LGII-2	67.866	Fvb2	8495913	TGCAGCTTTATTTGGTTTTATCATGTATATACCAACATATAGTGTCAGAGATCTGTTACTAAAATTTTT	10037172|F|0-64:T>A-64:T>A	0.989583	352.171
374	{0-}	F30551-34:A>G-	22	LGII-2	68.1	Fvb2	26683218	TGCAGACATGTGAACAGTAACATGTTGGGATGATAAATTTGAGTCCATTACAGATCGGAAGAGCGGTTC	10030551|F|0-34:A>G-34:A>G	1	1119.18
375	{-1}	M33690-38:C>G-LG2	22	LGII-2	68.297	Fvb2	8820509	TGCAGTTGCTGTGTTCTTTTTTCTTCCGGAGCATGTTTCTCTGCATAATATATGAATTGTTTGTTTTTG	10033690|F|0-38:C>G-38:C>G	1	306.975
376	{0-}	ChFaM077-216	22	LGII-2	69.11	Fvb2	26927647	#N/A	#N/A	#N/A	#N/A
377	{-1}	CFVCT027-131	22	LGII-2	69.756	Fvb2	4735885	#N/A	#N/A	#N/A	#N/A
378	{-1}	M13422-67:C>A-LG5	22	LGII-2	70.393	Fvb2	7397174	TGCAGCTACTGGTACTTTTTTCACTGTCATGCTTCTTGGGCTCAAGTTCTGCTCATGTCAATCGCAGCG	10013422|F|0-67:C>A-67:C>A	1	2239.98
379	{0-}	UFFa15H09-218	22	LGII-2	70.48	Fvb2	26777322	#N/A	#N/A	#N/A	#N/A
380	{10}	29030-61:T>C-	22	LGII-2	71.554	#N/A	#N/A	TGCAGGTCTGTATAATCTGAACAGTTTTTCATCAAAAATTTTGCATTGGTTGAACAGGACATGTAACAT	10029030|F|0-61:T>C-61:T>C	1	1279.67
381	{-1}	M35511-30:G>A-LG2	22	LGII-2	72.797	Fvb2	6064751	TGCAGGTTAGAATTGTTGCCTACCGGAACAGCACCGGCCCTAGATGAAGGAGATGTCCCATAATCATGA	10035511|F|0-30:G>A-30:G>A	0.96875	680.776
382	{0-}	ChFaM026-092	22	LGII-2	72.836	Fvb2	25986780	#N/A	#N/A	#N/A	#N/A
383	{0-}	F31169-34:C>T-LG2	22	LGII-2	74.925	Fvb2	25123278	TGCAGAAAACACAGAAGAGCAAAGCAGTCAATATCATATAGTATCAACTTGGCAGATCCAAATATGTGA	10031169|F|0-34:C>T-34:C>T	1	324.815
384	{-1}	M38444-35:C>T-LG3	22	LGII-2	75.234	#N/A	#N/A	TGCAGATCAGTGTTTCTGAGATTTTGTACCAGTCACCTTCTTTCAAAAAACTGTACAAATTGGTTAGTT	10038444|F|0-35:C>T-35:C>T	1	253.116
385	{10}	12317-55:A>G-LG2	22	LGII-2	75.764	Fvb2	24148401	TGCAGTGTTGATACAAAGGTAAAAGCAAAGCACGTTATACACTAACAATAACAATACATGATAAACCAG	10012317|F|0-55:A>G-55:A>G	1	971.202
386	{-1}	M21391-63:G>A-LG2	22	LGII-2	76.58	Fvb2	3103969	TGCAGTACTAACTTCTTTGTGAGAACCTCAAGATTTGCATTCTGCCCATCGGATGTGTTCATGGTGATA	10021391|F|0-63:G>A-63:G>A	1	591.468
387	{0-}	F35759-38:A>C-LG2	22	LGII-2	77.204	Fvb2	26346217	TGCAGCATTTGGAAAAGAAGACAGCATATACCATTTATATAAGGCTTGGTACAAAAACCAAACATTTCC	10035759|F|0-38:A>C-38:A>C	1	338.734
388	{-1}	M30987-67:T>G-LG2	22	LGII-2	77.914	Fvb2	2634121	TGCAGAACTAATGTACCGTCATCTAACTGCTTTCAAGTGCTTTCGGTTTCCAAGTATATGGAGTAGGTT	10030987|F|0-67:T>G-67:T>G	1	346.168
389	{-1}	M13532-40:C>T-LG2	22	LGII-2	79.278	Fvb2	3200297	TGCAGCATATGCTTGTTTACAAAACGGCTGCACAGGACTTCCTTACAGCACAAACATAACCAGTTCTCA	10013532|F|0-40:C>T-40:C>T	1	261.557
390	{01}	ChFaM004-173/187	22	LGII-2	80.205	Fvb2	23909892	#N/A	#N/A	#N/A	#N/A
391	{-1}	ChFvM231-155	22	LGII-2	80.758	Fvb2	22368347	#N/A	#N/A	#N/A	#N/A
392	{01}	Fvi11-276/280/282	22	LGII-2	81.778	#N/A	#N/A	#N/A	#N/A	#N/A	#N/A
393	{-1}	M12833-14:T>C-LG2	22	LGII-2	83.687	Fvb2	22988445	TGCAGCCAATTTTGTTCGTGGTGGCCGTAGTAAGAGCAAATATCCAGCCAGAGTTACTATTAGCTGTCA	10012833|F|0-14:T>C-14:T>C	1	482.74
394	{-1}	M14008-42:T>G-	22	LGII-2	85.046	Fvb2	23396191	TGCAGGAAATCAAATGATATAAGTAATTGATTCCAAAACTACTTGCCAGAGCTTTATTCATTACAGATC	10014008|F|0-42:T>G-42:T>G	1	497.214
395	{-1}	M13323-8:C>T-LG2	22	LGII-2	87.388	Fvb2	24283590	TGCAGGCTCGTGATCTTACCAGCCCGGTTCCAAAGAATTTAGTTTGGGAAGCTGTACACACATATGGCT	10013323|F|0-8:C>T-8:C>T	1	265.488
396	{-1}	M12103-17:G>A-LG2	22	LGII-2	90.946	Fvb2	25486051	TGCAGAATGAATGAAGTGTGCATGCTTCTATTACCTTGTAAGCATCTTTGCCTGTGTAAAGACTGCGAA	10012103|F|0-17:G>A-17:G>A	1	610.188
397	{-1}	M12424-34:T>C-LG6	22	LGII-2	93.669	Fvb2	23790179	TGCAGAAAAGGGGTTTGCTTATCTTGGACTTGTCTTGTGGAATCTGCATATTCACTAGTACTCTTGGAA	10012424|F|0-34:T>C-34:T>C	1	278.922
398	{-1}	M11918-30:A>G-LG2	22	LGII-2	96.504	Fvb2	25533612	TGCAGTGTCTCCTGCGAATCAGCTGTCGTCAGATGGGATTGGAAATGGGAAGAGTAATGGGACTGATAC	10011918|F|0-30:A>G-30:A>G	1	1249.83
399	{0-}	F25251-56:A>T-LG2	23	LGII-3	0	Fvb2	2429775	TGCAGGCGCTCTCTTGATATTGAGCGACCCACTTACACAAACCTCAACCGTCTTGTATCTCAGGTATGA	10025251|F|0-56:A>T-56:A>T	0.989583	383.579
400	{01}	15829-7:A>G-	23	LGII-3	1.221	Fvb2	1528562	TGCAGAAAGGAAAATCTGAAGAGAACCCATGAGAGTTGGAGAGAGGCTCTAAAAGGATCTTCTGAGACT	10015829|F|0-7:A>G-7:A>G	1	2562.99
401	{-1}	M16799-64:G>A-LG2	23	LGII-3	2.981	Fvb2	5709526	TGCAGATAACACAGCTAAGGAATCTGCGATATCTTTCAAATCCAAGTATCCTCATTACAAAAAAGCTAT	10016799|F|0-64:G>A-64:G>A	1	797.257
402	{01}	40429--	23	LGII-3	5.38	#N/A	#N/A	TGCAGCATTATATTCTTTCTATAACTAGGAAGTAGTAGGGTTTAGGGTTCAAAGGATATTACTAGCAGA	10040429|F|0--7:T>A	1	804.063
403	{10}	ChFaM120-192h	23	LGII-3	5.413	Fvb2	2431159	#N/A	#N/A	#N/A	#N/A
404	{1-}	F45818-39:G>A-LG6	23	LGII-3	6.223	Fvb2	4527832	TGCAGCTACAGCTGATCCACCATCCCATCATGCAAATCCGGAAAGCCAAGATAAGGATGATGTGTTTTC	10045818|F|0-39:G>A-39:G>A	0.885417	403.778
405	{10}	13698-23:C>G-	23	LGII-3	9.001	Fvb2	1738968	TGCAGATGCAGAATAACATTGAACATGCAGGCAATCAACCTCTGAATGCATTTTTTACAGATCGGAAGA	10013698|F|0-23:C>G-23:C>G	1	802.989
406	{-1}	M28547-41:C>T-LG2	23	LGII-3	10.631	Fvb2	5982096	TGCAGGAACATGCTCACTACCCAAGAAATTCACATCTTTCCCCATGAGGTATCCCTCCTCCATTTCTTT	10028547|F|0-41:C>T-41:C>T	1	420.162
407	{01}	20082-27:T>C-LG6	23	LGII-3	11.549	Fvb2	4606513	TGCAGATATTTGCAAGTGTGATCAAGCTTGATGATGCTCAGCTGATGGGAATTGATTTGGGTCTTGAAC	10020082|F|0-27:T>C-27:T>C	1	887.276
408	{-1}	M30714-26:A>T-LG2	23	LGII-3	12.045	Fvb2	5551279	TGCAGCTTTTGTAGTAAGCGCTAACCACTAAGAACATCAGTTACATAGTTCTCTCATATGAACCGATGG	10030714|F|0-26:A>T-26:A>T	1	336.502
409	{01}	22997-21:T>A-LG2	23	LGII-3	12.814	Fvb2	4032851	TGCAGACATTCTTGGTTCTCCTTGCTTGGTTTCTATCTGAACCTTGGTACATGCTATTTCTTTCATATT	10022997|F|0-21:T>A-21:T>A	1	646.463
410	{10}	ChFaM194-184h	23	LGII-3	13.683	Fvb2	4226917	#N/A	#N/A	#N/A	#N/A
411	{-1}	M11638-68:C>T-LG2	23	LGII-3	14.119	Fvb2	5709287	TGCAGAAAGATGCTTGCTATAGAAGGCTGTGGGAGTTGAGTACTGCAAGAGTGACAACCAATCAATAAC	10011638|F|0-68:C>T-68:C>T	1	1679.94
412	{01}	CFVCT027-128/145	23	LGII-3	15.882	Fvb2	4735885	#N/A	#N/A	#N/A	#N/A
413	{01}	ChFaM101-161/163	23	LGII-3	16.927	Fvb2	4868187	#N/A	#N/A	#N/A	#N/A
414	{-1}	M14564-7:A>G-LG2	23	LGII-3	17.414	Fvb2	9444701	TGCAGACAACGGAAAAATCAGAAGAGGGTGAATAATGAGCTCTCACTACAAGCAACACTAGATTTCTAG	10014564|F|0-7:A>G-7:A>G	1	464.729
415	{-1}	M13702-53:G>A-	23	LGII-3	18.547	Fvb2	8900484	TGCAGGGCTTTGTCATCATTTGCCGGTTTGCAATTTTCCGTGATATAGGGGGTGCAATTCTTTACAGAT	10013702|F|0-53:G>A-53:G>A	1	1993.91
416	{-1}	M33688-67:G>T-	23	LGII-3	19.855	Fvb2	6133024	TGCAGTTTGGGAGGTGGGAAACCAGAAATTTACACTGATAGTTTTATCTATACAGCGATGTAATTTTGC	10033688|F|0-67:G>T-67:G>T	0.979167	436.978
417	{0-}	F18567-12:C>T-LG2	23	LGII-3	20.052	Fvb2	6919379	TGCAGATGGCAACGGAGTCTCAACTGAGTAACCGAAAGCATTTCTGGAAAACTTGTAGAAAAGTGGACA	10018567|F|0-12:C>T-12:C>T	0.989583	318.713
418	{-1}	M15817-61:C>A-LG2	23	LGII-3	21.403	Fvb2	8795431	TGCAGGGAATCATGAACTTGATTTTGAACCAAAAATTGTAAGCATCTGATAAGACATTAGGCTACTTTG	10015817|F|0-61:C>A-61:C>A	1	358.52
419	{0-}	F31724-58:C>T-	23	LGII-3	21.543	Fvb6	233328	TGCAGATTCAGGATCAACTCCTTCAACTTCGGTTACACTGTTGACAATTTCGTACCTCCGCAATCAACC	10031724|F|0-58:C>T-58:C>T	1	468.275
420	{0-}	F12640-25:T>G-LG2	23	LGII-3	22.312	Fvb2	7295909	TGCAGGTTTCAGCATATCAAACAACTTTTCTTTTGAACATTTACTTATGCTGCTTTCCCTTTCAATAGG	10012640|F|0-25:T>G-25:T>G	1	572.784
421	{1-}	F32327-31:C>T-LG2	23	LGII-3	23.556	Fvb2	15608208	TGCAGCTACAACTACCTATGCAGTAGCAAACCCTCTAGCCACCACAGAAGGAGAACCCCCTGCATCAGC	10032327|F|0-31:C>T-31:C>T	1	419.456
422	{-1}	M24302-7:C>G-LG2	23	LGII-3	24.21	Fvb2	6084135	TGCAGCTCATGAAGGAGCTGGGGTGATGGAGACTGCTGTTAGAAAAGAGAGGAGGAACTCTTCTACGCT	10024302|F|0-7:C>G-7:C>G	0.979167	971.014
423	{1-}	F13131-13:G>A-LG2	23	LGII-3	24.721	Fvb2	10334856	TGCAGAGTCTAGCGGTTTGTCTGGGGCAACCCTATCATCAACAATCCATGGGTGACCTGATCAACAAAA	10013131|F|0-13:G>A-13:G>A	1	317.596
424	{00}	18942-35:A>C-LG2	23	LGII-3	25.296	Fvb2	7714684	TGCAGAAGTTGTTACTTCTTGTCATTCTTGAAGCCAACTGTACTTTTGACCGTATGCAATATCAAGTAT	10018942|F|0-35:A>C-35:A>C	1	993.423
425	{1-}	F20480-63:T>G-	23	LGII-3	27.496	Fvb2	10031841	TGCAGGTACTGCAAAACTTTGAACACGTACGATATTTGTAGAGCTTGAAACTGTCTATATGAATTGATT	10020480|F|0-63:T>G-63:T>G	1	423.888
426	{00}	35360--	23	LGII-3	28.196	Fvb2	7783506	TGCAGTTTTGGTATTATCATATATTGCAAACAAGAAAAATGCTTTGATTATTCTGTTGTGGCAAGACAT	10035360|F|0--26:C>A	1	992.293
427	{1-}	F10618-44:C>T-LG2	23	LGII-3	28.95	Fvb2	11138644	TGCAGGATTGCTTCATTGACATCTGCTCTCCTGAAGTCCTCAGCCTTTTCACAGACAATTTTGACTATC	10010618|F|0-44:C>T-44:C>T	1	653.846
428	{1-}	F29693-27:T>G-LG2	23	LGII-3	29.298	Fvb2	11056540	TGCAGTTTGTTTTAGCATAGCAGACCATCGTTGTAATTATGTTACAGGTCATGAGAAATGGAATTACCC	10029693|F|0-27:T>G-27:T>G	1	499.673
429	{1-}	F13778-45:A>G-LG2	23	LGII-3	30.819	Fvb2	11583058	TGCAGGATAAGTACGTAGGCAAACCAAAGAAACTTCAAACCCTAAAGATTCTGAGATACAAGTCACTCT	10013778|F|0-45:A>G-45:A>G	1	404.97
430	{1-}	F12737-46:G>C-LG2	23	LGII-3	31.423	Fvb2	12029732	TGCAGTGTTTCTTTAGCTGCATGCAGTCTGCTTTCTGGACAATTGCGATTGAGAGAAGGCCTTCAGCTT	10012737|F|0-46:G>C-46:G>C	1	1685.46
431	{1-}	F21767-63:C>A-LG2	23	LGII-3	32.737	Fvb2	12393426	TGCAGAAAATGCATCATATAAGTTTTTATTCATGTTTGGAGCAACTAAATGACGCAAATTACTCAAAAG	10021767|F|0-63:C>A-63:C>A	1	599.081
432	{-1}	ChFvM201-224	23	LGII-3	33.444	Fvb2	14936995	#N/A	#N/A	#N/A	#N/A
433	{1-}	F20779-21:A>G-LG2	23	LGII-3	34.749	Fvb2	12834213	TGCAGCAATGGCTCCACAAACATATAAATTGGCAGAGTGCAGGATTGTTGCGTATGCTTCTCGGTGGGC	10020779|F|0-21:A>G-21:A>G	1	507.822
434	{-1}	M24379-50:A>G-LG2	23	LGII-3	34.913	Fvb2	16431596	TGCAGGCACTATCTATAAACAAGTCACTATCAAGTGCTAGATTCTCTGCCAAAAAGGGTCATAATAGTT	10024379|F|0-50:A>G-50:A>G	1	425.451
435	{-1}	M18848-33:A>T-LG2	23	LGII-3	36.52	Fvb2	14949036	TGCAGAGAAGCATGGGACTTGCTCAGCTCCAGTAACAGGAGATGAATACAACTACTTTTTGACAACCCT	10018848|F|0-33:A>T-33:A>T	1	1499.54
436	{1-}	F26694-46:A>G-LG2	23	LGII-3	38.227	Fvb2	12819792	TGCAGAAGGCACATGGTTTTCTACACCATTTTACTGGAGTAAAGGCAAAAATGATGGGAAGATGTAAAT	10026694|F|0-46:A>G-46:A>G	1	592.02
437	{1-}	F34736-34:A>G-LG2	23	LGII-3	39.671	Fvb2	13009309	TGCAGACCGCAAGAATTGTGACCTTCAATCCTACACAATCCTCTTGGAGCTTGGATATTTACTTCAGAT	10034736|F|0-34:A>G-34:A>G	0.979167	320.723
438	{1-}	F12385-5:A>G-LG2	23	LGII-3	43.098	Fvb2	13047161	TGCAGAAGTTATGCAGCATAACCAGTAGTGCCTCTTGAATCAAGTTCAAGCTGTTGTTATGTACTGTTT	10012385|F|0-5:A>G-5:A>G	1	334.898
439	{1-}	F00585-6:G>T-LG2	23	LGII-3	43.85	Fvb2	13940372	TGCAGGGACTGCCATTGCGGAGAGGCTCAAGTTATTCAGCGAAGCTTGTGAAGGAAGTTCTTCACTTTT	10000585|F|0-6:G>T-6:G>T	0.979167	285.014
440	{1-}	F32590-22:C>G-LG2	23	LGII-3	45.214	Fvb2	15186422	TGCAGTGGAAATACCTGCAAATCAAAGTTACGCAAGTGATTGCAGCAGTTTTAGGTTGGTCAGGTGGAT	10032590|F|0-22:C>G-22:C>G	0.989583	384.247
441	{1-}	F33243-62:C>T-LG2	23	LGII-3	47.308	Fvb2	15055069	TGCAGAGTTGATGATCATCATTAGTGAAGAATAGGTGATACGAATTACATAAAGGTTTCCATCGTAAAA	10033243|F|0-62:C>T-62:C>T	1	411.864
442	{-0}	M31886-61:T>A-LG2	23	LGII-3	48.205	Fvb2	25931561	TGCAGGTAGATTTAGTGAAGCGGCATTGTTTCCCTGTTTATTGGGATGGAGAAAACCGGCGTGTCTTAC	10031886|F|0-61:T>A-61:T>A	0.989583	271.342
443	{-0}	M30480-51:A>C-LG2	23	LGII-3	49.188	Fvb2	24683524	TGCAGCTTCCATCTCCATGTCTCAGTTGCCTCTCTTTGCTGCCTGGAGTGAAACCTAGAAAGCTTGGGG	10030480|F|0-51:A>C-51:A>C	0.989583	334.874
444	{1-}	F21588-31:G>C-LG2	23	LGII-3	50.519	Fvb2	14497416	TGCAGATTTAGAAGTGAAATATTACAGACTTGCAGCAAATACCAACAAACCAACTGGAGAATTGACAAC	10021588|F|0-31:G>C-31:G>C	1	269.937
445	{-0}	M42110-36:A>G-LG2	23	LGII-3	51.388	Fvb2	24554250	TGCAGGGTCATCCCTCAGGGTTGCACGGTATGGCAAACACGTGTTACTCTAGAACTATTGTCGTGTGAC	10042110|F|0-36:A>G-36:A>G	0.958333	322.223
446	{-0}	M26870-66:G>A-LG2	23	LGII-3	52.24	Fvb2	26993854	TGCAGTGGAATTTTCCATTTTCACATCAAACATGTTCTGTCTGTGCGGTATTTTGGCTTGAATAGCGAA	10026870|F|0-66:G>A-66:G>A	1	374.148
447	{-0}	M12894-15:A>G-LG2	23	LGII-3	54.133	Fvb2	26981869	TGCAGATATATGGACAAGCCTTTGCACATACTTCTCCTTGACTGTCTTCAAAACCCACAGTGGCTGAAA	10012894|F|0-15:A>G-15:A>G	1	397.676
448	{-0}	M18682-62:T>A-	23	LGII-3	55.435	Fvb2	27072457	TGCAGATTCCGGCCACTCCGTGGCACACTGTCAGCAAATCATCTGTGAGACTCGGAATACTATAAATTT	10018682|F|0-62:T>A-62:T>A	1	1224.64
449	{-0}	M32484-68:C>T-LG2	23	LGII-3	56.61	Fvb2	27757415	TGCAGGGAAAAAAGAAACTGAGAGTACCAATCATGCATAGGGGGATACTCCATAAGTTGCAGTCAAAAC	10032484|F|0-68:C>T-68:C>T	1	501.964
450	{-0}	M17222-41:T>G-LG2	23	LGII-3	57.643	Fvb2	27460920	TGCAGAATTCATATAAGCTAGTGGTTCCACAACGATCCATTTATCTGATCTCATAGACGCACCAACAGA	10017222|F|0-41:T>G-41:T>G	1	696.332
451	{-0}	M11692-21:G>C-	23	LGII-3	58.093	Fvb2	27292513	TGCAGTTATAAGAATCATAGTGAAGTTGGTAACATGGAAAGATCAATTGTATTTTGTATGTAATATTTT	10011692|F|0-21:G>C-21:G>C	1	730.405
452	{-0}	M13766-59:C>T-	23	LGII-3	58.386	Fvb2	27320679	TGCAGCGAGTTCTCTGAAATCTTTGATGTTGATTATTTTATATCATCTTTGTCAAAAGACGTTACAGAT	10013766|F|0-59:C>T-59:C>T	1	1903.43
453	{-0}	M12558-52:C>G-	23	LGII-3	59.715	Fvb2	28111170	TGCAGAAACTCTTTGATATTTACAATGACTAGTACAAGGAGAGCTAGCTGAACCTCATCTGGCTTGATG	10012558|F|0-52:C>G-52:C>G	1	512.359
454	{-0}	CTCA-365	23	LGII-3	60.286	#N/A	#N/A	#N/A	#N/A	#N/A	#N/A
455	{-0}	M32210-42:A>G-	23	LGII-3	60.937	#N/A	#N/A	TGCAGCAAATTCATCAAAGAGTTTTTAGAAGCTAAACTACTCACTACTTGTTCGGTTTATAAGAATTTG	10032210|F|0-42:A>G-42:A>G	1	455.452
456	{-0}	M10773-19:G>A-LG2	23	LGII-3	61.316	Fvb2	26787465	TGCAGCTATTTATGATTACGTGTAAGTATCGTTCTCCATGTAAAAAACAAGAAATGTCTGCATTTTCTT	10010773|F|0-19:G>A-19:G>A	1	414.86
457	{-0}	M10953-61:T>A-LG2	23	LGII-3	61.957	Fvb2	25430542	TGCAGGATTACATTGAGTTTCTATGTGGCCTTGGGTATAATGCCAAGCAAATGAAAGCTGTTATCAGAC	10010953|F|0-61:T>A-61:T>A	1	493.817
458	{-0}	M30905-60:G>T-LG2	23	LGII-3	62.351	Fvb2	25584190	TGCAGCCACAATTTCCAAAGACCAATCATACTTCTACACCTCATTTTTTTCTCTTGCTGGGACAAAAAT	10030905|F|0-60:G>T-60:G>T	0.989583	341.293
459	{-0}	ChFaM126-214	23	LGII-3	63.117	Fvb2	25533808	#N/A	#N/A	#N/A	#N/A
460	{-0}	M30013-16:C>T-	23	LGII-3	63.442	Fvb2	26141455	TGCAGGCTCAATGATCCCCATGTAATAATGCAACATCTTTCAAGCATGCAACATTATTTACACTACTGT	10030013|F|0-16:C>T-16:C>T	1	539.72
461	{-0}	M23117-55:A>G-LG2	23	LGII-3	64.189	Fvb2	25929124	TGCAGTTTCACCACTAAGCTTCAAACCCTTTCTCCACTGAAATGCAAATAGCAGTAGATTAGAATATAA	10023117|F|0-55:A>G-55:A>G	1	508.163
462	{-0}	M30022-39:T>A-LG2	23	LGII-3	64.691	Fvb2	26756801	TGCAGCTGTAACACCAATGCCACATATGACAGGCAACACTAATCAGCATAGCTCAAAGTCTACAATTGC	10030022|F|0-39:T>A-39:T>A	0.989583	430.886
463	{-0}	M31280-30:A>G-	23	LGII-3	65.285	Fvb2	26683264	TGCAGAGCCACTTGCAATCAGAAAACAGAGAATGAACTAAATCCCACCATAAGAAAACTAAGAACCAAC	10031280|F|0-30:A>G-30:A>G	1	438.365
464	{-0}	Fvi11-125	23	LGII-3	65.755	#N/A	#N/A	#N/A	#N/A	#N/A	#N/A
465	{-0}	M34811-18:T>C-	23	LGII-3	66.121	Fvb2	25229951	TGCAGCTTGATATTAGAATAATATTGACGATAACGTTTTATATTAGCCCACTCCTCTCCACTCCCCAAA	10034811|F|0-18:T>C-18:T>C	0.989583	491.74
466	{-0}	M12704-30:C>T-LG2	23	LGII-3	67.369	Fvb2	26577003	TGCAGAAGGTTCAGCTCAAAGACGCATCCACGTAGGAGTAGCCAAGAAGATCAAGAAGGGTGCACACAA	10012704|F|0-30:C>T-30:C>T	1	473.213
467	{-0}	M38907-46:T>C-LG2	23	LGII-3	69.43	Fvb2	27645368	TGCAGGGACCTGGTCGGGCGAGAGAGAAGCATGAAAAGGAAAGAAGTGAACTTCGTGATTTGGTAACAT	10038907|F|0-46:T>C-46:T>C	1	342.49
468	{-0}	M14828-61:C>A-LG2	23	LGII-3	70.437	Fvb2	26691359	TGCAGGGTTGTACAAAAACTACATACTTGGGCAGTATCCTGGGAGGCGAATCAGGAACTCACAGTGAGA	10014828|F|0-61:C>A-61:C>A	1	398.513
469	{-0}	M15902-20:T>C-LG2	23	LGII-3	72.002	Fvb2	24895568	TGCAGAAATCAGATAGTTCATATGTTTGACTGTTTTGTTGGTTTTGTTTATACAGTGGTCAATGGGATG	10015902|F|0-20:T>C-20:T>C	1	303.004
470	{-0}	M13553-57:A>G-LG2	23	LGII-3	74.156	Fvb2	27985250	TGCAGAGACATACCTTCAGAACAAAAAGCCAGATTCTTTTGGTTCATTTTCGCCTGCATGGCCTGCATA	10013553|F|0-57:A>G-57:A>G	1	362.522
471	{-0}	M11504-27:T>C-LG2	23	LGII-3	75.04	Fvb2	25585662	TGCAGTGATCCTCTCCTTGTCTCTGGTTGGGAATGCTTCCAAGAGAACACCGTCTTTATAGAAATGGAA	10011504|F|0-27:T>C-27:T>C	1	321.859
472	{-0}	M21581-53:C>G-LG2	23	LGII-3	76.395	Fvb2	26690868	TGCAGCCGATGCTGGGATTCGCTCTGTCTGTGTCACTAACTTCAGGTAGTTGTCAATGCCAGCATTTCT	10021581|F|0-53:C>G-53:C>G	1	288.679
473	{-0}	M23959-46:T>C-	23	LGII-3	77.339	Fvb4	5201354	TGCAGACATCATAATTATTTTATAATGTCAATCTATTCATGGCTGATATGAAAAAATATTACAGATCGG	10023959|F|0-46:T>C-46:T>C	1	449.13
474	{-0}	M13323-7:T>C-LG2	23	LGII-3	79.475	Fvb2	24283590	TGCAGGCTCGTGATCTTACCAGCCCGGTTCCAAAGAATTTAGTTTGGGAAGCTGTACACACATATGGCT	10013323|F|0-7:T>C-7:T>C	1	265.488
475	{-0}	M27216-33:A>G-LG2	23	LGII-3	84.467	Fvb2	26001066	TGCAGAGAGGTAATACCTTGTTGAGGCATGCAAATTCATCGTTTCATTGGAATTGTTACAGTGCTGAGC	10027216|F|0-33:A>G-33:A>G	1	376.089
476	{11}	16373-44:T>C-	29	LGII-4	0	Fvb2	21738645	TGCAGGAGGTTTGCTTATCAATGACACTACCCTCCATGTAATGGTCCTCTCTCAAGCTTCTTACAGATC	10016373|F|0-44:T>C-44:T>C	1	647.7
477	{11}	28117-67:T>C-LG2	29	LGII-4	3.479	Fvb2	20639978	TGCAGAGGGATTATGCTTTTACAATGGTCAGCTCATCAATGCAATATGTGAATTTAGACTATACTTTTC	10028117|F|0-67:T>C-67:T>C	1	762.932
478	{11}	11348-68:T>C-LG2	29	LGII-4	3.933	Fvb2	18969168	TGCAGATCAAAGCACATTTCTTCCAATCCTCTAATGCTGCCTGTACATGTTTAGATGTACTTGTAATTT	10011348|F|0-68:T>C-68:T>C	1	603.905
479	{0-}	F21750-6:G>C-LG2	29	LGII-4	5.576	Fvb2	20857862	TGCAGGGAGAAAACGGAAAGAGCAGCAGGATGCTAACCAAGCCGGAATGGGTCTCAATCCTGCTTATCC	10021750|F|0-6:G>C-6:G>C	1	805.1
480	{11}	41957-18:A>G-LG2	29	LGII-4	5.792	Fvb2	19470471	TGCAGATTCAATAGACACATTGAAAGCTCACCGTGTATATCTTTCTCATTCATTATTATTTGGTGTAAA	10041957|F|0-18:A>G-18:A>G	1	715.842
481	{11}	14099-26:C>T-LG2	29	LGII-4	7.037	Fvb2	21597378	TGCAGTTTTGTATCCAGGAAGGCGTCCGACCGTGTTGAGAATCCGCCTAAGGTACTACAACAGCTCACT	10014099|F|0-26:C>T-26:C>T	1	835.352
482	{11}	21739-5:A>G-LG2	29	LGII-4	8.386	Fvb2	20064724	TGCAGAAATTCTTTCCAGCATTGCGACCTGTTCTTTTCCCTTTGGGATGACTCCGTAAACCTAATTTTA	10021739|F|0-5:A>G-5:A>G	1	800.027
483	{11}	25187-5:T>C-	29	LGII-4	9.033	#N/A	#N/A	TGCAGTGTCTGGTGTGCTTTGATGTCATATCACATATTTCCCTTTCTGCTACCTAAAATGTATTCTCTT	10025187|F|0-5:T>C-5:T>C	1	800.133
484	{11}	42663-7:G>A-	29	LGII-4	10.23	Fvb2	20195927	TGCAGGTGTGTGTCATTTCAATCCATAACCTTTCAGAAGCAAAATATGAGTAGATATTTACAGATCGGA	10042663|F|0-7:G>A-7:G>A	1	667.898
485	{11}	17650-48:A>G-	29	LGII-4	11.577	Fvb2	20764789	TGCAGTGGTTGTTTTGAACACCTTATTCTCAGGTTGTACTCTTTATTTAGAGTCATAGGATGTTTAGGA	10017650|F|0-48:A>G-48:A>G	1	886.603
486	{00}	24012-50:A>G-	29	LGII-4	11.788	Fvb2	21409281	TGCAGAACAGAAAAACTATAGTGAAGGAAACACCAAATTACAGGAAAGATAGAATTATAGACAATGCAA	10024012|F|0-50:A>G-50:A>G	1	1019.24
487	{00}	22982-35:A>G-LG2	29	LGII-4	12.051	Fvb2	20670360	TGCAGCTACCAAGGAGTTGGAAAGACTTTTCAGAAAGGAAGATTTTGGTAAAATGAAGGTTGGTGCTTG	10022982|F|0-35:A>G-35:A>G	1	634.652
488	{-0}	M01500-25:A>T-*	29	LGII-4	12.801	contig_6	42784	TGCAGTACCAGGCTAGTATATACACACTAATCAAGATCAAGATCCTACAGTTTCCACCAAATTACAGAT	10001500|F|0-25:A>T-25:A>T	0.989583	660.125
489	{11}	11775-27:A>G-LG2	29	LGII-4	13.572	#N/A	#N/A	TGCAGAAGTATGATTCACGTGTACGACACCAATTTGGACGGGATGCTTGATTTCCAGGAATTCAAACAC	10011775|F|0-27:A>G-27:A>G	1	678.136
490	{00}	13433-31:C>T-LG2	29	LGII-4	13.735	Fvb2	20516545	TGCAGCATGTGGTGCAGAGTGAGAGAGATAGCGATATGGAATTCTTGAAGAAGATCCAGGAGGGAGCTA	10013433|F|0-31:C>T-31:C>T	1	2408.46
491	{00}	ChFaM247-197/220	29	LGII-4	14.09	Fvb2	21226797	#N/A	#N/A	#N/A	#N/A
492	{1-}	ChFaM004-145	29	LGII-4	15.104	Fvb2	23909892	#N/A	#N/A	#N/A	#N/A
493	{11}	ChFvM231-148/170	29	LGII-4	17.129	Fvb2	22368347	#N/A	#N/A	#N/A	#N/A
494	{-1}	M16013-45:C>T-LG2**	29	LGII-4	17.969	Fvb2	29143906	TGCAGTTTTTGATTGCTGTTTTAGCACGGATGTTTGGGAAGGCAACGAGTATAAAGTCTACATAGGAGG	10016013|F|0-45:C>T-45:C>T	1	1732.5
495	{11}	19856-11:G>A-LG2	29	LGII-4	18.206	Fvb2	22644500	TGCAGTTGAGGGCAGAGTTGACCCAACACCGCCATCCCGGAATTTCCAAACCCAGGGCAGTTACGGATG	10019856|F|0-11:G>A-11:G>A	1	790.828
496	{-1}	M25316-57:G>A-LG2**	29	LGII-4	18.736	Fvb2	26608418	TGCAGCCATTCTGGACTGCTTCAAGAATGCCAGTACTACTTCTCAAGATTGTGTCACGACAAACGGATT	10025316|F|0-57:G>A-57:G>A	0.989583	311.743
497	{11}	FaHY5-S2/3	29	LGII-4	18.806	#N/A	#N/A	#N/A	#N/A	#N/A	#N/A
498	{11}	21577-59:T>C-	29	LGII-4	19.994	Fvb2	22818320	TGCAGCTGAGGAAGCCAATGAATATGAGGACCAGAGTTGAAATGTGCTGTTTCAGATTGTGTAACTTCT	10021577|F|0-59:T>C-59:T>C	1	1014.59
499	{-1}	M14283-25:C>T-LG2*	29	LGII-4	20.862	Fvb2	28962160	TGCAGAGGTCTGTCTCCTTTGTAGACAGTATAACTTCAAGCTATAAATCCTGACAGTAGAGTGTCTTGT	10014283|F|0-25:C>T-25:C>T	1	373.538
500	{00}	20607-64:T>C-LG2	29	LGII-4	21.119	Fvb2	21909237	TGCAGGGAAAGAAGGGAATATGCGTGCACTATTGTCTTCATTGCAATATGTATGTTATTTCACGTAGTA	10020607|F|0-64:T>C-64:T>C	1	1897.04
501	{-1}	M11623-39:T>C-LG2	29	LGII-4	21.387	Fvb2	28970103	TGCAGTTACTCATCGTACTCCCACTTGGAGATACGACGATGATGACCTACTTGTTCGCCATGACCTTGT	10011623|F|0-39:T>C-39:T>C	1	479.087
502	{11}	35590-48:A>G-LG6	29	LGII-4	21.604	Fvb2	23744796	TGCAGGTTGCTTTCTTCTGACGACCATGAGAAAGACCGACCAAATAAGACTAGGAACTGAGTAACTAAT	10035590|F|0-48:A>G-48:A>G	1	1032.9
503	{-1}	M25923-23:A>T-LG2*	29	LGII-4	21.656	Fvb2	29140543	TGCAGCTACTTCAACAACTTCTGATGGAAATTCAGGTGGGAAATCAGGACGTCAAGCCACGGGACCTAA	10025923|F|0-23:A>T-23:A>T	1	390.93
504	{-1}	ARSFL017-217*	29	LGII-4	23.852	Fvb2	28353465	#N/A	#N/A	#N/A	#N/A
505	{00}	37436--LG2	29	LGII-4	23.966	Fvb2	19503281	TGCAGATAGCTCACCATCTCTATAGGGGGACTAGTAATACGCTGTCTAGTGAAATATAAACTTGCTAAA	10037436|F|0--40:G>A	1	883.153
506	{-1}	ChFaM067-177*	29	LGII-4	24.758	Fvb2	27225244	#N/A	#N/A	#N/A	#N/A
507	{-1}	ChFaM030-500*	29	LGII-4	24.785	Fvb2	28211599	#N/A	#N/A	#N/A	#N/A
508	{-1}	ChFaM104-182*	29	LGII-4	24.785	Fvb2	28276537	#N/A	#N/A	#N/A	#N/A
509	{00}	11812-33:G>A-LG2	29	LGII-4	25.293	Fvb2	22513793	TGCAGGGAGAAGTGGTAGTGGGGCGAGGAAATCGGATGGACATATGGGGAAATTTACTTGGAAGATTGA	10011812|F|0-33:G>A-33:G>A	1	1296.03
510	{-1}	M17099-11:A>C-LG2**	29	LGII-4	25.883	Fvb2	26357162	TGCAGTATGACATCAGGTAAGAAAGATGAAGCACTAGAGGAAGAGAAATAATACCGTAATTATATCAAA	10017099|F|0-11:A>C-11:A>C	1	317.765
511	{-1}	Fvi11-312*	29	LGII-4	26.111	#N/A	#N/A	#N/A	#N/A	#N/A	#N/A
512	{-1}	M36961-46:A>G-LG2**	29	LGII-4	26.477	Fvb2	26465464	TGCAGTAGAATGGATAAGGTCAAGTTCACTAAATCATAAACTTATGAGTAATAAGTACAAGGTGATGCA	10036961|F|0-46:A>G-46:A>G	0.958333	287.287
513	{-1}	M13411-15:C>G-LG2**	29	LGII-4	27.369	Fvb2	26292242	TGCAGCAGAATTGGCCGAACATATCCATGCATTTTCCCAGCAAAGAAAGCAAGTATCGGCCTCTGAGAA	10013411|F|0-15:C>G-15:C>G	1	335.354
514	{-1}	ChFaM088-176*	29	LGII-4	28.26	Fvb2	25679425	#N/A	#N/A	#N/A	#N/A
515	{11}	10883-25:G>T-LG6	29	LGII-4	28.314	Fvb2	23653017	TGCAGCCACACTATTAGCCAAACCAGAAAGCATCTCATTGGGTATTCCCACCATGACCTGAAGCCCAGA	10010883|F|0-25:G>T-25:G>T	1	1081.34
516	{-1}	M10925-61:A>G-LG2**	29	LGII-4	28.745	Fvb2	26704168	TGCAGAATACAGAAAAACAGGAACAGTTGAGATGCAAATCTTCGGTACAATAACAATTGCAATATAATC	10010925|F|0-61:A>G-61:A>G	1	333.848
517	{00}	38975--LG2	29	LGII-4	29.074	Fvb2	19020372	TGCAGCCTCTAGTCTATCATTTGTTTCCCCACAGCCTCTGCTACTATTTGTTTTAGGAATCATGGTTTA	10038975|F|0--15:A>G	1	775.306
518	{11}	11416-25:A>C-LG6	29	LGII-4	29.835	Fvb2	24122632	TGCAGGTGAGTACAGACAAGTACTCATCATAATTATCAGTCACAAAAAGAGGTTCAGATTTACTAGGAA	10011416|F|0-25:A>C-25:A>C	1	1426.58
519	{-1}	ChFaM004-147	29	LGII-4	30.526	Fvb2	23909892	#N/A	#N/A	#N/A	#N/A
520	{11}	ChFaM111-188h	29	LGII-4	30.727	Fvb4	9067497	#N/A	#N/A	#N/A	#N/A
521	{11}	Fvi11-292h	29	LGII-4	31.208	#N/A	#N/A	#N/A	#N/A	#N/A	#N/A
522	{1-}	F13323-21:G>T-LG2	29	LGII-4	31.441	Fvb2	24283590	TGCAGGCTCGTGATCTTACCAGCCCGGTTCCAAAGAATTTAGTTTGGGAAGCTGTACACACATATGGCT	10013323|F|0-21:G>T-21:G>T	1	265.488
523	{11}	17687-20:T>A-	29	LGII-4	32.086	Fvb2	24026750	TGCAGTTTAGGAAACTCATATGGGATATTACTTAGGTTTCGTGTGTCTTATGTTTACAGATCGGAAGAG	10017687|F|0-20:T>A-20:T>A	1	703.028
524	{11}	25222-45:T>A-LG6	29	LGII-4	33.834	Fvb2	23927533	TGCAGCAACATAAATCAAATGAAGCTGCAAATTTCAGGTATTGTTTGTCATATTCTGAACACAAGTATC	10025222|F|0-45:T>A-45:T>A	1	1019.08
525	{-0}	M01144-50:T>A-LG2	29	LGII-4	34.573	Fvb2	25403549	TGCAGATTGGCTGCAAATAACAGAGCAAGAATCAACCCGCCGTTGTCTCCTAATTACTTTGGGAATTCT	10001144|F|0-50:T>A-50:T>A	0.96875	365.625
526	{11}	37359--	29	LGII-4	34.796	Fvb2	24793222	TGCAGCTTGTAGTTGAGGACTGAACAAAATTGAAGGATAACTAATCAGATTTTGTTCAAACATTTTAGG	10037359|F|0--66:A>T	1	811.942
527	{1-}	F17108-24:T>A-LG2	29	LGII-4	35.789	Fvb2	24787698	TGCAGTTAGCTATATAGCTAGGCTTGAAGATGGTACTGTATTTGAGAAGAGAGGAGTAGATGGATCGCA	10017108|F|0-24:T>A-24:T>A	1	315.523
528	{-1}	M25222-44:T>C-LG6**	29	LGII-4	36.261	Fvb2	23927533	TGCAGCAACATAAATCAAATGAAGCTGCAAATTTCAGGTATTGTTTGTCATATTCTGAACACAAGTATC	10025222|F|0-44:T>C-44:T>C	1	1019.08
529	{11}	17147-45:C>G-LG2	29	LGII-4	42.338	Fvb2	24490573	TGCAGGATTACACTGGGGAAGATGTTACTGTTGGTAACTTCTTTGCCGCTATCCTTGGAAACAAAACTG	10017147|F|0-45:C>G-45:C>G	1	700.613
530	{0-}	ChFaM120-186*	14	LGII-5	0	Fvb2	2431159	#N/A	#N/A	#N/A	#N/A
531	{0-}	F24447-5:C>A-*	14	LGII-5	5.635	Fvb2	2319297	TGCAGCAGAATGATGATGGTGGTTCTTGGGTTCTTCTGGTACATTCCCATATTTCATGCATGTCTTTGT	10024447|F|0-5:C>A-5:C>A	0.989583	466.069
532	{0-}	F18464-27:C>A-LG2	14	LGII-5	8.291	Fvb2	1993517	TGCAGCTGACGCATCTTGGCTTTCGCACTAATGGGATTGCAAAGAGTTTCAAGCTTTTTCCTTTCATCA	10018464|F|0-27:C>A-27:C>A	1	318.855
533	{0-}	F11998-28:C>T-LG2	14	LGII-5	12.184	Fvb2	2322815	TGCAGAAATAAGAGTCACAAATGCAAAACATGGAATTAGGAAACAGTAAAAGTAAAACAAAGACAAGAA	10011998|F|0-28:C>T-28:C>T	1	361.78
534	{0-}	F25188-68:G>A-LG2	14	LGII-5	14.581	Fvb2	2832799	TGCAGTGGTTGTATCCACATAATCCCCATTGCAACTGGTTTTTGCTGACTGAAAATACCAATGGTAATG	10025188|F|0-68:G>A-68:G>A	1	425.123
535	{0-}	F21738-43:A>C-LG2	14	LGII-5	15.927	Fvb2	2720238	TGCAGAAGAAATAAATGCTTCCTTGAATAAACAGATTGTACTAATGCAATGCTTCCAGTTACCAGACAA	10021738|F|0-43:A>C-43:A>C	1	481.357
536	{0-}	F18464-38:G>C-LG2	14	LGII-5	17.799	Fvb2	1993517	TGCAGCTGACGCATCTTGGCTTTCGCACTAATGGGATTGCAAAGAGTTTCAAGCTTTTTCCTTTCATCA	10018464|F|0-38:G>C-38:G>C	1	318.855
537	{0-}	F24009-16:C>T-LG2	14	LGII-5	19.774	Fvb2	3301742	TGCAGAATCTTGTCCCCAATGGAACAAAGGTAGGCAATATGCCTTTGAGATGGCCAATTTTTATGCAAA	10024009|F|0-16:C>T-16:C>T	1	365.8
538	{-0}	M42548-24:T>C-LG2**	14	LGII-5	20.836	Fvb2	5553905	TGCAGTCATAGCCCTTGGCTTTTCTTCTTGCCTCTTTCTTTTGCCAACGAGAACTTTAGAGGGAGCACC	10042548|F|0-24:T>C-24:T>C	0.947917	424.285
539	{0-}	F17638-25:G>A-LG2	14	LGII-5	22.175	Fvb2	1400133	TGCAGCCTGTAGCGTATCAGCACAAGCCACCCGTGATTCATTCAATTCACAAAGTAAATGAAGAAACTA	10017638|F|0-25:G>A-25:G>A	1	368.287
540	{0-}	F13532-65:C>T-LG2**	14	LGII-5	26.481	Fvb2	3200297	TGCAGCATATGCTTGTTTACAAAACGGCTGCACAGGACTTCCTTACAGCACAAACATAACCAGTTCTCA	10013532|F|0-65:C>T-65:C>T	1	261.557
541	{0-}	F30260-60:G>A-LG2*	14	LGII-5	30.45	Fvb2	2993932	TGCAGGCCTCACTATGATCAACTCTTCAAGCGAACTGGTAGCCTAGATAAGAGTTTTGAAGGTATATTT	10030260|F|0-60:G>A-60:G>A	1	709.043
542	{00}	26957-37:C>T-LG2	14	LGII-5	31.409	Fvb2	9098781	TGCAGATTCTACTACTAATTTGTTCATATTTCTCATACATTTCCACTTTACCTATCCAACATAGCAAAA	10026957|F|0-37:C>T-37:C>T	1	884.388
543	{0-}	F32684-27:T>G-LG2	14	LGII-5	33.793	Fvb2	8082563	TGCAGCTCTAAGAAACATCAATAAGATTGCCATGTTATGGTACTGTAAAACATCACTAAATTTATATCA	10032684|F|0-27:T>G-27:T>G	0.979167	911.639
544	{00}	11342-22:G>A-LG2	14	LGII-5	34.718	Fvb2	3205203	TGCAGCACATGAGCCCGTACTTGCGGATCAGACCGTGGGGGTTTCCACACACGCGGCTATCAAAACAAA	10011342|F|0-22:G>A-22:G>A	1	899.946
545	{11}	31968-37:T>A-LG2	14	LGII-5	36.09	Fvb2	8632521	TGCAGAGGTGGAACTTGGTTTCTTTTGTACAGTTTCATTGTGCATACTTGCAGACAAGACCATTGCATC	10031968|F|0-37:T>A-37:T>A	1	607.289
546	{00}	11687-58:T>A-LG2	14	LGII-5	36.995	Fvb2	8780650	TGCAGACCACTCCGGGAAACAGGTACAGTCTTCATCAAAACTCATCTCAAGCTTTTCTTGATTTTTATT	10011687|F|0-58:T>A-58:T>A	1	783.142
547	{0-}	F16749-52:G>C-	14	LGII-5	37.836	Fvb6	3838913	TGCAGTTTGAGAAAGAGAGAGGGCATGCACCTTCTAGCATTGATTGCTATACGAAGCAATATGGTGTTT	10016749|F|0-52:G>C-52:G>C	1	1657.32
548	{-0}	M39595-49:C>T-LG6	14	LGII-5	38.134	Fvb2	4619175	TGCAGACGAGGTTTGGTTTCCATTGCAAGATAGTAGCTGTTCTGCACAGCGAACAGACAGATTATGGTG	10039595|F|0-49:C>T-49:C>T	0.979167	377.24
549	{11}	16810-28:T>G-LG2	14	LGII-5	38.895	Fvb2	9268393	TGCAGTATGCGTGTCAGCTTAGAATCTCTGTAGTTGATGTGTCCATGTCTTCCTTTACTGTGATGAATT	10016810|F|0-28:T>G-28:T>G	1	756.158
550	{-0}	M28134-7:C>T-	14	LGII-5	39.71	Fvb2	7262642	TGCAGTGCATTGATATAAACTAAGCATTTTGGAGTCACACTATTTTTGCATCTTGCATTTGTTTTGGTT	10028134|F|0-7:C>T-7:C>T	0.989583	800.655
551	{11}	34679-30:C>A-LG2	14	LGII-5	40.159	Fvb2	8776667	TGCAGTTCACATATTTCGGTCATTTGGGTCCAATCTGAGAGAACAGAAAACTATTCCAATCTTGTATAT	10034679|F|0-30:C>A-30:C>A	1	944.781
552	{11}	12940-60:G>C-LG2	14	LGII-5	40.532	Fvb2	8825599	TGCAGATACGAAAGGAACAGAGTGTAATTTCTAGATTCAACTGTGAACTAGAAACAAATAGAAAGTACA	10012940|F|0-60:G>C-60:G>C	1	647.231
553	{0-}	F31252-23:T>C-LG2*	14	LGII-5	41.033	Fvb2	8174380	TGCAGTAAGAATAGTTCTTATTATTGGGATTGTACTGGTTCAAAATTTGTGAACTTTGCAAATTACTTG	10031252|F|0-23:T>C-23:T>C	1	664.906
554	{11}	18390-48:T>C-LG2	14	LGII-5	41.156	Fvb2	8678977	TGCAGTTGCTAGCAATGTAAGATACAGTCATTTACGTACTACAATAATTAGTTGCCTTCAAATCTTTAC	10018390|F|0-48:T>C-48:T>C	1	1130.59
555	{-0}	M12354-20:T>C-LG3	14	LGII-5	41.559	Fvb2	5522883	TGCAGAACTTCCTCAGCTGCTTCACGTGAATAGAACTCAACAAAACCATACCCTTCTGTCTGACCTGTT	10012354|F|0-20:T>C-20:T>C	1	272.416
556	{11}	15275-23:T>C-LG2	14	LGII-5	41.911	Fvb2	10391710	TGCAGCATCCACAGCTTCCTCCATACTTCCATCAGTCATTGTATGATCACTCTCCAGCTCATCTTCATT	10015275|F|0-23:T>C-23:T>C	1	719.485
557	{11}	21038-45:A>G-LG2	14	LGII-5	42.625	Fvb2	11133839	TGCAGACTGTGCTGGAGCTATATTTTATTCAATAATGAAATTGGCATTAGAAACTTCACATAGTTTAGC	10021038|F|0-45:A>G-45:A>G	1	1949.32
558	{11}	24526-5:G>A-LG2	14	LGII-5	43.589	Fvb2	8633726	TGCAGGTAGTGGTGATGTAGACTATTGGTACTAGAACTAAGCCACCAGGAAAATAGAGAACCTTGAATA	10024526|F|0-5:G>A-5:G>A	1	781.623
559	{00}	36659--	14	LGII-5	43.655	Fvb2	8976003	TGCAGAGGGTTGTTCATTGTGTAATGTTACCTGCCTTTACATATGAATAGATCAACACCCAATTTCTCT	10036659|F|0--61:A>G	1	940.939
560	{11}	FaEGS2-S1/2	14	LGII-5	44.797	#N/A	#N/A	#N/A	#N/A	#N/A	#N/A
561	{11}	36659-61:A>G-	14	LGII-5	45.912	Fvb2	8976003	TGCAGAGGGTTGTTCATTGTGTAATGTTACCTGCCTTTACATATGAATAGATCAACACCCAATTTCTCT	10036659|F|0-61:A>G-61:A>G	1	940.939
562	{00}	EMFn121-230/236	14	LGII-5	46.432	Fvb2	9407465	#N/A	#N/A	#N/A	#N/A
563	{00}	16576-28:C>A-	14	LGII-5	46.773	Fvb2	11723582	TGCAGGCCAGGTCAATTTATGTACACACCTCTACAACAAAACCAGAAGCTTGAAGGCAGGAATAAGATA	10016576|F|0-28:C>A-28:C>A	1	1062.47
564	{11}	34721-32:C>A-LG2	14	LGII-5	47.213	Fvb2	11399623	TGCAGATTCGTAGATCTTGATGATTAGTACTGCACCATATAACTAGCATCTTATCAATCTCGGCATCTA	10034721|F|0-32:C>A-32:C>A	1	1063.53
565	{00}	23874-24:C>T-LG2	14	LGII-5	47.38	Fvb2	11138709	TGCAGATAAGACATGGGTAAGATTCTTCCACAAGCGTTCTGTGTTATAAAGGAATAGCCATAAGAAGCC	10023874|F|0-24:C>T-24:C>T	1	807.397
566	{11}	37422-33:C>T-	14	LGII-5	48.125	#N/A	#N/A	TGCAGCCACATGATTTTGTCTCTCATTGTTCTCCAACTACAAGGATCAGGTGGAAAAACACAATGAAGA	10037422|F|0-33:C>T-33:C>T	1	840.372
567	{00}	17237-57:T>C-	14	LGII-5	48.269	Fvb2	8962471	TGCAGCAAGCAAATATGTTCAGGTTATATTCCTTGTAGTTGAATCTTTTACCTCCTTTTTTTACAGATC	10017237|F|0-57:T>C-57:T>C	1	815.039
568	{00}	17479-43:A>G-	14	LGII-5	48.977	Fvb2	9501288	TGCAGCAATGATGCCACTGTGTTTCCAACTAGACTAATCCCGGAATCACTGTGAAAGATTTACAGATCG	10017479|F|0-43:A>G-43:A>G	1	957.088
569	{11}	10592-30:T>C-LG2	14	LGII-5	49.269	Fvb2	10067721	TGCAGCATCTCTTCAAACAAGTTTTCTCTGTTCGCAAGCATACATAGCAAGCACATCAGCAGTCATGAC	10010592|F|0-30:T>C-30:T>C	1	1985.93
570	{00}	16563-38:T>C-LG2	14	LGII-5	49.839	Fvb2	8962770	TGCAGGATAAAAAGGAATTGCAGCATCAGATATCTATCTTGCTCTTCGTTGGATTGACTTGTGGAGTTC	10016563|F|0-38:T>C-38:T>C	1	804.017
571	{-0}	M18942-53:A>G-LG2	14	LGII-5	49.994	Fvb2	7714684	TGCAGAAGTTGTTACTTCTTGTCATTCTTGAAGCCAACTGTACTTTTGACCGTATGCAATATCAAGTAT	10018942|F|0-53:A>G-53:A>G	1	993.423
572	{0-}	F01873-57:C>T-LG2	14	LGII-5	50.657	Fvb2	11949298	TGCAGTTTGAGTATGGAATAGAGCTTGAAGCTCAGGGATTCTGTGCTCACTCACTCACACAGGAAGTTC	10001873|F|0-57:C>T-57:C>T	0.895833	290.995
573	{00}	23314-19:T>C-	14	LGII-5	50.95	Fvb2	8952367	TGCAGATACTATACAGTGTTTGACAAAGTAGTAGACGAGAATAAATGCAACATATTACAGATCGGAAGA	10023314|F|0-19:T>C-19:T>C	1	877.57
574	{11}	16595-56:A>T-	14	LGII-5	51.262	Fvb2	11930076	TGCAGCATCAAAACATAATAAAGTCAATTTCATAATAAATGACCGAAACTTTTCCAAACTATAAAACTC	10016595|F|0-56:A>T-56:A>T	1	779.041
575	{-0}	M27957-52:C>A-	14	LGII-5	51.803	Fvb2	5540397	TGCAGTCTCACAGTTGATGCGCATGCGCAGGAGGACCAGATAACCCTACTCACACTTTTTGTTTTACAG	10027957|F|0-52:C>A-52:C>A	1	563.202
576	{00}	24256-49:T>C-LG3	14	LGII-5	52.959	Fvb3	16401	TGCAGTATGAAGAAAATGAGGAATAGATTATAAAACACTATTTATTGATTAGAACTGTTCTGTTATGTT	10024256|F|0-49:T>C-49:T>C	1	795.359
577	{1-}	F23408-19:C>G-LG2	14	LGII-5	53.536	Fvb2	9441788	TGCAGTGGCTCCCCAGTTGCCCATGTCAGCGATAAGTGAGTCAATACGATTCTTTCCCTCAAAATAGGC	10023408|F|0-19:C>G-19:C>G	1	325.185
578	{-0}	M11100-59:C>T-LG5	14	LGII-5	53.733	Fvb2	7592555	TGCAGTTGGAAAGTTTTCAAACACTTTGAGGTTCATTGTGAAAGAGGTACCAAGTTCTTCTCTTCATCC	10011100|F|0-59:C>T-59:C>T	1	426.596
579	{00}	15275-29:C>T-LG2	14	LGII-5	54.815	Fvb2	10391710	TGCAGCATCCACAGCTTCCTCCATACTTCCATCAGTCATTGTATGATCACTCTCCAGCTCATCTTCATT	10015275|F|0-29:C>T-29:C>T	1	719.485
580	{-0}	M38787-26:T>A-LG2	14	LGII-5	55.658	Fvb2	5993256	TGCAGTAGTTTCACATACGAAAGTAATACATGAGCAACCACATACGTTATTTTGATCCACCAATAATAC	10038787|F|0-26:T>A-26:T>A	0.96875	356.321
581	{-1}	M43853-58:C>A-LG2	14	LGII-5	56.418	Fvb2	11660857	TGCAGAAAGGATAGCATACACATGGAAGATGGGTGAAGATTCAAGTTCTAAGGATATCCGAGGAGAAAG	10043853|F|0-58:C>A-58:C>A	0.916667	318.262
582	{00}	15703-58:G>A-LG2	14	LGII-5	56.925	Fvb2	12380512	TGCAGATACAGAGGGAACTAATGCTTTTGTCTATTGGTATTGGAACTGCTTGTACTGGGTATTGTTTAC	10015703|F|0-58:G>A-58:G>A	1	978.136
583	{1-}	F46332-44:A>C-LG2	14	LGII-5	58.093	Fvb2	10789854	TGCAGATTGGTGATAGATTTATAAGCCGTAGGTTGTTGCAAAAAATTTATGACAGAGCTCTTGCAATTG	10046332|F|0-44:A>C-44:A>C	0.9375	290.623
584	{-0}	M21394-35:A>G-LG2	14	LGII-5	59.178	Fvb2	7139027	TGCAGGACCCTTCAGCTATGGTTATAGATCACACGAGCTACGCAGTTTCAGACAATGAAGGAGATCATA	10021394|F|0-35:A>G-35:A>G	1	497.581
585	{-0}	M16114-13:C>T-LG3	14	LGII-5	60.444	Fvb2	5296520	TGCAGGCTCTTTTCCCAGACAATACCTATGGTGTGGACAGTGGAGGTGATCCAAAAGTTATTCCCAAAC	10016114|F|0-13:C>T-13:C>T	1	315.014
586	{-0}	M34113-20:C>A-	14	LGII-5	62.547	#N/A	#N/A	TGCAGACTGCCGTCTACCCACAAGATTGAACTGAAAAATTAGCATCAGCAGCTAATGGAATAGTGATTC	10034113|F|0-20:C>A-20:C>A	1	489.924
587	{-0}	M34543-42:T>G-	14	LGII-5	68.622	Fvb2	296032	TGCAGTACGTTTCAATTACTAGAGTCATTAGCTACAAATTAGTGCTAGCTTTCTTCTTTCTACTTACGA	10034543|F|0-42:T>G-42:T>G	0.947917	1019.17
588	{0-}	F27869-15:C>A-LG3	2	LGIII-1	0	Fvb3	5044568	TGCAGGAATTTCATTCGGATGCTCATTCCCTTTCTCTGGGAAAGTAATCTTGGTTCCTTTTTTCCAGCC	10027869|F|0-15:C>A-15:C>A	0.989583	310.547
589	{0-}	F22955-61:G>T-LG3	2	LGIII-1	4.163	Fvb3	4948881	TGCAGATAATCACAGGATATTACAATTTGTTTTTGACATAAGCATGATGATGGGTGATGCGGATTGAAT	10022955|F|0-61:G>T-61:G>T	1	356.957
590	{11}	20910-34:C>A-LG3	2	LGIII-1	6.584	Fvb3	2857171	TGCAGCTGATCCTTTAGGCGGTGCAAATATGCATCTCTTGGTATTGAGCACCTAAATTACACCAGGATT	10020910|F|0-34:C>A-34:C>A	1	837.871
591	{0-}	F23688-7:C>A-LG3	2	LGIII-1	7.482	Fvb3	6337232	TGCAGGGCTTTGAGCTCTGGCATTCATTGATATCTGAACAAAAAATTAGGAAAAGTATGCATTCAAATA	10023688|F|0-7:C>A-7:C>A	0.979167	483.575
592	{0-}	F15323-37:T>C-LG3	2	LGIII-1	9.404	Fvb3	6825727	TGCAGATAAACTGCACTTATGGATAAAACATAATGTCTAATTATGATCATCATGATAGATGATTATTAT	10015323|F|0-37:T>C-37:T>C	1	560.787
593	{11}	30655--LG3	2	LGIII-1	10.127	Fvb3	3220726	TGCAGCTACCTCATTGTTACTTGTGCAATTGTCACTGCCTTGAAATTTGACAAACCTTGACTTGACCTA	10030655|F|0--38:C>G	1	828.13
594	{0-}	F14382-20:G>A-	2	LGIII-1	10.852	Fvb3	7019841	TGCAGTGAGTTTCTGTTTGGGAAAACTAAAACACAAATGAGTGGAACAGTTTACAGATCGGAAGAGCGG	10014382|F|0-20:G>A-20:G>A	1	420.994
595	{11}	16164-49:T>A-LG3	2	LGIII-1	11.553	Fvb3	2792588	TGCAGTTTTATGTTGAGGTACTTTCAGTTCTACTTGCTGCACTAGTTTCTGAGTTACGAAGTTTTGAAC	10016164|F|0-49:T>A-49:T>A	1	1056.49
596	{0-}	F39711-43:A>C-	2	LGIII-1	13.291	Fvb3	7278676	TGCAGCTCTCGTAAACCACTACAATGCCAGTCTCGTGACTATCATTTTACAGATCGGAAGAGCGGTTCA	10039711|F|0-43:A>C-43:A>C	0.958333	792.031
597	{0-}	ChFvM233-218	2	LGIII-1	13.867	Fvb3	6711689	#N/A	#N/A	#N/A	#N/A
598	{11}	37074--LG3	2	LGIII-1	15.528	Fvb3	3630805	TGCAGTTACCAAACTTGAAATTACGATCTCGTTCCCCTCACCCTGTCCAATGCCCATCTCTTGCAGCTT	10037074|F|0--20:T>C	1	638.391
599	{0-}	F16215-36:T>C-LG3	2	LGIII-1	16.155	Fvb3	6463158	TGCAGCAGACCTTGTTCATTTCTAGAAGTTCCGTAATTGCTATACAGCGACCCTTCACTTCATATATGT	10016215|F|0-36:T>C-36:T>C	1	443.625
600	{11}	18375-53:A>C-LG3	2	LGIII-1	16.677	Fvb3	3416837	TGCAGTCTCGCTACTGAAATCCAATTCTGGACAGATATAGACAAAAATAATACAGGCATGGACATTTGT	10018375|F|0-53:A>C-53:A>C	1	1027.97
601	{11}	29635-56:G>A-LG3	2	LGIII-1	17.247	Fvb3	8499579	TGCAGAGTGGGAATAAAGATGGCAAGAAATATGAGCAAGAAGAGACACCAGTTGACGATAATTCCACAG	10029635|F|0-56:G>A-56:G>A	1	682.123
602	{0-}	F00727-47:C>T-LG3	2	LGIII-1	18.306	Fvb3	7074260	TGCAGACTTTCGCGATCTTTATTACCCCGCCAGTAGGCTGAAGAAGCCTGAAATTGCAAATTCACAAGT	10000727|F|0-47:C>T-47:C>T	1	361.573
603	{0-}	F35071-60:A>G-LG3	2	LGIII-1	19.5	Fvb3	7057918	TGCAGGACAAACTTACGCTTGCTAATTTGTAGAAGTAGTTTACAGGGCAATTTGCTGCTGAGATATTAC	10035071|F|0-60:A>G-60:A>G	1	353.172
604	{-0}	M18805-32:A>C-LG3	2	LGIII-1	19.668	Fvb3	7857508	TGCAGCTCTTAGTGTCATTTGAATGGTGAGTGAAGTTGACACACCCCAAGCAGAAATATGATTCTCTAA	10018805|F|0-32:A>C-32:A>C	1	512.756
605	{11}	17951-41:T>C-LG3	2	LGIII-1	19.987	Fvb3	3678211	TGCAGGTAGAGACTGGATGCAATGAGTCAGCCTTGGAACTTTTCATCTTCTGGTAACTCCCAATATTCT	10017951|F|0-41:T>C-41:T>C	1	1577.3
606	{-0}	M17126-60:G>A-LG3	2	LGIII-1	21.56	Fvb3	7448188	TGCAGAGGAGGACCCTGATAAAAAAGGTGGCGTCTGGGTTTTGGACCAGCAACTTGATCAGCCTATTGA	10017126|F|0-60:G>A-60:G>A	1	357.044
607	{11}	27482-7:T>C-LG3	2	LGIII-1	21.754	Fvb3	8457134	TGCAGTTTCACTTTGTAGGGATTTATTGAGAATAATTATCATAAAGTTTCTATCCTTTGTTGGATGAAA	10027482|F|0-7:T>C-7:T>C	1	1119.18
608	{-0}	M31164-48:G>A-	2	LGIII-1	22.403	#N/A	#N/A	TGCAGAACCACAAACGTATTGGATCATGTTTGCATTTCTCAAGTGTCTGACTATCTGTTTTATAATAGT	10031164|F|0-48:G>A-48:G>A	1	443.81
609	{00}	BFACT043-198h*	2	LGIII-1	22.499	#N/A	#N/A	#N/A	#N/A	#N/A	#N/A
610	{11}	25437-34:C>T-	2	LGIII-1	22.684	Fvb3	4513525	TGCAGGGCAAATTATTGGTTTCAGACTCTTCTCTCTCAAGATCACTTTTACAGATCGGAAGAGCGGTTC	10025437|F|0-34:C>T-34:C>T	1	670.354
611	{10}	39709-42:C>T-LG2	2	LGIII-1	23.099	Fvb3	13453937	TGCAGCTCTGTCATCTGACAGCATTCTTCAAAGGACCTCTAACAGATTTGGCAATACCAGAGCATCAAA	10039709|F|0-42:C>T-42:C>T	1	645.136
612	{-1}	M13267-9:T>C-LG3*	2	LGIII-1	25.04	Fvb3	11098472	TGCAGCTGCTTCTCTTTGTGTTCAGGTGAAGGGAGCCATTCCTAGCATGCCCGAGAGGAAATCAGTTTT	10013267|F|0-9:T>C-9:T>C	1	267.015
613	{0-}	F43116-35:A>T-LG3	2	LGIII-1	25.189	Fvb3	10464465	TGCAGTTCACATGACTGGAATTCAATAGCATTTACATAGTCATTGTGCTCACCAAACTGTTTATGGACA	10043116|F|0-35:A>T-35:A>T	0.96875	305.567
614	{11}	33762--LG7	2	LGIII-1	26.088	Fvb3	8976997	TGCAGACAAACACAAAAGATAACAATTCAGAAAGCCATGGCTTTCAGAAACAACCCCTGCCTTTCAACT	10033762|F|0--53:C>A	1	816.472
615	{0-}	F25851-64:T>C-LG3	2	LGIII-1	27.034	Fvb3	11459929	TGCAGTTTACTCTTTTATTTTATTCATGTGTTTCTGGGCTTACTGAGATCAAAACATGTAAAGCTTACT	10025851|F|0-64:T>C-64:T>C	1	522.978
616	{-0}	BFACT043-202**	2	LGIII-1	27.126	#N/A	#N/A	#N/A	#N/A	#N/A	#N/A
617	{0-}	F38699-57:A>G-	2	LGIII-1	28.196	Fvb3	11597596	TGCAGAGAGATAGACTTTACTATTCTTCAACAAGAACATGACCATTTCCATATCATCAGACTTTACAGA	10038699|F|0-57:A>G-57:A>G	0.989583	412.453
618	{-1}	ChFaM040-198*	2	LGIII-1	29.267	Fvb3	10761276	#N/A	#N/A	#N/A	#N/A
619	{0-}	F45127-21:T>C-LG3	2	LGIII-1	29.299	Fvb3	10018068	TGCAGTTTCCCTAGGCTCCAGTGCTAGTGATCATATAGCGGTTCCAGCTGTAGAATTTGGTGTTGTGGC	10045127|F|0-21:T>C-21:T>C	0.927083	251.112
620	{0-}	F16313-48:T>G-LG3	2	LGIII-1	30.356	Fvb3	12079017	TGCAGGTTATATATTGGCCAGCAAATATGGAAACAATCCAATCAAACATTGAATTAGTCTTGATCTGAC	10016313|F|0-48:T>G-48:T>G	1	1020.82
621	{-1}	M25851-38:C>T-LG3	2	LGIII-1	30.881	Fvb3	11459929	TGCAGTTTACTCTTTTATTTTATTCATGTGTTTCTGGGCTTACTGAGATCAAAACATGTAAAGCTTACT	10025851|F|0-38:C>T-38:C>T	1	522.978
622	{0-}	F30157-5:G>A-LG4	2	LGIII-1	32.725	Fvb3	12940655	TGCAGGAGTGTAGGCCTCAAATACATCTTAGACAGACTCATTCAATGATTATGGACCTGGGAGCTGAAA	10030157|F|0-5:G>A-5:G>A	1	315.59
623	{-1}	M19389-35:G>C-LG3*	2	LGIII-1	33.153	Fvb3	12081006	TGCAGTAACCTGTTCCAAAGATGCTTTAGGGAGTTGGGCAGATTATGGAGAAGTCAAAATCTTTACAGA	10019389|F|0-35:G>C-35:G>C	1	462.65
624	{0-}	F35077-28:A>T-LG3	2	LGIII-1	33.739	Fvb3	13239004	TGCAGCTCTATAAGCTAGCCTCCATGGTAGTAAGGTAAACTCTTTCAAAGTGGCTTTGTATCACAATCT	10035077|F|0-28:A>T-28:A>T	0.96875	297.379
625	{0-}	F12855-27:C>T-LG2	2	LGIII-1	35.517	Fvb3	13537702	TGCAGACATTTTACATGCATTGAGTTCCGTAAGCATTGTCCACGATCCAATCAACTTCTCAGATAGGCT	10012855|F|0-27:C>T-27:C>T	1	424.424
626	{-1}	M33766-39:C>T-LG3*	2	LGIII-1	37.113	Fvb3	13921639	TGCAGAACTTTTACTGAGATTGCTAGTTGAAATTATAAACATGACTTTTTTGTACTTTGGTGAACCTTA	10033766|F|0-39:C>T-39:C>T	0.979167	278.627
627	{0-}	F11002-15:A>G-LG3	2	LGIII-1	37.672	Fvb3	14177309	TGCAGGAAACTAAAAATAAGAAATATAATTGCAAACATCCTTCCAGTTCATTTGGAAGACGGCCTACTA	10011002|F|0-15:A>G-15:A>G	1	683.996
628	{-1}	M00163-62:A>C-LG3*	2	LGIII-1	37.988	Fvb3	15088172	TGCAGATTTTGTTTCATATTTCCTGAATGGTATAGATTACAAACCTAATGAAAAACAGCAACATGAGAA	10000163|F|0-62:A>C-62:A>C	0.979167	318.93
629	{01}	ChFaM009-590/598/600	2	LGIII-1	39.27	Fvb3	15001405	#N/A	#N/A	#N/A	#N/A
630	{0-}	F24164-18:C>A-LG3	2	LGIII-1	39.439	Fvb3	15702043	TGCAGAACTCCATGTGTTCTTATCATATCTCTGACTATCACTATGCAGCTAAATGAATGTACTTTACAG	10024164|F|0-18:C>A-18:C>A	0.989583	363.837
631	{01}	BFACT036-130/135/159	2	LGIII-1	39.859	Fvb3	14546124	#N/A	#N/A	#N/A	#N/A
632	{-1}	M10928-25:C>G-LG3*	2	LGIII-1	40.659	Fvb3	14028497	TGCAGTGAATTGGAAATAATGTAACCCAAACTGCATTCCTTCAGATCATATATATAAAATAGGGAGAAA	10010928|F|0-25:C>G-25:C>G	1	356.215
633	{0-}	F19671-52:A>G-LG3	2	LGIII-1	41.544	Fvb3	14702269	TGCAGTACACGCAGAATAGTAAAGAGTAGAGATAGACATCAAACTCCACAGGATAACAAAAACAAGAAG	10019671|F|0-52:A>G-52:A>G	1	399.475
634	{-1}	M28731-59:T>C-LG3*	2	LGIII-1	42.957	Fvb3	20117362	TGCAGACAATCATGGAGATGCAAAAGCAAGCAAGGATAAACCTAACTTTTCTCTGATTTTCTTGACTGA	10028731|F|0-59:T>C-59:T>C	1	421.06
635	{-1}	M41130-55:T>A-LG2**	2	LGIII-1	43.984	Fvb3	20973813	TGCAGGCTTGGTTCCAGATAATGTGATCTATACTATCCTTATAGATGGATATTGTTGAAATGGTAAGGT	10041130|F|0-55:T>A-55:T>A	0.96875	265.293
636	{-1}	M27409-49:A>G-LG2**	2	LGIII-1	45.065	Fvb3	22219660	TGCAGATTTTGAATAGGAATAATTGAAAGTGAGCACATGAAGAGTTTTCATTCAGAAGAATGCATACTC	10027409|F|0-49:A>G-49:A>G	0.989583	349.575
637	{-1}	ChFaM098-222*	2	LGIII-1	45.685	Fvb3	18557565	#N/A	#N/A	#N/A	#N/A
638	{0-}	F18418-49:A>C-LG3	2	LGIII-1	46.185	Fvb3	16134991	TGCAGCTAAGTATCTCTAAACCAAACGTTTACTTTTGGAAAAAGAAATAAACAGAATGCAGCAGAAGGA	10018418|F|0-49:A>C-49:A>C	1	1471.56
639	{-1}	M35678-5:C>T-LG3*	2	LGIII-1	46.931	Fvb3	16645339	TGCAGCGAAAGATGCAAAGAGGGATCCTAGGCCTGTTGCTCCTTTGAACTATGTTGAACTATCTAAAGA	10035678|F|0-5:C>T-5:C>T	0.96875	253.81
640	{-1}	M11990-5:C>A-LG3	2	LGIII-1	47.239	Fvb3	36607065	TGCAGCTGGAATCTCTCTGGAGTTTGGAAGTTTTTTCCACAAGATGATACATCAACACATCAGTTAGAT	10011990|F|0-5:C>A-5:C>A	1	482.709
641	{-1}	M32014-34:A>G-LG2*	2	LGIII-1	47.823	Fvb3	19524135	TGCAGCCTTTGCATTAGCAATGTGGGGATCAGCAAAGGTTGATTTGGTCATTGTCCTGAAATCTGATGC	10032014|F|0-34:A>G-34:A>G	1	359.236
642	{-1}	M29795-41:C>A-LG2	2	LGIII-1	49.497	Fvb3	22443847	TGCAGAGCAGCTTGAGACTGAAGTTGGTCTGGGCTGTGTTCCAAGCTAATCCTCTTCAATTTATATACT	10029795|F|0-41:C>A-41:C>A	0.989583	334.454
643	{0-}	F39411-17:C>A-LG3	2	LGIII-1	49.888	Fvb3	23329787	TGCAGATAAAAAGTAAACAACAAAAAAAAGGCAAGGTACTGAAAGTTTAGTGATATAACCATAGATGCG	10039411|F|0-17:C>A-17:C>A	0.979167	270.432
644	{0-}	F37657-31:T>C-LG7	2	LGIII-1	50.587	#N/A	#N/A	TGCAGAATTGTGTGAGATATTTCCTGAAAACTATATGAAGTTAGATAGCAAGTGCTTGGGATATGTTTT	10037657|F|0-31:T>C-31:T>C	0.989583	321.509
645	{-0}	M42834-16:C>T-LG1	2	LGIII-1	50.692	Fvb3	24042841	TGCAGTTGTTTCTCAGCTCTCCCTTACTATCTATCAACACAGTTGAACAACCCTCTCAAACCCTTTATT	10042834|F|0-16:C>T-16:C>T	0.958333	297.092
646	{-0}	M31240-58:C>G-LG2	2	LGIII-1	52.047	Fvb3	25871718	TGCAGTGTGCCTAACCAAATTTTGGAGTGCTTGTCACTCTAAAACAAAGTTAGGCAACCATGCACAGGA	10031240|F|0-58:C>G-58:C>G	1	500.04
647	{1-}	ChFaM130-205	2	LGIII-1	52.233	Fvb3	23885997	#N/A	#N/A	#N/A	#N/A
648	{-0}	M31900-34:A>G-	2	LGIII-1	53.74	Fvb3	29333822	TGCAGCCTGCGGGCTAAGACCGCTAAGTTTTGTAATTGGAAGATGAAGATTTTACAGATCGGAAGAGCG	10031900|F|0-34:A>G-34:A>G	0.989583	540.917
649	{0-}	F21459-31:A>G-LG3	2	LGIII-1	53.793	Fvb3	23875332	TGCAGCCTTTGCCCTAACAGTGACACGTGATACCTGTAAATGTCATTTGTCAGTTCAGTTTTGAGTTAC	10021459|F|0-31:A>G-31:A>G	1	315.594
650	{0-}	F39730-62:C>T-LG2	2	LGIII-1	54.108	Fvb3	27430323	TGCAGAGCAACAAGAGTAGTCTCTAGCATGTCAAGCCCAGCCTGGTTGGCAAAGATAAAAACCGGCACC	10039730|F|0-62:C>T-62:C>T	0.979167	314.033
651	{-0}	APX-S1	2	LGIII-1	54.945	Fvb3	29340407	#N/A	#N/A	#N/A	#N/A
652	{-0}	M38680-12:A>G-LG3	2	LGIII-1	56.427	#N/A	#N/A	TGCAGCTCTTACATGTATAAATACACCCAAGGAGCTCTAACTATCTCTTTCTCTCTCTCTGATTCTCTC	10038680|F|0-12:A>G-12:A>G	0.989583	392.485
653	{0-}	F16662-43:T>C-LG3	2	LGIII-1	56.921	Fvb3	27931573	TGCAGCTATTATTCTACGAGTCATATTTTTTATACCAAATGCTTGTTGACTATAATTTAGTTGTACCCC	10016662|F|0-43:T>C-43:T>C	1	779.547
654	{00}	BCESFxA12-206/12/14	2	LGIII-1	57.352	#N/A	#N/A	#N/A	#N/A	#N/A	#N/A
655	{11}	41762--LG3	2	LGIII-1	59.093	Fvb3	28737141	TGCAGAATACAGAATCCTATACTATGTTTTTTGAGTAATTCTCTCATCTCTCTTCTAGCTATTTCAGTA	10041762|F|0--58:C>T	1	654.623
656	{-0}	M32399-47:T>G-LG3	2	LGIII-1	59.593	Fvb3	30143893	TGCAGAGAGGAAATAAAAGCAAAGACCAATCCTATCATTTTATGTCATTTCTCTTTCAAAGTTATATAC	10032399|F|0-47:T>G-47:T>G	0.96875	402.078
657	{-0}	M10981-66:C>T-LG6	2	LGIII-1	60.821	Fvb2	4174966	TGCAGAAAATTCTGAAACATTGTAAAATTCAAAATAGCACAAGTTTCTCAAATCAACTCCGTTTTTCAT	10010981|F|0-66:C>T-66:C>T	1	902.215
658	{-0}	M01326-24:A>G-LG3	2	LGIII-1	61.425	Fvb3	30334991	TGCAGTCGGGTTACTTGATCACTCATAGTCACAGTCACATGGAGTTGCCAGACCCAATTATTATGACTT	10001326|F|0-24:A>G-24:A>G	0.96875	316.54
659	{0-}	F21618-60:T>A-LG3	2	LGIII-1	61.625	Fvb3	29817449	TGCAGCCAGCTGGTTGAGTTCATGGCTTTTCAAAGTAGGACTAGTGGATTTCTGTCTGTATTTCTGAGA	10021618|F|0-60:T>A-60:T>A	1	326.146
660	{-0}	M43190-48:A>C-LG3	2	LGIII-1	62.024	Fvb3	29801110	TGCAGGATGGAGAGTTCAAATACTTTTCTATAATATTGCCTATTTCTCAGCAGGTTGAATTAGGATGGG	10043190|F|0-48:A>C-48:A>C	0.96875	476.872
661	{0-}	F28923-59:A>G-LG3	2	LGIII-1	63.207	Fvb3	31022955	TGCAGCTATATATTCTTTTTTGTTTTCTCTTTGCTAGAGCAATTTCAGTAGCATATGCCATATGGTACT	10028923|F|0-59:A>G-59:A>G	0.989583	1306.85
662	{0-}	F18665-24:T>A-	2	LGIII-1	64.072	Fvb3	31765197	TGCAGTACCTATTGAACAATACTCTATATCGCTTCACATCCAAGCATAGTTTACAGATCGGAAGAGCGG	10018665|F|0-24:T>A-24:T>A	1	419.87
663	{-0}	M37693-25:T>G-LG3	2	LGIII-1	64.518	Fvb3	28929778	TGCAGGAAAAAAATTTCAGAGGAGTTTGAAATGTCTTCTGTGAAAACTGAAAACACATTTGTCATTTGG	10037693|F|0-25:T>G-25:T>G	1	251.144
664	{0-}	F43574-42:G>A-LG3	2	LGIII-1	65.279	Fvb3	30524405	TGCAGCTGTGCAATGCAAATCCAAATGTATGATGCAATTCATGCCTTATATTTTCAGAAGTTTATTTAC	10043574|F|0-42:G>A-42:G>A	0.947917	359.549
665	{0-}	F32005-62:A>C-LG3	2	LGIII-1	65.552	Fvb3	30727999	TGCAGGGAACATCTTACAAGGCCCCAGCAAAGAAAAAGAAAAAGAAAATACAGCGAGGAATAAGACCGT	10032005|F|0-62:A>C-62:A>C	1	469.242
666	{0-}	F35429-36:A>G-	2	LGIII-1	66.29	Fvb3	30429744	TGCAGAATAACATGTCTCGTAACAATCTAACCTTGAACTTTAGTTGTGCTGAAGTTCTTACAGATCGGA	10035429|F|0-36:A>G-36:A>G	0.979167	424.895
667	{0-}	F43611-47:T>G-	2	LGIII-1	67.494	Fvb3	30141986	TGCAGTTATAACCACGAATCACCAAGTCTACTAACAGTAACGAACCCTATTACAATTTTACAGATCGGA	10043611|F|0-47:T>G-47:T>G	0.947917	446.405
668	{0-}	F11317-41:A>C-LG3	2	LGIII-1	67.969	Fvb3	30476455	TGCAGGAATTGATGGCACTGGACTTGGGCTTATAATGCATCATCAGAAACTTGGAGAGTACGTTTTACA	10011317|F|0-41:A>C-41:A>C	1	491.203
669	{0-}	F38257-59:G>T-LG3	2	LGIII-1	69.813	Fvb3	30308524	TGCAGCTGACTAGTTTCATTTTATCCCAACACCATCTGAGCATATCTCAATTCTCTGTCGGAAAATGAC	10038257|F|0-59:G>T-59:G>T	0.989583	319.166
670	{-1}	ChFvM140-113	2	LGIII-1	70.78	Fvb3	35718127	#N/A	#N/A	#N/A	#N/A
671	{0-}	F34407-22:A>G-LG3	2	LGIII-1	71.213	Fvb3	30039072	TGCAGGCATCCACTGCCTTGTAATTGAGACTTTGAATAGTTCATAAATTTCAAAAACAAAATTGTCTAG	10034407|F|0-22:A>G-22:A>G	1	433.25
672	{0-}	F19188-14:A>G-LG3	2	LGIII-1	72.055	Fvb3	30761742	TGCAGCTCCAGATGACAGCAATAAAGGGAGATTTCTATAATCAAGGATGGAATAATGACTGCAACACAA	10019188|F|0-14:A>G-14:A>G	1	734.397
673	{0-}	F17358-45:A>T-LG3	2	LGIII-1	72.9	Fvb3	33016568	TGCAGCTGCATTCAAATCCTCAATCACTTCACAAATTTGAACATTACAGGTTGATGTTTTTTGCAGTCC	10017358|F|0-45:A>T-45:A>T	1	1390.39
674	{-1}	M21889-35:C>T-LG3	2	LGIII-1	73.008	Fvb3	37014286	TGCAGAGATTATGTACACTATTACATTAGCATGCTCTGAGAATAAGAAGAAGAAAGAGAAAAAAATGAA	10021889|F|0-35:C>T-35:C>T	1	474.887
675	{0-}	F33357-16:G>A-	2	LGIII-1	73.741	#N/A	#N/A	TGCAGAAGAACAACATGACTTGATGGTCTGAGTGGGGTGAATTTCATGTATTCCAAGCTTGTTAGAGGT	10033357|F|0-16:G>A-16:G>A	0.989583	402.618
676	{1-}	F42772-29:A>G-LG3	2	LGIII-1	74.489	Fvb3	31053378	TGCAGAAACCAGAGTTTGCTTGTATAAGTAACGCAATAACGAAGAAAAGTTTGTACTCAACCACTGTTC	10042772|F|0-29:A>G-29:A>G	0.927083	310.873
677	{-1}	M32978-22:A>G-LG3*	2	LGIII-1	74.691	Fvb3	36968940	TGCAGCCTACGTCTGGCCTCCAAATTTCGGGGGACATTGGCAGCAGAATCTTGAATTGTCAACAATGAA	10032978|F|0-22:A>G-22:A>G	1	292.752
678	{-1}	M20342-65:A>C-LG3	2	LGIII-1	76.277	Fvb3	37706949	TGCAGATCCCATCAGTCACTTGAGTCATCCACAACACAAACAATTACCTAGAATAACAAACTATAAAAT	10020342|F|0-65:A>C-65:A>C	1	273.606
679	{1-}	F34153-15:G>T-LG3	2	LGIII-1	76.566	Fvb3	31481414	TGCAGCGGTTTCATCGGTTTCATTGTACAAGCAGTCTGTTTGCTTTTCCAGAACTAACATGTCAGCTGC	10034153|F|0-15:G>T-15:G>T	0.989583	321.602
680	{-1}	M12538-9:A>G-LG3	2	LGIII-1	77.874	Fvb3	37730662	TGCAGGAAAAGAAGTCATCCCATGCCATCTGTCAACTTATTGCAGTTCCACCAGGCCTTGCTTGATATG	10012538|F|0-9:A>G-9:A>G	1	1797.72
681	{0-}	F39202-34:A>C-LG3	2	LGIII-1	77.97	Fvb3	32141099	TGCAGCTTTATTTCAGTCATTCTGTGATTTGTATATCTTTGCATGTTTGAGAACACCTTGAGAACGATG	10039202|F|0-34:A>C-34:A>C	0.947917	436.249
682	{-1}	M35756-31:T>C-LG3	2	LGIII-1	80.223	Fvb3	37617736	TGCAGCCGTCTCTAAGACACTTTCATCAGACTGGTCACAGACACGCTCAATTTCAACAGAACTCGTCTG	10035756|F|0-31:T>C-31:T>C	0.989583	253.566
683	{0-}	F12093-16:T>C-LG3	2	LGIII-1	82.883	Fvb3	31608383	TGCAGATACAGTTTTTTGGTAGGAGAGTCTTGTGTTGTTGACCTTCTTCAAACTGCTGCCCAAGAAAGC	10012093|F|0-16:T>C-16:T>C	1	350.343
684	{0-}	F10606-49:C>T-LG2	1	LGIII-2	0	#N/A	#N/A	TGCAGCTCTCTTTGGTCTTTGCCATTATGAATAATCATAATTGAGTTTACATGAAATTGTGGAATCTTA	10010606|F|0-49:C>T-49:C>T	1	317.971
685	{-0}	M17394-28:C>T-LG3	1	LGIII-2	5.767	Fvb3	27785563	TGCAGAACAATCAGTGTGATGTTTATGGCGAGTGTGGGGCAAATGGCATTTGCAAGATTTACAATTCAC	10017394|F|0-28:C>T-28:C>T	1	519.453
686	{01}	13356-7:G>A-	1	LGIII-2	15.435	Fvb3	38259852	TGCAGCCGTCTACTCCGTGAATACTCAGAAGTGACTAGAGGGAAGTCTAAAGCTTGACTGTCCCGAAAA	10013356|F|0-7:G>A-7:G>A	1	1430.65
687	{01}	13809-41:T>G-LG3	1	LGIII-2	18.846	Fvb3	37762529	TGCAGATCAGATTCAGAACTACAGTTTTCTGGGTTTGATCTTCTTTGGGATGTCTCATCCACTTTCCCT	10013809|F|0-41:T>G-41:T>G	1	697.262
688	{01}	29115-28:T>A-	1	LGIII-2	21.4	Fvb3	36129567	TGCAGAGGTAGTCTTATTGAAGGTTTGCTAATTTGGTTGGTAAATTTCGTAGTTGCAGATTGTGTTGCT	10029115|F|0-28:T>A-28:T>A	1	710.311
689	{-1}	M27493-64:G>A-LG3	1	LGIII-2	22.772	Fvb3	32592460	TGCAGTAGTATCTGGTTCTTTTTGAGACACAATTCCAATCTCTTCAGATGGTTTTTTCAATTCTGCACT	10027493|F|0-64:G>A-64:G>A	1	501.148
690	{-1}	M23300-66:T>G-LG3	1	LGIII-2	23.679	Fvb3	34246920	TGCAGCTGGAGCTTCTCTTTCAGTTCACGAAGCTCAATTTCCAAATCAATTATCTTCCTCTGCTGATGA	10023300|F|0-66:T>G-66:T>G	0.989583	401.309
691	{01}	14343-17:C>T-LG3	1	LGIII-2	24.171	Fvb3	38167679	TGCAGCTTGGGAGTCAACCTTGCGCATAGATTTGGATAGAGATTGAATCCGACTTCCCACATCCCTGCA	10014343|F|0-17:C>T-17:C>T	1	1324.23
692	{-1}	M12715-29:T>C-LG3	1	LGIII-2	24.706	Fvb3	27836549	TGCAGAGTATCTCCAAGGAATGGGTATTGTCCCAATACCATACAGTACAAAGTAACCCCCACTGCCCAT	10012715|F|0-29:T>C-29:T>C	1	256.914
693	{0-}	APX-S5	1	LGIII-2	26.398	Fvb3	29340407	#N/A	#N/A	#N/A	#N/A
694	{-1}	M41927-41:G>T-LG3	1	LGIII-2	26.733	Fvb3	35378439	TGCAGTGAGTTCAGTGAGGTTCCCTGGCCTGGATCCATATTGGAACTTGGCTGCAATGGATTCATCATG	10041927|F|0-41:G>T-41:G>T	0.958333	250.174
695	{-1}	APX-S4	1	LGIII-2	28.658	Fvb3	29340407	#N/A	#N/A	#N/A	#N/A
696	{-1}	ChFvM271-AAT-S1	1	LGIII-2	29.61	Fvb3	34435600	#N/A	#N/A	#N/A	#N/A
697	{0-}	F12468-64:G>C-LG3	1	LGIII-2	30.565	Fvb3	30855560	TGCAGAATTTGTGACGTCTGAGCTTCTTTCACAAGTGCCAAACCCTACTCCTAGATCCTGCTAAGGATG	10012468|F|0-64:G>C-64:G>C	1	976.749
698	{-1}	M27101-53:A>C-	1	LGIII-2	31.346	#N/A	#N/A	TGCAGCCTCATAATTATTCAGTATAAGAATATAAGACTAAGAAGAGAAGAAATATATCAGTCTATTTTT	10027101|F|0-53:A>C-53:A>C	0.989583	419.981
699	{-1}	M31068-41:C>T-	1	LGIII-2	32.42	#N/A	#N/A	TGCAGTACGTACTGTTAGCTATAGCTGTCTTGGAATAGTTGCGCTTATATACGGTGTAACTTTAGTTGA	10031068|F|0-41:C>T-41:C>T	0.989583	412.863
700	{0-}	F29595-44:C>T-	1	LGIII-2	34.066	Fvb3	28330240	TGCAGGTGGTAGAGGTGGAGAGGGAAGAGCCATGCGAAATGGAGCTGGAATATTCATTTTGTTCATCAA	10029595|F|0-44:C>T-44:C>T	0.979167	618.773
701	{-1}	M14379-43:A>G-	1	LGIII-2	34.73	Fvb3	30955750	TGCAGAGAGCTTCAGTAACCAACAAAACAAAACTTGTATCTCCAAAACATTACAGATCGGAAGAGCGGT	10014379|F|0-43:A>G-43:A>G	1	454.113
702	{-1}	M27520-42:A>T-LG5	1	LGIII-2	35.878	Fvb5	9926344	TGCAGAGGGCAACAAGACATATGATGTGGCGAATAGTAAGGCAGGAAATGTGGTTGTTACGACCCAGAA	10027520|F|0-42:A>T-42:A>T	1	1161.35
703	{0-}	F26366-53:T>C-	1	LGIII-2	36.818	Fvb3	28328856	TGCAGATATGAAAATCCTTGTGTCCACTGGCATGAACTCCTAAAAGCTAATAATGGTTCCCATGTAACC	10026366|F|0-53:T>C-53:T>C	1	475.902
704	{-1}	M11179-32:C>T-LG3	1	LGIII-2	37.861	Fvb3	29936122	TGCAGGGAAATCCAAGGCAAAACGAAAAAAACCTCATCAGGTGATATTGCTTCCTCTCAAGCAATTACT	10011179|F|0-32:C>T-32:C>T	1	481.277
705	{-1}	M12093-45:C>T-LG3	1	LGIII-2	40.123	Fvb3	31608383	TGCAGATACAGTTTTTTGGTAGGAGAGTCTTGTGTTGTTGACCTTCTTCAAACTGCTGCCCAAGAAAGC	10012093|F|0-45:C>T-45:C>T	1	350.343
706	{0-}	F12288-30:C>G-	1	LGIII-2	41.566	#N/A	#N/A	TGCAGAATAGTCGGTGGTATATTGATAATCCTCTGAATGATTTGACACAGATGATGATCACGGTGACAC	10012288|F|0-30:C>G-30:C>G	1	430.129
707	{-0}	M25225-42:G>A-	1	LGIII-2	42.951	Fvb3	13029526	TGCAGATAGCTTTTGGGTTTTGATTCAAAGTTTTAGTCTTTTGCAAATTCATGAGTTCTAAGATTTATG	10025225|F|0-42:G>A-42:G>A	1	460.942
708	{-1}	M32338-53:A>G-	1	LGIII-2	45.132	Fvb3	20863751	TGCAGACAATGAAATCTTGAATTCGCTCTTTCAACCCCAGCAGGAAGACAAAAAGTGTCAAAATATACA	10032338|F|0-53:A>G-53:A>G	0.979167	401.692
709	{0-}	F16656-16:C>T-LG2	1	LGIII-2	45.527	Fvb3	22461278	TGCAGGCTACTTTCACCGACATTCTGAAGCATCTTGGTAAGCACTATCAGTTCCGTTGTTTATTTTACA	10016656|F|0-16:C>T-16:C>T	1	295.581
710	{-1}	M23929-61:C>A-LG2	1	LGIII-2	46.932	Fvb3	18033781	TGCAGGTTCAGTTTTATAAAACTCATAAGGGCAACAGAAGTTGAAGTTTGTGTTACTTGGACATTAGGG	10023929|F|0-61:C>A-61:C>A	1	367.326
711	{0-}	ChFvM234-174	1	LGIII-2	47.23	Fvb3	23291129	#N/A	#N/A	#N/A	#N/A
712	{-1}	M37103-11:G>C-	1	LGIII-2	48.77	#N/A	#N/A	TGCAGCTAAGTGTTTCATGCTGCTTCCTAGTACGTTGACGAGAGAAAGCATTACAGATCGGAAGAGCGG	10037103|F|0-11:G>C-11:G>C	0.989583	431.848
713	{-1}	CTCA-227	1	LGIII-2	49.53	#N/A	#N/A	#N/A	#N/A	#N/A	#N/A
714	{0-}	F14138-14:G>A-LG2	1	LGIII-2	49.83	Fvb3	18414126	TGCAGGACGGTAACGTGATTCCTCCACAACAAGCAGCAATGATAATGCACAGGAACACAACAATCAAGC	10014138|F|0-14:G>A-14:G>A	1	285.02
715	{0-}	F28600-55:G>A-LG3	1	LGIII-2	50.218	Fvb3	20156177	TGCAGCTGTACATATCTGTACATATCTCAGATAGTAATGATTCCCAATCAGAATAGTATTGTATCAATT	10028600|F|0-55:G>A-55:G>A	1	313.426
716	{0-}	F11594-58:G>T-LG2	1	LGIII-2	51.019	Fvb3	19082463	TGCAGGTGTTAGCTGCAATTTGGGTTGTTTGGATGTAAAGAAATAGGAAGATTGTAATGTGGAGTTGGA	10011594|F|0-58:G>T-58:G>T	1	399.774
717	{-0}	M26702-52:T>A-LG2	1	LGIII-2	51.513	Fvb3	18299539	TGCAGTGGGATCACCAAGGAAGCAATCATATTTGTATACTAAAACGAAAACATATATCCCAAATCCACC	10026702|F|0-52:T>A-52:T>A	1	411.924
718	{0-}	F39676-14:T>G-	1	LGIII-2	51.578	Fvb6	469096	TGCAGTTACTTCAGTTCTTGAGATGGAGAACGGTTTACATCATATGGACCTTCAATGGCAAGCTACTTT	10039676|F|0-14:T>G-14:T>G	0.96875	565.061
719	{10}	ChFaM098-214/228/246	1	LGIII-2	51.92	Fvb3	18557565	#N/A	#N/A	#N/A	#N/A
720	{0-}	F19045-16:A>G-LG2	1	LGIII-2	53.279	Fvb3	18678789	TGCAGAGTCACAAATGACATGGATTCAACAAGGGAGATAGTGACATGAGAACTAAGGTATAATAACATC	10019045|F|0-16:A>G-16:A>G	0.989583	508.981
721	{-1}	M28442-35:T>C-	1	LGIII-2	53.345	#N/A	#N/A	TGCAGCAAGATGAGAATCATGTCATGTACATCCTCTAATCTTTTCCATGCTATGTGCAGCCACAAACAA	10028442|F|0-35:T>C-35:T>C	0.979167	414.022
722	{0-}	ChFaM129-190	1	LGIII-2	54.392	Fvb3	25217519	#N/A	#N/A	#N/A	#N/A
723	{-0}	M00336-35:A>G-	1	LGIII-2	54.773	#N/A	#N/A	TGCAGAGAATTCACAAGGCCAAAGCAAAAAGACTTACAATATGAAAGATACAAAGCCATCCCTGATGGG	10000336|F|0-35:A>G-35:A>G	0.96875	513.31
724	{-0}	M22637-59:C>T-LG3	1	LGIII-2	55.349	Fvb3	23276990	TGCAGAAAATTCTACTAATCACATCAACTAAAGAGAAATGCTACTATTAGCAGGGTACTCTAGAAGAGA	10022637|F|0-59:C>T-59:C>T	1	1756.96
725	{-1}	M13708-26:A>G-LG2	1	LGIII-2	56.231	Fvb3	22473719	TGCAGAGACAATGTAACCATTGCACCAAACAAGGGCTGTGCAGTTCAAATAACTAAAACAGTAGTAAGT	10013708|F|0-26:A>G-26:A>G	1	519.625
726	{0-}	F21308-9:T>C-	1	LGIII-2	56.847	Fvb3	17493185	TGCAGAATTTCATGTTTTCTTCCCTGCCTGACACACATGAAATCCTATACTTGATGTCTGCATTGCTGC	10021308|F|0-9:T>C-9:T>C	1	542.53
727	{-0}	M30011-30:A>G-LG3	1	LGIII-2	57.614	Fvb3	23191416	TGCAGGGATTCCCGGTTAGACTGGTTCCAAATCTCGTTCAGAAAAAGAAAAGAAAATGCTCTATAATAA	10030011|F|0-30:A>G-30:A>G	0.989583	306.935
728	{-1}	M15630-5:C>A-LG1	1	LGIII-2	58.999	Fvb3	23967916	TGCAGCATTTGTTTTTTCTCTTTTATCAGAGAATGTATGTGGTATTTCATTTGTTGAACTTGGATTTGC	10015630|F|0-5:C>A-5:C>A	1	326.584
729	{0-}	F13954-55:C>T-LG3	1	LGIII-2	59.217	Fvb3	15747588	TGCAGGAACAGAAAGTGTGTACTTGTTTCATACATTGTAGTATTCAGTAAATCTTCTATCTGCTGAATA	10013954|F|0-55:C>T-55:C>T	1	1125.2
730	{-0}	CTCA-213	1	LGIII-2	60.944	#N/A	#N/A	#N/A	#N/A	#N/A	#N/A
731	{0-}	ChFaM088-156	1	LGIII-2	61.806	Fvb2	25679425	#N/A	#N/A	#N/A	#N/A
732	{-0}	M32792-25:G>A-	1	LGIII-2	62.288	Fvb3	28262894	TGCAGCTGTTGTGCCATTTTCATCAGCCTCTATTACAGATTCATGAACAATCTCCATCAAATCCAAAAC	10032792|F|0-25:G>A-25:G>A	1	628.588
733	{0-}	F12599-43:G>A-	1	LGIII-2	63.715	Fvb3	13788470	TGCAGGTATAGAGATAGTGTTTGTTTGTAGGGATTCTGTCTAGGTTACCAAAATTGTTTTTACAGATCG	10012599|F|0-43:G>A-43:G>A	1	1410.12
734	{-0}	APX-S3	1	LGIII-2	65.426	Fvb3	29340407	#N/A	#N/A	#N/A	#N/A
735	{0-}	F27572-45:T>A-	1	LGIII-2	66.36	Fvb3	13232950	TGCAGACAAAGACCGGGGGAAGAAGAAGATAATGGTCCTAGTCATTAGAGCCCTCAAAATATCAAAACC	10027572|F|0-45:T>A-45:T>A	1	448.554
736	{-0}	ChFaM214-166	1	LGIII-2	66.458	Fvb3	30942289	#N/A	#N/A	#N/A	#N/A
737	{-0}	M19896-63:C>T-	1	LGIII-2	67.402	Fvb3	31224623	TGCAGCTTTGTTTTATTTTATGGAAACCTATCAACATAGTTATGCAGGATATTATGCAACCCGCGCTAT	10019896|F|0-63:C>T-63:C>T	1	1592.04
738	{-0}	ChFaM159-250	1	LGIII-2	67.993	Fvb3	30597726	#N/A	#N/A	#N/A	#N/A
739	{-0}	M28608-61:A>T-	1	LGIII-2	68.541	Fvb6	33135107	TGCAGCCATTATGCAACCCTGCTAGGGTGTCTCTTGAATTGATATGCTAGAGGTTGATACGAATATGTT	10028608|F|0-61:A>T-61:A>T	0.979167	443.355
740	{0-}	F34855-10:G>A-LG3	1	LGIII-2	68.698	Fvb3	11315278	TGCAGTTCATGTTGAGTAAGTTTCAGTGTCTCATGAATTGTTTATACAATGACAACAATGTTTTGCTGC	10034855|F|0-10:G>A-10:G>A	0.979167	318.684
741	{-0}	M19188-8:C>T-LG3	1	LGIII-2	69.993	Fvb3	30761742	TGCAGCTCCAGATGACAGCAATAAAGGGAGATTTCTATAATCAAGGATGGAATAATGACTGCAACACAA	10019188|F|0-8:C>T-8:C>T	1	734.397
742	{0-}	F13561-46:C>T-LG3	1	LGIII-2	70.562	Fvb3	11689038	TGCAGATATAGGATTGAAATAGTGCCTTCAATCCCAAGTCTAAATACACATTCTGATGATGCACGGTGA	10013561|F|0-46:C>T-46:C>T	1	379.824
743	{-0}	M31039-60:C>T-LG3	1	LGIII-2	70.995	Fvb3	30374168	TGCAGACATAGATCCCCTGGCCACAAGCCCACAACTCTATATTGGACCTGAAGTCAAAGCCAGTCATAG	10031039|F|0-60:C>T-60:C>T	0.989583	294.121
744	{0-}	F23715-36:G>T-LG4	1	LGIII-2	71.407	Fvb3	12911150	TGCAGTTGAGTACTTTTGGTCTGGGAAATCTTGCCTGCTCAACACTTTCATCCCAAAAAATTCTGTGTA	10023715|F|0-36:G>T-36:G>T	1	392.364
745	{0-}	ChFaM037-196	1	LGIII-2	72.279	#N/A	#N/A	#N/A	#N/A	#N/A	#N/A
746	{-0}	M25800-54:G>A-LG3	1	LGIII-2	72.866	Fvb3	29197134	TGCAGAAATATACGGTCTGAATATACTCGCAGAGGATATTCAGGTATTGTCCAAGAATATCTGGTGTTA	10025800|F|0-54:G>A-54:G>A	0.989583	552.472
747	{0-}	ChFaM040-204	1	LGIII-2	74.843	Fvb3	10761276	#N/A	#N/A	#N/A	#N/A
748	{-0}	M10989-62:C>T-LG3	1	LGIII-2	75.936	Fvb3	31610647	TGCAGTTCGTGATGACAGGGGTAGCTGTCCTGAAAGTTGATGATCTAGGAAGAAGACCTTTGCTGATAC	10010989|F|0-62:C>T-62:C>T	1	340.795
749	{0-}	EMFvi166-267*	1	LGIII-2	78.288	Fvb3	10129343	#N/A	#N/A	#N/A	#N/A
750	{0-}	UDF004-142	1	LGIII-2	79.382	Fvb3	9785669	#N/A	#N/A	#N/A	#N/A
751	{-1}	M22246-19:T>G-	1	LGIII-2	81.931	Fvb3	35039964	TGCAGTCTCTTGAACATTGTGATACTGACAAACAAAATTCCAGTGCGAAATTTTTTTCTGACACATGAA	10022246|F|0-19:T>G-19:T>G	1	508.102
752	{-1}	M42010-30:C>A-LG3	1	LGIII-2	82.654	Fvb3	35065667	TGCAGCAACATCACTATAACTCGTGAAAATCTCAAACTCAACCCTCTCACAGTGGACAGCAAGGCTTCA	10042010|F|0-30:C>A-30:C>A	0.947917	326.239
753	{-1}	M26318-66:T>A-LG3	1	LGIII-2	83.374	Fvb3	34536524	TGCAGAATTCAAACCCACCGTCAGCAACAAACTGCCAAGTACTAAGAAGAATAGGACTGGGATGATTGT	10026318|F|0-66:T>A-66:T>A	1	388.481
754	{-1}	M12804-15:C>T-LG3	1	LGIII-2	85.286	Fvb3	34746597	TGCAGTTGAGGGATTCAGATGTCCTTTAGTTTTGCAGATTACCCTGGGAAATGACTAAATATGATTTTA	10012804|F|0-15:C>T-15:C>T	1	394.061
755	{-1}	M30243-21:A>G-LG3	1	LGIII-2	86.494	Fvb3	34983234	TGCAGTGCTGGTATTGCTTCTATTGTCTCATTTATTGTCGCATTCTTTTTGAAATCCTCGGGAGTTGTA	10030243|F|0-21:A>G-21:A>G	0.979167	329.371
756	{-1}	M12536-30:C>T-LG3	1	LGIII-2	87.286	Fvb3	37751684	TGCAGGAGTATTTGTTATGTCAAAAAGTTACGTTTACATGTGCACAGATCGGGATGGAAAAGTATTATT	10012536|F|0-30:C>T-30:C>T	1	268.769
757	{0-}	F40525-48:A>G-LG3	1	LGIII-2	87.296	Fvb3	7583991	TGCAGTACTACTAAGTACTAACTCACTCACTGAATTTGCATACTACAGAATTCCAACTCCTGCTTATTG	10040525|F|0-48:A>G-48:A>G	0.979167	299.908
758	{-1}	M14336-41:G>A-LG3	1	LGIII-2	88.45	Fvb3	37305752	TGCAGATGAAGGCTGTCTTAGCAGAAGCCTTGAAATCTACCGAAGAAGACAGGCACCTTTCAGTCAATC	10014336|F|0-41:G>A-41:G>A	1	1336.86
759	{0-}	ChFaM080-219*	1	LGIII-2	88.607	Fvb3	8209314	#N/A	#N/A	#N/A	#N/A
760	{-1}	BFACT045-175	1	LGIII-2	89.379	Fvb3	35439021	#N/A	#N/A	#N/A	#N/A
761	{-1}	g-decalactone	1	LGIII-2	89.411	#N/A	#N/A	#N/A	#N/A	#N/A	#N/A
762	{-1}	M17538-17:G>C-LG3	1	LGIII-2	90.755	Fvb3	37774761	TGCAGTCTGACCACAATGCCCTACCAGAAATGGTTATAAGTCTTCATCACCCTAAATGCTTAGCAATAA	10017538|F|0-17:G>C-17:G>C	1	431.749
763	{1-}	F34813-6:T>C-LG3	1	LGIII-2	90.994	Fvb3	4996296	TGCAGCTTCATCTTGTCCAGAATCTCCAAAGCCTCTCGTAGCTTCCCTTCTTGGCAGAGTCCATGAAGC	10034813|F|0-6:T>C-6:T>C	0.96875	535.757
764	{-1}	ChFvM140-114	1	LGIII-2	91.758	Fvb3	35718127	#N/A	#N/A	#N/A	#N/A
765	{-1}	M20576-23:T>C-LG3	1	LGIII-2	92.499	#N/A	#N/A	TGCAGCTCATATTTTGACCAGGCTAGGATTGGCCTGCTTTTGCTGTCATTGAGATTCGGTCTACGAGCA	10020576|F|0-23:T>C-23:T>C	1	274.038
766	{1-}	F17378-61:G>A-LG3	1	LGIII-2	93.573	Fvb3	5261787	TGCAGTATGATTACCGCATCACTCACCTATTGATAGAGATCACAAATCAGTTGAATTTGCAGAAGCGTA	10017378|F|0-61:G>A-61:G>A	1	570.711
767	{-1}	M18215-45:C>A-LG3	1	LGIII-2	93.782	Fvb3	37582467	TGCAGTTTTTCATTCCTAATATATACAGCTGATTTGTCTCCATTGCAGATTACAGAGATGTTACATCAC	10018215|F|0-45:C>A-45:C>A	1	585.169
768	{0-}	F15333-8:C>A-LG3	1	LGIII-2	95.192	Fvb3	4665309	TGCAGGTGCAACATTGCCAAAGATTTTCAACATACCAAAATCGGGCAGATGCAATAGTGCCTAATTCAT	10015333|F|0-8:C>A-8:C>A	1	375.631
769	{0-}	F22809-32:G>A-	1	LGIII-2	96.746	Fvb3	4903245	TGCAGAATTGTAACAAGTAACTTATTCAGTGTGATTTTACAAGGGAGACGCATTGATAATATAGAGAAA	10022809|F|0-32:G>A-32:G>A	1	536.323
770	{-1}	M16050-62:A>G-LG3	1	LGIII-2	97.249	Fvb3	38167744	TGCAGGTTTGCATTCATTACTGATTCTCGCTTTCCCTTTTGTTATATCTAAGTGTAAATGGGAGAGACT	10016050|F|0-62:A>G-62:A>G	1	545.217
771	{1-}	F11714-11:A>G-LG3	1	LGIII-2	98.557	Fvb3	4903416	TGCAGAATTTCATAGCAATATATGAGTAGCTGCTGGCTAACAAATTTCACATATGTATTTGTGAGTTTG	10011714|F|0-11:A>G-11:A>G	1	549.936
772	{-1}	M13531-46:A>G-LG3	1	LGIII-2	99.108	Fvb3	38011501	TGCAGGTGTACATAGTGTATTTGGGGCTCAGTCATAACATACATGAACCTCACCTAACTTCAGAACACC	10013531|F|0-46:A>G-46:A>G	1	489.496
773	{1-}	F24406-46:G>A-LG3	1	LGIII-2	102.783	Fvb3	2249343	TGCAGAATATACCAACCAGCGGATTCTGTTTGATATTGAGCCACTTGGCCGCTATCTTTGTACGGGTGG	10024406|F|0-46:G>A-46:G>A	0.989583	459.77
774	{1-}	F31354-9:A>T-LG3	1	LGIII-2	104.541	Fvb3	2792588	TGCAGTTTTATGTTGAGGTACTTTCAGTTCTACTTGCTGCACTAGTTTCAGAGTAATGAAGTTTTGAAC	10031354|F|0-9:A>T-9:A>T	0.989583	528.913
775	{1-}	F23855-57:C>T-LG3	1	LGIII-2	107.226	Fvb3	5160034	TGCAGGCCCACCCTGTCAGTTGGACAACTATGTCAGGTAACACCGCCAATCTTTCACCAACTGCGTTTT	10023855|F|0-57:C>T-57:C>T	0.947917	283.781
776	{1-}	F31325-53:T>A-LG3	1	LGIII-2	109.086	Fvb3	5161489	TGCAGGAACAATGAATGCCCTGCATGCCGCACACATTGTGCGAGTCGTCGCTCTTTGAGAGATGACCCA	10031325|F|0-53:T>A-53:T>A	0.989583	729.315
777	{1-}	F19556-61:C>T-LG3	1	LGIII-2	112.926	Fvb3	4712430	TGCAGGGGAGGATAACCATGTCATTATTCCATCAGCTATCATAAGAAAAGAAAAATTACCGCAGAAGTT	10019556|F|0-61:C>T-61:C>T	1	336.607
778	{1-}	F10705-36:T>G-LG3	1	LGIII-2	118.329	Fvb3	4993249	TGCAGAATCTGATCCAGTTCCAAATGGTTAGGTAACTGACTACCACCTAGAGCTTGAAATTGTTTGAAT	10010705|F|0-36:T>G-36:T>G	1	448.499
779	{-1}	M16643-12:C>G-LG3	5	LGIII-3	0	Fvb3	3025323	TGCAGCTTGCTACTTCTCCCCTGGAAGTGCTTTTGTTCTTGTTTTACTACAACTTACACAACGAAACAA	10016643|F|0-12:C>G-12:C>G	1	390.406
780	{11}	15215-12:A>T-LG3	5	LGIII-3	5.744	Fvb3	3018309	TGCAGACAAACAATCACACTGCTCCAAGCTTGGCTGTACTTGTAAGTTGTAACAAATCAGAGAGAGCTT	10015215|F|0-12:A>T-12:A>T	1	676.189
781	{1-}	F11122-38:G>A-LG3	5	LGIII-3	9.183	Fvb3	280849	TGCAGAGACGTTTCTCCTGTCATCAGACAAAGTAGACTGTTTCAGTGGTCTTGGTACAACAAAATAGAC	10011122|F|0-38:G>A-38:G>A	1	418.913
782	{-1}	M23500-33:G>T-	5	LGIII-3	11.596	Fvb3	2250342	TGCAGTTAGAATAGAAAAAACCACCAGATATTTGTTTATCAGAGACAATTTTACAGATCGGAAGAGCGG	10023500|F|0-33:G>T-33:G>T	0.989583	405.403
783	{1-}	F11789-7:T>C-LG3	5	LGIII-3	12.345	Fvb3	491676	TGCAGGCTGTTATGAAAGCCAGTAAGAAACGGTTTAGAATAGGAGCGCAGTCTGATCCTGTTGAGTTCA	10011789|F|0-7:T>C-7:T>C	1	360.908
784	{-1}	M26819-9:C>T-LG3	5	LGIII-3	13.81	Fvb3	955242	TGCAGTGACCTGTTACCCGTCAACATCTGGTTGGACTTGGTATCATACGTAAATCCATCTTCCCCTGGA	10026819|F|0-9:C>T-9:C>T	1	418.526
785	{1-}	F25995-36:T>G-LG3	5	LGIII-3	14.959	Fvb3	149485	TGCAGTTGCGTATTTCTAGTCTTGGCACCTATATACTCATATGTGAAACCACCTAATAACGTGGCATTT	10025995|F|0-36:T>G-36:T>G	1	373.109
786	{1-}	EMFv029-172	5	LGIII-3	15.611	Fvb3	290456	#N/A	#N/A	#N/A	#N/A
787	{1-}	ChFvM049-170	5	LGIII-3	15.737	Fvb3	232573	#N/A	#N/A	#N/A	#N/A
788	{-1}	M17296-51:T>C-LG3	5	LGIII-3	15.749	Fvb3	2084097	TGCAGAATTGGGGGCCATTTCAGTTTTGATTCACCTCCTACATGTGACTCATGTGTGTTGCAATAAATT	10017296|F|0-51:T>C-51:T>C	1	420.127
789	{-1}	M30195-55:G>T-	5	LGIII-3	17.064	Fvb3	1711815	TGCAGGTTTTGAAACCAAAAAAAGCCAAAGCTGAAGAAGGGAGGCACCTCCTAGAGGAATCAAACCTGT	10030195|F|0-55:G>T-55:G>T	1	518.123
790	{00}	22289-21:C>G-	5	LGIII-3	18.094	Fvb3	2819546	TGCAGGGGTATTCATCACGGTCAAAACTAAGGCATGATCAGTCCAGATCCACATATATCTGCAACAAGT	10022289|F|0-21:C>G-21:C>G	1	800.587
791	{-1}	M38391-28:G>A-LG3	5	LGIII-3	18.873	Fvb3	2619569	TGCAGAGTTGTCCGGAGGATTCATTACTGGGAACCAGATTGCAAGGTGAAGCAGTTTCAGGTGCTGGTT	10038391|F|0-28:G>A-28:G>A	0.989583	373.978
792	{1-}	F32043-24:A>G-	5	LGIII-3	19.896	#N/A	#N/A	TGCAGAAAGCATCACAGAGAGCCTAAGGCGTACTAGTCAACTAATGGTTTAGGTCAGTGTCTGTATTTA	10032043|F|0-24:A>G-24:A>G	1	404.978
793	{-1}	M25130-47:G>A-LG3	5	LGIII-3	19.92	Fvb3	2038692	TGCAGATATTGCATCCAGTCTAAAATCAGCATGTTCTTATCTGTCTCGTACGAGCAAGACTAGGTGAGT	10025130|F|0-47:G>A-47:G>A	1	537.422
794	{-1}	M21986-59:C>T-LG3	5	LGIII-3	20.864	Fvb3	1771764	TGCAGTAACAAAACATGAGATAAGCTATTGATCATATTGCATATTGTTTCATTTGAAATCATTATATGC	10021986|F|0-59:C>T-59:C>T	0.989583	1265.14
795	{-1}	FaFL2-400	5	LGIII-3	22.757	#N/A	#N/A	#N/A	#N/A	#N/A	#N/A
796	{-1}	M26191-47:T>G-LG3	5	LGIII-3	28.654	Fvb3	2280851	TGCAGGTTTTACACTATTGATCTCTCAGTTTTATGCTTCGTTAGTACTTTTGTTTGATACATTTGGAAC	10026191|F|0-47:T>G-47:T>G	0.989583	495.44
797	{1-}	F15890-61:A>C-LG3	5	LGIII-3	29.663	Fvb3	5161554	TGCAGAAAGAGAGAATACAGTCTGGCTATGGGAACGAGATATTGACAGCTGAAATTTCTGGAATATTTT	10015890|F|0-61:A>C-61:A>C	1	527.085
798	{1-}	F31079-15:G>T-LG3	5	LGIII-3	31.615	Fvb3	5801850	TGCAGGAATGTATGCGCTTCCTACAAAAGAACAACTGTTGAACAAACTCAATGAAGATGGTGAGAGTTT	10031079|F|0-15:G>T-15:G>T	0.979167	369.804
799	{1-}	ChFaM021-212	5	LGIII-3	32.836	Fvb3	5307579	#N/A	#N/A	#N/A	#N/A
800	{1-}	F19261-5:A>C-LG3	5	LGIII-3	36.551	Fvb3	5172533	TGCAGAGACTGTTTCATCTGGGAATACATGCCAAAAAGAAGCGAACTCTCAAAAGCTACCCCCACAAAA	10019261|F|0-5:A>C-5:A>C	1	450.729
801	{01}	16712-44:C>A-	5	LGIII-3	40.403	Fvb3	11213115	TGCAGTTAGTGGCTTATATATTGTAACTATTACACTCTGGATATCTGGATGTGTTACAGATCGGAAGAG	10016712|F|0-44:C>A-44:C>A	1	612.622
802	{-0}	M12210-22:C>G-LG3	5	LGIII-3	43.853	Fvb3	14775024	TGCAGTATGATGAATGCATTCTCTGAGGGACTTGTTCTTGCTGGTAGAAGTGGACTGGATCCTTCGGTT	10012210|F|0-22:C>G-22:C>G	1	293.671
803	{-0}	M27550-28:G>C-LG3	5	LGIII-3	45.501	Fvb3	15270538	TGCAGGATTACAAGTACGAACACGTTGCGTTTCTGTCTCTGTGGTTAGCGAGGTTTGTGTTTCCTTGTC	10027550|F|0-28:G>C-28:G>C	1	587.476
804	{01}	30142-29:C>T-	5	LGIII-3	48.292	Fvb3	11889273	TGCAGTCGTGGTTAGATTGTATTTATTTCCGTTTTTCCAGATTATGATAACTTCCCATTTCTTTTACAG	10030142|F|0-29:C>T-29:C>T	1	652.992
805	{-1}	M10981-56:C>T-LG6	5	LGIII-3	49.772	Fvb2	4174966	TGCAGAAAATTCTGAAACATTGTAAAATTCAAAATAGCACAAGTTTCTCAAATCAACTCCGTTTTTCAT	10010981|F|0-56:C>T-56:C>T	1	902.215
806	{01}	16313-21:C>A-LG3	5	LGIII-3	50.931	Fvb3	12079017	TGCAGGTTATATATTGGCCAGCAAATATGGAAACAATCCAATCAAACATTGAATTAGTCTTGATCTGAC	10016313|F|0-21:C>A-21:C>A	1	1020.82
807	{-1}	CAGT-093	5	LGIII-3	52.111	#N/A	#N/A	#N/A	#N/A	#N/A	#N/A
808	{-1}	M34494-7:C>T-LG2	5	LGIII-3	53.459	Fvb3	19768345	TGCAGCACATCTTCCTCCAGCTTTTGATGATGTTATACATGTCATACGCCATAGTAGTTTCCGTGTTGG	10034494|F|0-7:C>T-7:C>T	0.979167	342.74
809	{-0}	M19671-16:T>C-LG3	5	LGIII-3	55.118	Fvb3	14702269	TGCAGTACACGCAGAATAGTAAAGAGTAGAGATAGACATCAAACTCCACAGGATAACAAAAACAAGAAG	10019671|F|0-16:T>C-16:T>C	1	399.475
810	{-0}	M29113-21:T>A-LG3	5	LGIII-3	55.771	Fvb3	14472326	TGCAGATACTTTTCCACAGTATAATCAAAGGTAAAGGCACAGTTCCGCGACCGTTGAACAATTAGGTTT	10029113|F|0-21:T>A-21:T>A	1	650.578
811	{-0}	M11002-60:G>A-LG3	5	LGIII-3	56.985	Fvb3	14177309	TGCAGGAAACTAAAAATAAGAAATATAATTGCAAACATCCTTCCAGTTCATTTGGAAGACGGCCTACTA	10011002|F|0-60:G>A-60:G>A	1	683.996
812	{01}	12496-18:T>A-LG3	5	LGIII-3	58.299	Fvb3	16146690	TGCAGGAACTGGTTTGGATGTATCCCATAGCTCACGCCAGAGATTGCCTAGCATTGAAGAATAACCAAA	10012496|F|0-18:T>A-18:T>A	1	1217.79
813	{-0}	BFACT036-121	5	LGIII-3	58.373	Fvb3	14546124	#N/A	#N/A	#N/A	#N/A
814	{-1}	M15052-6:G>A-LG2	5	LGIII-3	58.734	Fvb3	17675062	TGCAGAGAAAACTGATTATGTCATGGGAATCAAAATCATATACAAGTCCAGGTTCAATTACTGCAACTG	10015052|F|0-6:G>A-6:G>A	1	953.117
815	{-1}	M24390-15:G>T-LG2	5	LGIII-3	59.38	Fvb3	17870941	TGCAGCCATCAAAAGGGTGGGAAAGAACAATACAAACTCAGGTCTCAAGATTCATTGGACTTGGAAACA	10024390|F|0-15:G>T-15:G>T	1	292.746
816	{-0}	M11351-31:A>T-LG4	5	LGIII-3	60.322	Fvb3	13081387	TGCAGCATCTTTCATTGGTGCATATACCATTAGTCAAGCTGTAAGAAACAGGGTAATCATAACTAGATG	10011351|F|0-31:A>T-31:A>T	1	629.667
817	{-1}	M13028-62:A>G-LG6	5	LGIII-3	61.088	#N/A	#N/A	TGCAGATATCATGCTATATGCACCTTGTGGGATCTTATTGATAATGCTTCAGTCTATCCCATATTGTAG	10013028|F|0-62:A>G-62:A>G	1	602.679
818	{-0}	M30309-16:T>G-	5	LGIII-3	61.687	Fvb3	14184803	TGCAGGGTATAAAACATGAGAAAAGTAAGAAATATGATTTATAGGAATAAACTTCTATGCAAAACATGT	10030309|F|0-16:T>G-16:T>G	1	531.082
819	{-1}	M15915-27:C>T-LG2	5	LGIII-3	62.101	#N/A	#N/A	TGCAGATAGAAATTGTTCCTCAGTTTCCTCCTGTGGTCGTTCTTGACCATTTCTTCTGTAATTTGATAT	10015915|F|0-27:C>T-27:C>T	1	467.239
820	{-1}	M26384-66:C>T-LG2	5	LGIII-3	63.099	Fvb3	18016207	TGCAGTTGCAAGCAAAGGAGACAACAACCTTCATCAGGCTTTCTGTGTCATATGATGAAAAGACCACAA	10026384|F|0-66:C>T-66:C>T	0.989583	397.198
821	{-0}	M11602-48:C>G-LG3	5	LGIII-3	63.854	Fvb3	14674083	TGCAGCTCTCTTCCAGTAGGGCATCTTTGTTACAGGATGCTTGTAGCCCCAATATAAAACACGCTTTGC	10011602|F|0-48:C>G-48:C>G	1	1280.06
822	{-0}	M24670-60:A>G-	5	LGIII-3	64.587	Fvb3	12942130	TGCAGCTGTGTAAATAGTCTCATATGGCATAGTAATATCTTTAGGGGTTTTGTTTATAGTATATTAGTG	10024670|F|0-60:A>G-60:A>G	1	776.302
823	{01}	36083-40:T>C-	5	LGIII-3	65.663	Fvb3	29889154	TGCAGTGGAGGATGTAAGTATTCAGTAACTATGTATTGGCTTCTTCAGTGTTCTTATTTTACAGATCGG	10036083|F|0-40:T>C-40:T>C	1	764.622
824	{01}	40774--	5	LGIII-3	66.238	Fvb3	27771220	TGCAGAGTCAAAAAAACTAACTAAACACTAGCACATACTCAAATATGATAAAAGACAAAAATTATTGGA	10040774|F|0--65:T>A	1	661.212
825	{01}	31138-36:A>G-LG2	5	LGIII-3	68.138	Fvb3	22521070	TGCAGCCCTGCACATATTGTACATTGTGACACTACTATCACGTAAGGCAACACATAACAAGATATAGTC	10031138|F|0-36:A>G-36:A>G	1	918.485
826	{0-}	F17220-33:A>G-LG3	5	LGIII-3	68.755	Fvb3	33667729	TGCAGAGAAACCCATCTCCTTCATTTCTTCAATAAGTTCCACAGCCCTTGATATCTCGTTGTTATTACA	10017220|F|0-33:A>G-33:A>G	1	774.767
827	{-0}	M14150-21:T>C-LG2	5	LGIII-3	70.119	Fvb3	13538027	TGCAGAAATTTCAGCGATCCCTGTTTCAATAGCAGGTTGTTGTTCCCTCGCGGAGGTCCACATGGGGTA	10014150|F|0-21:T>C-21:T>C	1	398.893
828	{01}	37665--	5	LGIII-3	70.886	#N/A	#N/A	TGCAGAAAATGATACAGACTTTCTAGAGTCAAGCAAGAAATGATTACAACATGTCAGAGCAATGAAAAT	10037665|F|0--55:A>G	1	843.964
829	{0-}	F23153-22:C>T-LG3	5	LGIII-3	71.164	Fvb3	31583284	TGCAGAGAGTGCTTGAGCACTGCAACGACCAGAATACTCAGAGCAAAGTTATGGATGAGATTTTAGGAG	10023153|F|0-22:C>T-22:C>T	1	291.771
830	{01}	11000-51:G>A-LG3	5	LGIII-3	72.131	Fvb3	28716411	TGCAGTTCTGATGGATCCTGTTGCTAAAAATTGCTTGAAACATTTTTATTTGTTACCTTTTACATGGTG	10011000|F|0-51:G>A-51:G>A	1	906.735
831	{0-}	F39810-40:G>A-LG3	5	LGIII-3	73.445	Fvb3	32295567	TGCAGTGCCTTCGCTGCTTGTTTCGCTGAGGTATCGTTCAGCCTTCTCTTTATATCAATGTTTCGCTTC	10039810|F|0-40:G>A-40:G>A	0.979167	314.486
832	{01}	34601--	5	LGIII-3	74.061	Fvb3	30343706	TGCAGAACCAAACTTTGGAGGAAGCACTGGATGATCATGAGTGGTACAGCTGATACTAGAGCCAAGGGG	10034601|F|0--52:A>C	1	839.985
833	{0-}	F25553-34:C>T-LG2	5	LGIII-3	75.82	Fvb3	31851776	TGCAGCTTGGCCAATGAATAATACCAACAATGCGCCTGCTGAGTTTGCTTATGGATCCGGACATATCAA	10025553|F|0-34:C>T-34:C>T	0.979167	472.287
834	{-1}	M41100-38:G>A-LG3	5	LGIII-3	76.142	Fvb3	11315277	TGCAGCAAAACATTGTTGTCATTGTATAAACAATTCATGAGACACTGAAACTTACTCAATATGAACTGC	10041100|F|0-38:G>A-38:G>A	0.979167	369.188
835	{01}	11764-46:A>T-LG3	5	LGIII-3	76.456	Fvb3	32560912	TGCAGAGAATGGGAATTGGTCTCTTCATTTCCATCTTCTCCATGGTATGTGCTGCGATTTTGGAACTCA	10011764|F|0-46:A>T-46:A>T	1	1002.47
836	{01}	12094-6:C>G-	5	LGIII-3	77.123	Fvb3	30993731	TGCAGACAGAATACTTTGATCATGGTGAAAATGCAATCTTTGATGTTTTACAGATCGGAAGAGCGGTTC	10012094|F|0-6:C>G-6:C>G	1	1087.59
837	{01}	14214-20:G>A-	5	LGIII-3	77.605	Fvb3	30516186	TGCAGACATTGTTGTATATGGCATGAAAATCTTTTTCAGAAAATTTATCAATGTGAGCTTTCATATTCA	10014214|F|0-20:G>A-20:G>A	1	1287.05
838	{01}	35784-11:T>A-LG3	5	LGIII-3	78.541	Fvb3	30433434	TGCAGAAGAAGTTTATGCTACTTTTGTCTCATGGTTTGTGTTTCACCTTTTGAAGAGGAACTCTTGGAA	10035784|F|0-11:T>A-11:T>A	1	954.858
839	{01}	17101-50:T>C-LG6	5	LGIII-3	79.51	Fvb6	14086848	TGCAGGAGGTTTTTTCATTTTTGGTTTATCTATTATTTGTAGTTTTTCCATTCTACCCTCAATTTATTA	10017101|F|0-50:T>C-50:T>C	1	1018.03
840	{0-}	F40029-28:G>A-LG3	5	LGIII-3	79.801	Fvb3	35382695	TGCAGCAATGTCAGACTGTCTTCCTCAAGAAGTCATAACCAATATATTACTTAGACTGCCCGCTAAATC	10040029|F|0-28:G>A-28:G>A	0.979167	360.586
841	{01}	15653-52:A>G-	5	LGIII-3	80.559	Fvb3	32832457	TGCAGTCACTCATTGTGTTTGAAGTGTTATCGGGATTGGTAAGCTTTCGGCCACTTTTTCTTTAGGTTT	10015653|F|0-52:A>G-52:A>G	1	1239.87
842	{10}	ChFaM159-262h	5	LGIII-3	80.846	Fvb3	30597726	#N/A	#N/A	#N/A	#N/A
843	{01}	01350--	5	LGIII-3	81.741	Fvb3	29157037	TGCAGATTAGTGATGAGTCTTTTGAGCATGGATAGAGTGTGGAACTATGTAGTAAGCATTTACAGATCG	10001350|F|0--15:A>G	1	633.511
844	{0-}	F14045-38:G>A-LG2	5	LGIII-3	82.317	Fvb3	24846030	TGCAGGAGTGTCCAAGAATGAGTGTTATGAAGCGGTATGTGCTGCGATTGTTCATATCATTGAAGTACA	10014045|F|0-38:G>A-38:G>A	1	417.417
845	{-1}	M13154-60:T>C-LG3	5	LGIII-3	82.466	Fvb3	35740289	TGCAGAAAACCTATAGAAGACTGTTCCCTTTGCCTTCGTTGTTTCAAACAGTGGTAAATGTCTTTCCTC	10013154|F|0-60:T>C-60:T>C	1	2198.97
846	{01}	13259-38:G>T-	5	LGIII-3	83.078	Fvb3	33573849	TGCAGGCTGCACTGAAACATATGAGGATTTCTTTATGGGTTCTGTACATTTTACAGATCGGAAGAGCGG	10013259|F|0-38:G>T-38:G>T	1	867.829
847	{0-}	F40542-40:A>C-	5	LGIII-3	85.109	Fvb3	33983353	TGCAGCTTCTACTATAACGTACGTAATTTGTAGAAGACGAAATTTGATGTAATATGTCTTATGCTATTG	10040542|F|0-40:A>C-40:A>C	0.958333	429.17
848	{01}	ChFvM184-198h	5	LGIII-3	85.178	Fvb3	35057953	#N/A	#N/A	#N/A	#N/A
849	{01}	BFACT045-167h	5	LGIII-3	85.185	Fvb3	35439021	#N/A	#N/A	#N/A	#N/A
850	{0-}	ChFvM140-104	5	LGIII-3	86.011	Fvb3	35718127	#N/A	#N/A	#N/A	#N/A
851	{0-}	BFACT045-162	5	LGIII-3	86.806	Fvb3	35439021	#N/A	#N/A	#N/A	#N/A
852	{0-}	F44394-7:A>G-LG3	5	LGIII-3	88.299	Fvb3	35580839	TGCAGTTATTATAAGAAATATGACATGTAGAGAAATCACTCAATCAAATACATAGAAGAACAGTTATAT	10044394|F|0-7:A>G-7:A>G	0.916667	348.078
853	{10}	33553-14:C>T-LG3	5	LGIII-3	89.699	Fvb3	37980957	TGCAGTGAAATAGCCAATCAGTGTTCATGATTACCTGATCCATGGGATCGGTCAATTCAGAAAAAGCAT	10033553|F|0-14:C>T-14:C>T	1	623.984
854	{0-}	F35554-6:G>A-	5	LGIII-3	91.099	Fvb3	35294589	TGCAGAGATAACAACAATTTGACTAGATCTTTGTACTTCATTTTCAGCTATTTTTGGTGTGATTTTGTA	10035554|F|0-6:G>A-6:G>A	0.989583	460.151
855	{01}	34551-5:G>A-LG3	5	LGIII-3	92.447	Fvb3	36683642	TGCAGGGTGATTTAGTTTTTACTTTGTTTTCTTTAGTGGATGGAATTAGCATACATCAACAGATTTCTT	10034551|F|0-5:G>A-5:G>A	1	961.65
856	{0-}	F11907-10:C>T-LG3	5	LGIII-3	95.065	Fvb3	34709422	TGCAGAGAAGCATGCCAAAAAGAGCTGAAGCCAGCCAGTGAAACTCTTTGTTTGGGCTGACATAGCCAC	10011907|F|0-10:C>T-10:C>T	1	307.277
857	{0-}	F01239-10:G>A-LG3	5	LGIII-3	96.107	Fvb3	35235618	TGCAGTGAAAGCCCTACATAGAAAAATGAACACTTGAATGTTTTTCTTCAATCACAGGCAAATAGTCTT	10001239|F|0-10:G>A-10:G>A	0.979167	285.397
858	{0-}	F13596-62:A>G-LG3	5	LGIII-3	98.256	Fvb3	34932779	TGCAGTTGAGTTTTATATAACTGCTCTTTCTTTTTGTGCTAGAGAGTTTCTAGCTTCGTGGGAAATTGA	10013596|F|0-62:A>G-62:A>G	1	961.661
859	{0-}	F19957-32:A>G-LG3	5	LGIII-3	105.196	Fvb3	34798409	TGCAGTTTCATTGTGCAATATTTGTGATTGGCAAAACAGAATGGTGTTGAGTAACAAGATGGAGCGTTT	10019957|F|0-32:A>G-32:A>G	0.989583	266.258
860	{1-}	F12469-19:C>T-LG3	3	LGIII-4	0	#N/A	#N/A	TGCAGTGGCTACATGTCACCTGAATATGCAATGGAAGGGCGATATTCAACCAAATCTGATGTTTTTAGC	10012469|F|0-19:C>T-19:C>T	1	327.44
861	{0-}	F37283-12:A>G-	3	LGIII-4	3.167	Fvb3	3026211	TGCAGTGGTTGAAGTTTGGAGTTTTAGGCCAAATAAAGCAAGAAAAGAAGCCTGTTTCCAGGTTCACTT	10037283|F|0-12:A>G-12:A>G	0.979167	424.693
862	{1-}	F27089-47:C>T-	3	LGIII-4	5.573	Fvb3	1832667	TGCAGGTACAAAAAAAACTCCAGCTTTTTGTAACAGTTTTTCTATGGCTGTAATGTAGAATTTGATTAC	10027089|F|0-47:C>T-47:C>T	0.989583	598.718
863	{1-}	F37283-23:T>A-	3	LGIII-4	6.225	Fvb3	3026211	TGCAGTGGTTGAAGTTTGGAGTTTTAGGCCAAATAAAGCAAGAAAAGAAGCCTGTTTCCAGGTTCACTT	10037283|F|0-23:T>A-23:T>A	0.989583	424.693
864	{1-}	FaNES1-S1	3	LGIII-4	7.132	Fvb3	1684217	#N/A	#N/A	#N/A	#N/A
865	{0-}	AAAC-720	3	LGIII-4	7.481	#N/A	#N/A	#N/A	#N/A	#N/A	#N/A
866	{1-}	F36270-7:A>G-LG3	3	LGIII-4	8.101	Fvb3	1711750	TGCAGCAACATTTATTATTTGGTGAACCAAATGGGCTTGGTTGGATATTCATTGGGATTGGGTGTCCAA	10036270|F|0-7:A>G-7:A>G	0.96875	365.912
867	{1-}	F11586-7:T>C-	3	LGIII-4	10.224	Fvb3	1612131	TGCAGAATCAGAGATGTGTAACCTTCAGCATGTTTGTGTTTCAGATTATGTATCACTGAAAAGGTGTAA	10011586|F|0-7:T>C-7:T>C	1	682.522
868	{1-}	F23214-40:T>A-LG3	3	LGIII-4	14.462	Fvb3	4523568	TGCAGTAGTAATTCTTTGGTTTATGGCAATTTGTCAGAGTTGGTGAAACTCAGCTAGCCTAGTAGATGA	10023214|F|0-40:T>A-40:T>A	1	543.249
869	{1-}	F22955-25:T>A-LG3	3	LGIII-4	15.828	Fvb3	4948881	TGCAGATAATCACAGGATATTACAATTTGTTTTTGACATAAGCATGATGATGGGTGATGCGGATTGAAT	10022955|F|0-25:T>A-25:T>A	0.989583	356.957
870	{1-}	F30696-19:A>T-LG3	3	LGIII-4	16.9	Fvb3	4665309	TGCAGGTGCAACATTGCCAAAGATTTTCAACAGACCAAAATCGGGAAGATGCAATAGTGCCTAATCCAT	10030696|F|0-19:A>T-19:A>T	0.989583	512.331
871	{1-}	F35853-6:G>A-LG6	3	LGIII-4	18.464	Fvb3	5627621	TGCAGAGCCAACAGATCTGAAAAACAAGAAATATTTTATGCAAAAATTCAATCCATGAGAAGTAATTTA	10035853|F|0-6:G>A-6:G>A	0.989583	398.485
872	{1-}	F34801-8:A>C-LG3	3	LGIII-4	19.303	Fvb3	5261706	TGCAGTAAATCACCTCAATTTTTTGTATTTCTCTCTGATCTTTGAACTGCGTATTAGTCATCATGTCTC	10034801|F|0-8:A>C-8:A>C	0.979167	358.877
873	{1-}	F42124-32:T>A-LG3	3	LGIII-4	19.966	Fvb3	5733873	TGCAGCAGTCCATCAGCTGTATTTGTTCTTCTTTGGTGAAGCTTATACATGATGAGATGTATCCTCAGC	10042124|F|0-32:T>A-32:T>A	0.96875	270.614
874	{1-}	F41914-64:T>C-LG3	3	LGIII-4	20.507	Fvb3	5740149	TGCAGAATTCCGGTGTTTTGAAGCATCAAATAGAACTTGGAGAAGAAGATTAGCTACCGGATAATGTTT	10041914|F|0-64:T>C-64:T>C	0.864583	301.663
875	{0-}	F36492-25:C>T-LG3	3	LGIII-4	21.367	Fvb3	7070456	TGCAGAAGTACTTACATGAGAAGAGCAGAAGACATTCAGTTTCACTCATTTTTTGGTTTTTAGACACCC	10036492|F|0-25:C>T-25:C>T	0.989583	393.414
876	{1-}	F28471-20:G>C-LG3	3	LGIII-4	22.188	Fvb3	6755686	TGCAGTCATTTCAGTGTAGTGAAACAAATGTGAAACCAAGCATATTTGCAGAAAAGCAAAACCATTCAA	10028471|F|0-20:G>C-20:G>C	1	416.675
877	{1-}	F12392-46:A>C-LG3	3	LGIII-4	22.38	Fvb3	4680729	TGCAGAACCAAAACAAAGGGAGAAAAAATGAAAAGGAAATCATGTAAAACATTATGTGTTCTTGGTCTG	10012392|F|0-46:A>C-46:A>C	1	488.864
878	{1-}	F22103-46:T>G-LG3	3	LGIII-4	22.984	Fvb3	6463223	TGCAGAGGAAATTGAGCAAAGAGAAAATACTTCTTAGGTTAGTTTCTCGTGCACTATCATTGCTTCTGT	10022103|F|0-46:T>G-46:T>G	1	1234.88
879	{0-}	ChFvM233-250	3	LGIII-4	23.543	Fvb3	6711689	#N/A	#N/A	#N/A	#N/A
880	{1-}	F29911-42:C>T-LG3	3	LGIII-4	23.95	Fvb3	6649198	TGCAGCTAATACATATACATTGCTATAGAATGAGTTACTGTCCGGAGCTTTTAGCTAGATACATCTGCA	10029911|F|0-42:C>T-42:C>T	0.989583	366.452
881	{1-}	F14147-51:G>T-LG3	3	LGIII-4	24.567	Fvb3	7412327	TGCAGGCTAAAGCTTGGCATGAGTTCCTCAAATGGATATGAACGAAACAAAGAGTTGTGATGCTTTGGA	10014147|F|0-51:G>T-51:G>T	1	289.07
882	{1-}	F28451-58:G>A-LG3	3	LGIII-4	25.267	Fvb3	7506289	TGCAGATACGAGAAAGAGAGAGAGAAAGCGAAGGGAGACAAATGGAAATAAATAGGAGGGGAAAGAGAT	10028451|F|0-58:G>A-58:G>A	1	326.534
883	{1-}	BFACT043-210	3	LGIII-4	26.164	#N/A	#N/A	#N/A	#N/A	#N/A	#N/A
884	{0-}	F26316-58:G>T-	3	LGIII-4	26.47	Fvb3	7248739	TGCAGACTATCGTAAATGGCAAACCCAGAAATCAAATAACTTGGTCGTCGTCTCTGAGGAAAGGGCGCT	10026316|F|0-58:G>T-58:G>T	1	499.949
885	{0-}	BFACT043-191	3	LGIII-4	26.735	#N/A	#N/A	#N/A	#N/A	#N/A	#N/A
886	{0-}	F17126-15:T>C-LG3	3	LGIII-4	27.564	Fvb3	7448188	TGCAGAGGAGGACCCTGATAAAAAAGGTGGCGTCTGGGTTTTGGACCAGCAACTTGATCAGCCTATTGA	10017126|F|0-15:T>C-15:T>C	1	357.044
887	{1-}	F20166-48:A>G-LG3	3	LGIII-4	28.688	Fvb3	7819842	TGCAGGAGATATCCTTGAGATGTGCAATGATTGCTTTATAGTTTACTTAGTTTTGCTTGTAATGAAATA	10020166|F|0-48:A>G-48:A>G	1	1912.55
888	{0-}	F14727-33:T>C-LG3	3	LGIII-4	30.146	Fvb3	8397727	TGCAGCTCCCCTAGGTATTCTGCCAATCTTTCTTTATTTGTTTGTCCCATCATCTGATTCACAGTTTTA	10014727|F|0-33:T>C-33:T>C	1	466.998
889	{0-}	F19354-61:C>A-LG3	3	LGIII-4	31.137	Fvb3	9443540	TGCAGCTTCTAGCCAGCTCTGCGTTTTGCTTCTTCAGGCTTCACTATGAAACTTGGACCTTCGTTGTGC	10019354|F|0-61:C>A-61:C>A	0.989583	450.656
890	{0-}	F18633-20:G>T-LG7	3	LGIII-4	32.437	Fvb3	9327003	TGCAGGATAAACTCTTGTAAGTTTTTCAGGTCTGCAAATGTATAAACTCCTACTGGTTGAACATTCCAA	10018633|F|0-20:G>T-20:G>T	1	325.771
891	{0-}	F38850-19:G>C-	3	LGIII-4	33.643	#N/A	#N/A	TGCAGGTGTGATCTCCTTTGGGCATTATTATATACCCCGAAGTTCTGGTGCTTACCACAAAACCAAGAC	10038850|F|0-19:G>C-19:G>C	0.979167	528.52
892	{1-}	EMFv166-282	3	LGIII-4	34.116	#N/A	#N/A	#N/A	#N/A	#N/A	#N/A
893	{1-}	F28286-9:T>C-	3	LGIII-4	34.86	Fvb3	10671539	TGCAGAATCTTTCAACCACAAAACAATTTGCCCTATAGAGGGAACAGCTGGATGACAAATAATTACAGA	10028286|F|0-9:T>C-9:T>C	1	439.887
894	{0-}	F36374-58:T>C-	3	LGIII-4	35.576	#N/A	#N/A	TGCAGTTGCAGCAATTGAGAAAACATGCAGACAAGGTAAAAATGCTCACCTATATATGTCCATCACTAT	10036374|F|0-58:T>C-58:T>C	0.947917	733.083
895	{1-}	F16288-49:A>T-	3	LGIII-4	36.071	Fvb3	10448319	TGCAGAACAACTGCAATCAACTCACATGTTAGTATATCATCCAAATAAAATATGTTTTACAGATCGGAA	10016288|F|0-49:A>T-49:A>T	1	1778.95
896	{0-}	F41100-37:T>G-LG3	3	LGIII-4	36.273	Fvb3	11315277	TGCAGCAAAACATTGTTGTCATTGTATAAACAATTCATGAGACACTGAAACTTACTCAATATGAACTGC	10041100|F|0-37:T>G-37:T>G	0.854167	369.188
897	{1-}	F18166-24:A>T-LG3	3	LGIII-4	36.526	Fvb3	11095678	TGCAGATTGCCAAAGAACAAGTATAATGTTGAGCTAATATTGTTTCATCAGTGTTAGGTCCCTTTTCTG	10018166|F|0-24:A>T-24:A>T	1	617.446
898	{0-}	F20167-26:A>T-LG3	3	LGIII-4	36.939	Fvb3	9797655	TGCAGGAAATTTGGACACTGTGCCGAATATTCAAGAGAAATGTGTCGCATAAAAAGTATACACCGGACT	10020167|F|0-26:A>T-26:A>T	1	458.778
899	{1-}	F32963-48:A>G-LG3*	3	LGIII-4	39.505	Fvb3	6347047	TGCAGGGTTAGATGTGTTGCCTGCTAGGTGAAGTCCACTGAAGAAGAAATCCTCGGCGACAACAAGCTT	10032963|F|0-48:A>G-48:A>G	1	536.628
900	{1-}	F28001-24:C>G-**	3	LGIII-4	41.13	Fvb3	14218596	TGCAGAGTATCTAGGTAATGTGGACTTCTTCCCTTTTGGTTACAAGTAAATCATCCGTTACAGATCGGA	10028001|F|0-24:C>G-24:C>G	1	768.32
901	{1-}	F12389-48:C>T-LG3	3	LGIII-4	42.992	Fvb3	11626603	TGCAGTGTCAAGTCTTTGCCGGATCAACAGGATCTGATTATGTATCATCAGTTATCAGAAAAAGAGGAG	10012389|F|0-48:C>T-48:C>T	1	305.361
902	{1-}	F24350-48:A>G-	3	LGIII-4	44.124	Fvb3	11889335	TGCAGAGACTGATGATTGTGAGGAGCTAAATGGGCTATAGCCCAGAAGACTTTTTCAGCTTTCTTTACA	10024350|F|0-48:A>G-48:A>G	0.989583	488.554
903	{1-}	F36524-18:T>C-LG3	3	LGIII-4	45.156	Fvb3	11868899	TGCAGCGAAATGCATCTATCTACAAACAAATGTTCACCACACAGCCGCCAAGCTTTGGGGAAGTCACGA	10036524|F|0-18:T>C-18:T>C	0.96875	300.127
904	{1-}	F28691-49:G>T-LG3	3	LGIII-4	46.751	Fvb3	13904489	TGCAGTTGAAGATACTACCATGCCATCAAAATCAACCCAAGCTTCTATAGCCTTCATCAAGAGCCTGGA	10028691|F|0-49:G>T-49:G>T	1	319.586
905	{1-}	F30860-28:A>T-LG3	3	LGIII-4	47.073	Fvb3	14030742	TGCAGAGATGAAAAATCAAAGAGAAGTTATGTAGATGAAAACATCTACTAGTTACCTAATCAGTTCCCT	10030860|F|0-28:A>T-28:A>T	1	340.186
906	{1-}	F10928-56:A>T-LG3*	3	LGIII-4	48.538	Fvb3	14028497	TGCAGTGAATTGGAAATAATGTAACCCAAACTGCATTCCTTCAGATCATATATATAAAATAGGGAGAAA	10010928|F|0-56:A>T-56:A>T	1	356.215
907	{1-}	F29568-22:A>G-LG3	3	LGIII-4	49.584	Fvb3	13904424	TGCAGACTCATAAGTGACTGTGATACTCACCAGGGTCTCCTGCTCTTGAATTCCAGCAAGTTGGAAACT	10029568|F|0-22:A>G-22:A>G	1	399.692
908	{1-}	F28568-25:C>G-LG3	3	LGIII-4	50.964	Fvb3	13921287	TGCAGTTTGGGCACTGCAAGTACATCACACATAATTTCAATCATCAGAGGCAGAAACACACCAGAACTA	10028568|F|0-25:C>G-25:C>G	1	363.221
909	{1-}	F13303-22:A>G-LG3	3	LGIII-4	54.396	Fvb3	16239294	TGCAGATACGCACCTCTTGAGCATCTTGGAGAACTTTCAAGTAGTAAGGATGATACTGATTAGATGGCA	10013303|F|0-22:A>G-22:A>G	1	411.653
910	{00}	ChFvM234-172h	3	LGIII-4	60.667	Fvb3	23291129	#N/A	#N/A	#N/A	#N/A
911	{1-}	F20465-21:G>A-LG3	3	LGIII-4	62.583	Fvb3	23191351	TGCAGTTGCAAGATGAACAATGTTACATCAGGGGATATAAAACATTTGACGAATCTATGTAATATGTAT	10020465|F|0-21:G>A-21:G>A	1	581.655
912	{00}	12468-43:C>A-LG3	3	LGIII-4	63.562	Fvb3	30855560	TGCAGAATTTGTGACGTCTGAGCTTCTTTCACAAGTGCCAAACCCTACTCCTAGATCCTGCTAAGGATG	10012468|F|0-43:C>A-43:C>A	1	976.749
913	{1-}	F14292-33:C>T-LG3	3	LGIII-4	64.346	Fvb3	23375296	TGCAGATATTATACCGTGAGCAGTCAATCAGGCCATATGGAAAGGGAATGATTAGGTGCTCTCTTTTTC	10014292|F|0-33:C>T-33:C>T	1	639.861
914	{0-}	ChFvM234-178	3	LGIII-4	66.304	Fvb3	23291129	#N/A	#N/A	#N/A	#N/A
915	{00}	12094-5:A>G-	3	LGIII-4	67.547	Fvb3	30993731	TGCAGACAGAATACTTTGATCATGGTGAAAATGCAATCTTTGATGTTTTACAGATCGGAAGAGCGGTTC	10012094|F|0-5:A>G-5:A>G	1	1087.59
916	{1-}	F41412-64:C>T-LG2	3	LGIII-4	69.053	Fvb3	24482472	TGCAGAAAACCTAATATTACATCTTCCTCTATTATACTCACTGATTCTGAACTATTACCAGATTCTACG	10041412|F|0-64:C>T-64:C>T	0.90625	384.019
917	{00}	APX-S2	3	LGIII-4	70.55	Fvb3	29340407	#N/A	#N/A	#N/A	#N/A
918	{00}	ChFaM159-257h	3	LGIII-4	71.637	Fvb3	30597726	#N/A	#N/A	#N/A	#N/A
919	{0-}	F45318-37:G>A-LG3	3	LGIII-4	72.805	Fvb3	30936824	TGCAGATATGAAGAAGGAAGCAAATATCGTGTATGAGGGCGAAGGAGAAGGGTTTGGGAGTTGGAGATT	10045318|F|0-37:G>A-37:G>A	0.895833	270.628
920	{0-}	APX-S6	3	LGIII-4	73.874	Fvb3	29340407	#N/A	#N/A	#N/A	#N/A
921	{0-}	F32475-36:A>G-	3	LGIII-4	74.479	#N/A	#N/A	TGCAGTAATGAATTATAGTATGTCTTTTCTTAGCCAAGTAAAGTAAAATAACAGATGCAGTTTTACAGA	10032475|F|0-36:A>G-36:A>G	0.989583	434.969
922	{0-}	F19131-17:T>A-LG2	3	LGIII-4	75.012	Fvb3	27059202	TGCAGTATGCGAAATCTTACAACTCAGTTTTTGCCCCTCAAATGGGTACCCGAACCCATCTTTAGTCAA	10019131|F|0-17:T>A-17:T>A	1	653.242
923	{0-}	F33466-11:C>T-	3	LGIII-4	75.471	#N/A	#N/A	TGCAGCAGTTCCGCCCCTAAATGATAGCTGAAGAGGAGGAAGAAGACAATCAGATATGAAATAATGTAC	10033466|F|0-11:C>T-11:C>T	0.989583	504.844
924	{1-}	AAAA-164	3	LGIII-4	76.324	#N/A	#N/A	#N/A	#N/A	#N/A	#N/A
925	{00}	34607-20:C>A-LG3	3	LGIII-4	76.813	Fvb3	31043633	TGCAGTTCTTTTGTTTGAGCCTCCATCTCTTCAAGGTTTTTCTTGAAATCATTCTTTTGCCCTTCAGAT	10034607|F|0-20:C>A-20:C>A	1	710.021
926	{0-}	F12288-55:G>C-	3	LGIII-4	77.841	#N/A	#N/A	TGCAGAATAGTCGGTGGTATATTGATAATCCTCTGAATGATTTGACACAGATGATGATCACGGTGACAC	10012288|F|0-55:G>C-55:G>C	1	430.129
927	{0-}	F13783-66:G>A-LG2	3	LGIII-4	78.529	Fvb3	18026235	TGCAGTATATCTTCTCTTTGCTGCAACTTGAAATGCCTTCAAGTCAAGGTCACCCAATGTCTTCACGCC	10013783|F|0-66:G>A-66:G>A	1	2630.2
928	{0-}	F14379-35:G>C-	3	LGIII-4	80.126	Fvb3	30955750	TGCAGAGAGCTTCAGTAACCAACAAAACAAAACTTGTATCTCCAAAACATTACAGATCGGAAGAGCGGT	10014379|F|0-35:G>C-35:G>C	1	454.113
929	{0-}	F13876-68:C>A-	3	LGIII-4	82.263	Fvb3	32091934	TGCAGTTTTCATAGTTTATGTGCACAGAAACTATGCCCTTTACCTGCATACTTGATCGTACAACTCATC	10013876|F|0-68:C>A-68:C>A	1	566.972
930	{0-}	F29168-36:A>G-LG3	3	LGIII-4	84.52	#N/A	#N/A	TGCAGCAAACATACTACAAACCCAGTTAGAAAACTAAATGCAGAAATGCATATCAAACTGCATACATTA	10029168|F|0-36:A>G-36:A>G	0.989583	397.382
931	{0-}	F22816-47:A>G-LG2	3	LGIII-4	85.856	Fvb3	27070124	TGCAGTTCATTCTTCATGATGCGAACTATTGTTTAGAAACACTGAAGAGATGTTATTCTTGTGTGGCAT	10022816|F|0-47:A>G-47:A>G	1	412.443
932	{00}	13777-49:A>G-LG3	3	LGIII-4	88.831	Fvb3	32425025	TGCAGGGCACACCATTTGCAGATATTTGTGAACTTACCGATGTTCCTGAAGGCATGATAGTTCGCACCA	10013777|F|0-49:A>G-49:A>G	1	721.376
933	{11}	34182-6:C>T-	6	LGIV-1	0	Fvb4	1351223	TGCAGACATTGTAGGTCTCAATGCTGGTGATGGATGGGTGCATAGTAGAGCTACTTTACAGATCGGAAG	10034182|F|0-6:C>T-6:C>T	1	692.299
934	{-1}	M14795-38:A>C-LG4	6	LGIV-1	0.915	Fvb4	596506	TGCAGTGGTTGGCCTTGCTGTTTTCAGTCAGTTTTGGTACTGGTATCCCCTCATATATTTCTTGAGCTT	10014795|F|0-38:A>C-38:A>C	1	310.23
935	{-0}	M37639-15:T>C-LG4	6	LGIV-1	5.819	Fvb4	1774416	TGCAGCTCTTGCCTTTGCAGTCACTGAGCTAGACTTGAGAAAGTTCACAAGCAAGGGGTATGCTCCTCC	10037639|F|0-15:T>C-15:T>C	0.947917	321.213
936	{0-}	F43976-20:G>A-LG4	6	LGIV-1	9.232	Fvb4	1556456	TGCAGTGAAGAGCCATTGGCGAGGTTTTCATGGAACTTTATCAGACGAGTTTTGTCGCAGTTTTACTCT	10043976|F|0-20:G>A-20:G>A	0.927083	273.482
937	{0-}	F27318-13:C>T-LG4	6	LGIV-1	10.612	Fvb4	1435941	TGCAGACTAAGGACCTGTTGTTACCTATGATCAATGAACTCTAGCACTATCATCACTGACCTAAACTGG	10027318|F|0-13:C>T-13:C>T	1	418.233
938	{-0}	M42707-57:A>C-LG1	6	LGIV-1	11.263	Fvb4	2131507	TGCAGAAGGAAATACTGGAAGAAAGATTTTCTTGGGTAAGATGCCACGGAAAAACATATCTCTTCTCTA	10042707|F|0-57:A>C-57:A>C	0.90625	374.642
939	{00}	17089-8:G>A-LG4	6	LGIV-1	13.35	Fvb4	471894	TGCAGAATGTGCAGGGTTCCCGTTCAATGTACCAAACAAATCCCTTCCTTCTCCATCATCATGTGACAA	10017089|F|0-8:G>A-8:G>A	1	778.573
940	{-0}	M27713-27:T>G-LG4	6	LGIV-1	13.809	#N/A	#N/A	TGCAGGATTGAAGACAGTAATCACCAATATAACCAAGTCCCAGAAATAAAGCAACATGCATGGTTTACA	10027713|F|0-27:T>G-27:T>G	0.947917	411.078
941	{00}	40108-37:C>T-LG4	6	LGIV-1	14.769	Fvb4	1463181	TGCAGTCAGGTACTTTGCTTGAGATTTTCAGCATTCCCCTTTGTTTGTTTACCTAAATATGTAAGCTTT	10040108|F|0-37:C>T-37:C>T	1	765.026
942	{00}	UFFxa01H05-247/49/71	6	LGIV-1	16.334	Fvb4	1042754	#N/A	#N/A	#N/A	#N/A
943	{0-}	F40173-56:G>A-LG4	6	LGIV-1	17.355	Fvb4	648634	TGCAGTGGGGACTATAGATTTTCTACTCAGAAAGGTGACAGACTCTGGCCAATTTGGCTACATGCTGAA	10040173|F|0-56:G>A-56:G>A	0.9375	279.373
944	{0-}	F37395-32:C>T-LG4	6	LGIV-1	17.609	Fvb4	216505	TGCAGTACTTGAGATAAACTATCAGATATTTGCTGTACAGCATCATGTTCATATACAACCGAATCCGTT	10037395|F|0-32:C>T-32:C>T	0.989583	418.256
945	{-0}	ChFvM207-610	6	LGIV-1	17.677	Fvb4	288286	#N/A	#N/A	#N/A	#N/A
946	{0-}	F43931-54:G>C-LG4	6	LGIV-1	19.401	Fvb4	3293567	TGCAGTTGGTGCACCCCAACCATTATAGCTGCCAGTGTCTGTGGATGTACTGGAGCTACCTGAGGTTGG	10043931|F|0-54:G>C-54:G>C	0.958333	288.191
947	{-0}	M42810-48:T>C-LG4	6	LGIV-1	19.444	Fvb4	1511489	TGCAGCCAACTATGATCACCCAAGTTCTTAGAAGCATGAGTGTTCCACTGCATGAACAGGCACCCATTG	10042810|F|0-48:T>C-48:T>C	0.9375	331.299
948	{0-}	F38403-24:C>A-LG4	6	LGIV-1	21.544	Fvb4	3413827	TGCAGTTCTTGATTATCTTGATTGCAAGGAGTATAGGGTATGTGCGAGGAGGGATTTGGAAGAGGAAGA	10038403|F|0-24:C>A-24:C>A	0.958333	310.952
949	{0-}	F43035-66:C>T-LG4	6	LGIV-1	23.546	Fvb4	2811140	TGCAGCAAATTCAGGCGAGGAAGCAGCGGATGATCTCCCGAGCTCTCACTGATTATGAAGTTCATTCTG	10043035|F|0-66:C>T-66:C>T	0.96875	306.748
950	{-0}	M14003-15:G>T-LG1	6	LGIV-1	24.607	Fvb4	2352690	TGCAGCACCAGAAACGGGAACATTTTCTCCATCTTCCCCTAGATACTTGACCAATATGTTGGCACCTAT	10014003|F|0-15:G>T-15:G>T	1	348.715
951	{0-}	F21048-39:C>G-LG4	6	LGIV-1	26.16	Fvb4	3698620	TGCAGAAAAGAGCAGTAGATAGATAAGCTTATTGGACAACGGTGGAAATTATATACATGTTTCTGAGCT	10021048|F|0-39:C>G-39:C>G	1	761.145
952	{0-}	BFACT008-128	6	LGIV-1	31.463	Fvb4	4525770	#N/A	#N/A	#N/A	#N/A
953	{-0}	ChFaM100-112**	6	LGIV-1	33.576	Fvb4	6819382	#N/A	#N/A	#N/A	#N/A
954	{0-}	F13436-30:A>G-LG4	6	LGIV-1	33.922	Fvb4	7379596	TGCAGATTCACTTGACAGAACCTGAGGGTGACATACTTCTCTTCTTGACTGGTGAGGAGGAGATTGAAT	10013436|F|0-30:A>G-30:A>G	1	332.047
955	{0-}	ChFaM017-136	6	LGIV-1	35.504	Fvb4	2955040	#N/A	#N/A	#N/A	#N/A
956	{00}	ChFaM100-128h	6	LGIV-1	35.827	Fvb4	6819382	#N/A	#N/A	#N/A	#N/A
957	{0-}	F29414-26:G>A-LG4	6	LGIV-1	36.563	Fvb4	7195093	TGCAGTTTACAATTTATAGGGTGACAGAAGATAATACAGCAACTATAACCATAGTTCTGCTGCTACTGT	10029414|F|0-26:G>A-26:G>A	1	333.853
958	{0-}	F36936-33:A>G-LG4	6	LGIV-1	37.882	Fvb4	8188010	TGCAGAAGAAACAAGTAATTACTTTTGAAACTTATCAGACATAATCTATCAACTGAGATAAAGAAAAGC	10036936|F|0-33:A>G-33:A>G	0.989583	382.401
959	{0-}	F18799-43:A>T-LG4	6	LGIV-1	39.173	Fvb4	7368761	TGCAGGGCTTGAAACCAGATGCAGGGCAGTATGGGAAAATAATAACTGGCTTCTGCAATGTTTCCAAGT	10018799|F|0-43:A>T-43:A>T	1	1506.27
960	{0-}	F36795-9:G>T-LG4	6	LGIV-1	40.169	Fvb4	9790381	TGCAGACCTGATTCGTGAATACAACATCTCATCCTTTGTCTTTCTCAACTTTTCTATCTTTTTTCTATT	10036795|F|0-9:G>T-9:G>T	0.979167	436.614
961	{-0}	M00409-58:A>T-LG4	6	LGIV-1	41.081	Fvb4	7053619	TGCAGGTAGTTAGACATTTGGTTCCTTCTAGTGCTAGATTTTTATAAATCATGTGTCAAATGACTTGTT	10000409|F|0-58:A>T-58:A>T	1	440.295
962	{0-}	F20883-65:G>T-LG4	6	LGIV-1	41.179	Fvb4	7659384	TGCAGCACAAGTGGGGCAGTTTATGAAGTTTGAAGATCTCTCAGAAACTTCATCAGCCAAAGGTAGTGT	10020883|F|0-65:G>T-65:G>T	1	340.744
963	{0-}	F36923-45:T>C-LG4	6	LGIV-1	42.158	Fvb4	10207936	TGCAGAGGCAAATTCTGATACTTGGGATTGCATTCGCCTTTCAATTCTTATTAGCTCGTTTTAGCTCAT	10036923|F|0-45:T>C-45:T>C	0.979167	361.245
964	{00}	11205-28:A>G-LG4	6	LGIV-1	42.5	Fvb4	8210097	TGCAGATATGAGAGATTAGATAGGACTCATAACTCCATCTGAACCAGACGGCCGAAACAGTTTTTTTCT	10011205|F|0-28:A>G-28:A>G	1	813.74
965	{0-}	F36234-63:C>T-	6	LGIV-1	44.83	Fvb4	17118782	TGCAGGTCCTGAAGATGGTGATGGTGATGGTGATCTAGGAGAAAGCAGCGGAGCATATATCATCAGAAT	10036234|F|0-63:C>T-63:C>T	0.96875	953.437
966	{0-}	F20746-41:A>T-LG4	6	LGIV-1	46.287	Fvb4	17771148	TGCAGCATTTCTATAGGAAGATTTTATATTACATTTTTCTTACTAGTTCTCTTCTCATCAATTTTAGCA	10020746|F|0-41:A>T-41:A>T	1	261.341
967	{0-}	F35515-42:C>T-LG4	6	LGIV-1	47.042	#N/A	#N/A	TGCAGGTACTTGGCTAACTTACAGAAGCAATTGGTCAAATATCTTGAGGTGAAAGGGGTCACGTCCGAC	10035515|F|0-42:C>T-42:C>T	0.979167	264.644
968	{0-}	F00124-55:T>C-LG4	6	LGIV-1	48.558	Fvb4	17881574	TGCAGGCTTCTGTTGGAGAGGTCAGTTCAGTTTCAGTCTTTGTAGCACCTATTTATTTTATTTGTCTTT	10000124|F|0-55:T>C-55:T>C	1	502.398
969	{0-}	BFACT037-198	6	LGIV-1	49.262	Fvb6	10887388	#N/A	#N/A	#N/A	#N/A
970	{0-}	F13430-19:C>T-LG4	6	LGIV-1	49.869	Fvb4	18173515	TGCAGTTTGAAGCAGCAAGCTGTGTGTGACAATTTAGAGTATTTTGCATAATTTATTTGGTTCTTACCA	10013430|F|0-19:C>T-19:C>T	1	392.932
971	{0-}	F41867-39:A>G-LG4	6	LGIV-1	50.287	Fvb4	18557286	TGCAGTTTTTGTATGTCCTTCAATGTTATTATGAAATGTATGACTAGGTAGAAGTTTTCTGCATCACAT	10041867|F|0-39:A>G-39:A>G	0.9375	290.266
972	{0-}	LOX-S1	6	LGIV-1	51.127	Fvb4	18859634	#N/A	#N/A	#N/A	#N/A
973	{0-}	F32276-68:A>G-LG4	6	LGIV-1	51.63	Fvb4	17230909	TGCAGATACATCTGATGTTTGAGAAAGGTACCCAAAAGAATTACAATATTTGAGAACAGGACCATGATA	10032276|F|0-68:A>G-68:A>G	1	394.062
974	{0-}	EMFv008-178	6	LGIV-1	52.026	Fvb4	16777439	#N/A	#N/A	#N/A	#N/A
975	{0-}	F40440-51:G>T-LG4	6	LGIV-1	52.764	Fvb4	15433786	TGCAGATCATACTTATTCTGTGTACCGGCGTGCGACTCGTGCGCTTGTAGTGACTGGCTAATAGTCTAA	10040440|F|0-51:G>T-51:G>T	0.947917	398.289
976	{0-}	F01715-34:G>T-LG4	6	LGIV-1	53.205	Fvb4	16102244	TGCAGTGTAAGGTGTCTGTGTAACGTAATAAGAAGCACGTTACTTTTCATTTAGCTAAAGCTCTTTGGG	10001715|F|0-34:G>T-34:G>T	0.96875	355.108
977	{0-}	F41202-62:G>A-LG3	6	LGIV-1	53.941	Fvb4	14243017	TGCAGCAACTCAGCAAAACCATAACACATTATTCAAATACACTTGAATTGTAAATACCGTGCGAACAAA	10041202|F|0-62:G>A-62:G>A	0.979167	259.742
978	{0-}	F30890-8:T>C-LG4	6	LGIV-1	54.303	Fvb4	15326063	TGCAGGAATCAATACTCAATAGAAAACATCAAGGAAGCAAAGTACCGATATTTGATATGCATGCTCCTT	10030890|F|0-8:T>C-8:T>C	1	540.123
979	{0-}	F18220-36:T>C-LG4	6	LGIV-1	55.078	Fvb4	16374423	TGCAGTAAAATAGTAACATTGACAGGAAAGCATGAATGCAGGCAATACTTACTAAAAGAACCAAATACG	10018220|F|0-36:T>C-36:T>C	1	346.352
980	{0-}	F10660-6:G>A-	6	LGIV-1	55.513	Fvb4	14443067	TGCAGAGAATACCCCAGCAAATTTTGAGGCGATGGCTCATTCTTATAATGTTGCTTTACTGTTTACCCG	10010660|F|0-6:G>A-6:G>A	1	1809.63
981	{0-}	F18027-43:G>A-	6	LGIV-1	56.135	Fvb4	14522161	TGCAGTTTTATATGTCCGCTACAAGTTACATGACTGTCATTGCGCGGAAAAAGAATTACAGATCGGAAG	10018027|F|0-43:G>A-43:G>A	1	1189.13
982	{0-}	F38959-38:G>A-LG5	6	LGIV-1	56.925	#N/A	#N/A	TGCAGGTTTATTGCTATGACCTTTTGGGAAGGTTGGACGTGCATGTGGAGTTTGATTGAGACATTGAGT	10038959|F|0-38:G>A-38:G>A	0.947917	346.108
983	{0-}	F13856-55:G>A-	6	LGIV-1	57.274	Fvb4	14201661	TGCAGTGGTCACACTCCAGTCTATGCTTGCTTCACTAGGCTCGTAGCAGTACTCCGCTGATGAAGGTGT	10013856|F|0-55:G>A-55:G>A	1	716.619
984	{0-}	F39666-6:G>T-LG4	6	LGIV-1	58.19	Fvb4	17303336	TGCAGTGTTTTGTTGCAACGAATTGGGACAAAGGAGATACCGACATATCCATCTGTTTGAAAGTTATGA	10039666|F|0-6:G>T-6:G>T	0.9375	308.372
985	{0-}	F13713-66:C>A-LG4	6	LGIV-1	59.229	Fvb4	16245597	TGCAGGAATCAAACATATGAATATGAACAAGTTACCTTTATGTCAAACTGTAAACTAAGTCGCCAACGA	10013713|F|0-66:C>A-66:C>A	1	549.282
986	{0-}	F41560-32:A>G-LG4	6	LGIV-1	59.685	Fvb4	16137144	TGCAGCCTATCAAGTAATACATGGAATCATGAACTTCAAAAGCTAGATGACCCCAAAGGCATTGACTAT	10041560|F|0-32:A>G-32:A>G	0.9375	257.739
987	{0-}	F37081-13:A>G-	6	LGIV-1	60.493	Fvb4	14450238	TGCAGTACTACAGACATTTCTCAAATGAATAAGTTCAAGACCCTTGGAACAGATTGTTCACCAATAAAT	10037081|F|0-13:A>G-13:A>G	1	414.139
988	{0-}	F15914-66:C>T-LG4	6	LGIV-1	62.01	#N/A	#N/A	TGCAGATATTTTGTCAATCATCACTTGCTGAGCAGTAGGTTGTCGCAATGGACTATATCTCCTGCTCCC	10015914|F|0-66:C>T-66:C>T	1	923.322
989	{0-}	F33514-56:C>A-LG4	6	LGIV-1	62.979	Fvb4	20907633	TGCAGCTCCTGCAAGAATAAAACAGTGTCACAAAAATCTGTTTTCCTATTCTTATACTACTTGGGTTGA	10033514|F|0-56:C>A-56:C>A	0.989583	412.79
990	{0-}	F28793-45:C>T-LG4	6	LGIV-1	63.945	Fvb4	20991492	TGCAGTTTGGAATTTGACTTCTTGCCAAAACCAGAAGCATATATTCTACTTTTACTTTTACCACCATCA	10028793|F|0-45:C>T-45:C>T	1	432.372
991	{0-}	F19378-28:C>T-	6	LGIV-1	65.657	Fvb4	21494720	TGCAGCTCTCTTCTAATCCAAGGCTCCACTCTTTGCAACACTCTCTCTTTCACCAAATCATTACAGATC	10019378|F|0-28:C>T-28:C>T	1	628.876
992	{0-}	F01292-50:C>A-LG4	6	LGIV-1	67.884	Fvb4	16178411	TGCAGTCCAGTCAATGGATGCTCAGCTGTAGTCTAAAGATGAGCTTATAGCTGTGCTGAAAAGAAACCT	10001292|F|0-50:C>A-50:C>A	0.979167	254.717
993	{0-}	F42678-33:G>T-LG4	6	LGIV-1	69.781	Fvb4	22444160	TGCAGCCCTACATCGTTGGTCTTCTCTTTGTTTGCTTCATCAGGACGTTCTCTCCTGCTTTGTTCTACT	10042678|F|0-33:G>T-33:G>T	0.90625	279.342
994	{0-}	F00808-7:A>C-LG4	6	LGIV-1	71.44	Fvb4	21573536	TGCAGTGAAATAGGATTGAGCAGAAACAAAAGGCCAACCTTCTACTGCAACTTACCTGTCATATAAGTA	10000808|F|0-7:A>C-7:A>C	1	345.871
995	{0-}	F33856-50:G>A-LG4	6	LGIV-1	72.5	Fvb4	22444095	TGCAGGTGGTCAATGATGATATCTATGATCAGTTTTTATGTTGTACAAGAGATTGAAAGGGTCGTGTGA	10033856|F|0-50:G>A-50:G>A	1	446.589
996	{0-}	F35639-62:C>T-LG4	6	LGIV-1	74.917	Fvb4	22384559	TGCAGAAGTCTGCTCTAACCATGTATCAATCAATAACTCCAACACTCGCTAGGTGTGTTAGTCTGTCCG	10035639|F|0-62:C>T-62:C>T	0.989583	311.23
997	{0-}	CAGT-169	6	LGIV-1	76.161	#N/A	#N/A	#N/A	#N/A	#N/A	#N/A
998	{0-}	F18104-43:G>A-LG7	6	LGIV-1	77.82	#N/A	#N/A	TGCAGTCTGAAGAAAAGAAGGAACTGAAAAATAAAAAGTTTCTGAACTAAATTGCTTGGAGTTTGAAGC	10018104|F|0-43:G>A-43:G>A	1	1478.27
999	{00}	ChFaM014-141h***	6	LGIV-1	82.598	Fvb4	25999036	#N/A	#N/A	#N/A	#N/A
1000	{00}	ChFaM065-168h***	6	LGIV-1	82.606	Fvb4	26020609	#N/A	#N/A	#N/A	#N/A
1001	{1-}	F31260-39:A>G-LG5*	6	LGIV-1	89.393	Fvb4	28227163	TGCAGCTCCTACTCCTCCTCCACCAAGCAAGATGGTGTCACACGTATCTGATTATTCCCTAATTGGAAA	10031260|F|0-39:A>G-39:A>G	0.989583	281.594
1002	{1-}	F26507-64:A>G-LG5	6	LGIV-1	94.513	Fvb4	28045544	TGCAGCAAAATTTGTCACAAATGATTCATAAGTTGCCAATACTGAGATAACCTTTTGTGTTCTTACATT	10026507|F|0-64:A>G-64:A>G	0.979167	299.792
1003	{1-}	F28828-29:C>T-LG5	6	LGIV-1	97.423	Fvb4	27627230	TGCAGAGTACTTAGACAGCCTAGTTATAACTGTAAGGGTTTACAAATTATTCCTTACGAAGTTTATTCT	10028828|F|0-29:C>T-29:C>T	1	382.747
1004	{1-}	F35311-5:G>A-LG5	6	LGIV-1	100.313	Fvb4	28243221	TGCAGGCATCAAAACCTACTTAGGATTTCTAGAAACCTACATAGGAAAATTATTGGAAATAAACTAGCA	10035311|F|0-5:G>A-5:G>A	0.979167	272.493
1005	{1-}	F14784-64:G>A-LG5	6	LGIV-1	101.794	Fvb4	28179963	TGCAGGTGAGGAGACAGTGTGCCCACTATTTTGGCGTGACGATCAGTGAGCAACAAGCCAAGTCGGGGA	10014784|F|0-64:G>A-64:G>A	1	1230.63
1006	{1-}	F40684-60:T>G-LG5	6	LGIV-1	103.174	Fvb4	27779052	TGCAGTAATGATATGGTAGTTTTGTTCTCCCTGATAGTATTTATATCTGTTTTTTATTTTTTTTATTTT	10040684|F|0-60:T>G-60:T>G	0.958333	341.169
1007	{1-}	F10694-27:C>T-LG4	6	LGIV-1	107.491	Fvb4	30377479	TGCAGATCAAGTTTTGCAACATCCTTCCCATATCTACAAAGATAAGATCATTCAATATAATACCAAAGG	10010694|F|0-27:C>T-27:C>T	1	436.813
1008	{1-}	F31333-22:A>C-LG4	6	LGIV-1	107.984	Fvb4	31048283	TGCAGCCAGCATATATTAGATCAATTAGACAGAAGTAGTTGGCCAGTAAAAGTAGGAAGACAAGAACAA	10031333|F|0-22:A>C-22:A>C	0.916667	340.62
1009	{1-}	F28155-44:G>A-LG4	6	LGIV-1	109.22	Fvb4	31103956	TGCAGCTATACTATACCTCCATAAGTTCTAACATGCTAGCCACAGACTCAGATGGGACCTCCAAATGTG	10028155|F|0-44:G>A-44:G>A	0.979167	287.145
1010	{1-}	F17976-52:C>T-LG4	6	LGIV-1	110.377	Fvb4	31211442	TGCAGCATTACAAGGATTCAACAGCAACTGTCCCTGGTTTCCTCATTATAAGCATTGAAGCTGCAATCA	10017976|F|0-52:C>T-52:C>T	1	875.233
1011	{1-}	F28426-60:A>T-	6	LGIV-1	111.983	Fvb4	31341294	TGCAGGAACTGTCTGAATCCAATTTCAAGTTACATGAACGGTGCGGATGTGTTACATGATATAGTTGAT	10028426|F|0-60:A>T-60:A>T	1	423.713
1012	{1-}	ChFaM023-163	6	LGIV-1	113.457	Fvb4	33889090	#N/A	#N/A	#N/A	#N/A
1013	{1-}	ChFvM028-176	6	LGIV-1	115.667	Fvb4	30948794	#N/A	#N/A	#N/A	#N/A
1014	{1-}	ChFvM087-224	6	LGIV-1	116.383	Fvb4	30586658	#N/A	#N/A	#N/A	#N/A
1015	{1-}	ChFvM246-231	6	LGIV-1	116.578	Fvb4	30586666	#N/A	#N/A	#N/A	#N/A
1016	{1-}	EMFvi136-154	6	LGIV-1	118.081	Fvb4	28574934	#N/A	#N/A	#N/A	#N/A
1017	{1-}	ChFvM232-188	6	LGIV-1	118.296	Fvb4	28776471	#N/A	#N/A	#N/A	#N/A
1018	{1-}	F28518-49:C>T-LG4	6	LGIV-1	123.492	Fvb4	30184567	TGCAGAAGAAAGCCTTCCAAACTCAAAATTTTCATGGTGATGAAAATTACAGTGCAATCTTCCTTTTCT	10028518|F|0-49:C>T-49:C>T	1	458.344
1019	{1-}	F35125-23:A>G-LG4	6	LGIV-1	128.25	Fvb4	30045033	TGCAGGACCAATTTGCCACTTATAGGAAATTTGGCATATGAAGTGACAGAGGAATTGGGCAGATGGGCT	10035125|F|0-23:A>G-23:A>G	0.989583	253.629
1020	{1-}	F31961-24:C>G-LG4	8	LGIV-2	0	Fvb4	638928	TGCAGCACATTAGTAGATTGGTAGCTATACCTTTGTCAAATAAGTCTTTACAAAACTCACAAGTACATA	10031961|F|0-24:C>G-24:C>G	0.989583	293.091
1021	{1-}	UFFxa01H05-252	8	LGIV-2	7.181	Fvb4	1042754	#N/A	#N/A	#N/A	#N/A
1022	{1-}	F19377-44:A>C-LG4	8	LGIV-2	9.485	Fvb4	3485334	TGCAGGAGGCTTGTACAAAGCCTTTTCCTGAAAAGACAATGAACAATCAGTCAAAAAACAAACAAAAAA	10019377|F|0-44:A>C-44:A>C	1	464.207
1023	{1-}	F15500-36:T>C-LG5	8	LGIV-2	11.824	Fvb4	5339836	TGCAGCAGGTTCACGTGTATTGAGAGCAGTCCTTGATGATCCACATCAAAATTTCCCACATATTCCTGA	10015500|F|0-36:T>C-36:T>C	1	346.332
1024	{1-}	F11494-54:A>G-LG5	8	LGIV-2	15.749	Fvb4	5547658	TGCAGACCAGGAATTTGATACATTCAGGTTTCAAGAGCTCAAAACTAACTTTCCAGACATTGGGAACAC	10011494|F|0-54:A>G-54:A>G	1	481.186
1025	{1-}	FAC006-207	8	LGIV-2	19.058	#N/A	#N/A	#N/A	#N/A	#N/A	#N/A
1026	{1-}	BFACT008-143	8	LGIV-2	19.128	Fvb4	4525770	#N/A	#N/A	#N/A	#N/A
1027	{1-}	ChFaM147-218	8	LGIV-2	19.354	Fvb4	4679620	#N/A	#N/A	#N/A	#N/A
1028	{1-}	CAGG-203	8	LGIV-2	22.041	#N/A	#N/A	#N/A	#N/A	#N/A	#N/A
1029	{1-}	CAGT-640	8	LGIV-2	27.276	#N/A	#N/A	#N/A	#N/A	#N/A	#N/A
1030	{0-}	F46307-48:A>T-LG4	8	LGIV-2	35.117	#N/A	#N/A	TGCAGACTTTGAGGGTTTCTCTTTCAGATATTTTGAGGATTTGCTAGCAGTGGTGGTCTTCGGCAGCTT	10046307|F|0-48:A>T-48:A>T	0.875	287.344
1031	{1-}	F14288-13:G>A-LG4	8	LGIV-2	35.527	Fvb4	18681504	TGCAGGTCCAGACGCTGTCAAGTACATTGCAAATCATGCTGTTGTACAAGTTATATTTTGCGTGCCTGA	10014288|F|0-13:G>A-13:G>A	1	1242.67
1032	{1-}	F12697-17:C>T-LG4	8	LGIV-2	36.492	Fvb4	17146211	TGCAGTTCTCATAACAACGGAGCAGCGAGGTCGGTCTTGCTTGTAAAGTTTCCAGAACTGACTTTCCTG	10012697|F|0-17:C>T-17:C>T	1	350.377
1033	{1-}	F31293-7:G>A-	8	LGIV-2	37.556	Fvb4	17095245	TGCAGAAGGGAAATATTAGAAAAGTGGGATTACCAGTGAACCGTGAACGCATCACATTACAGATCGGAA	10031293|F|0-7:G>A-7:G>A	0.989583	1181.81
1034	{00}	13169-13:G>A-LG4	8	LGIV-2	38.945	Fvb4	20936256	TGCAGTGATACCAGGCCTTTTGAGACAGCAACTGGAAGGAGAAGTCGGTACATGCGGATTGCTTTGATA	10013169|F|0-13:G>A-13:G>A	1	900.76
1035	{1-}	F11305-45:G>T-LG4	8	LGIV-2	39.18	Fvb4	8051997	TGCAGCATTGCCTCCCTTTCAACTAGAAAGGCCTCAGCCGTAAGAGAGTCACTAATTCCAGTCTCTTCA	10011305|F|0-45:G>T-45:G>T	1	415.906
1036	{00}	12784-39:C>A-	8	LGIV-2	40.223	Fvb4	21519614	TGCAGTATGGTACTTAGAGTTTTGTTCTTTTGAAAACTTCTTACACTGTGAATGTACTTTACAATGGTT	10012784|F|0-39:C>A-39:C>A	1	761.894
1037	{1-}	F23302-33:G>A-LG4	8	LGIV-2	40.603	Fvb4	18731878	TGCAGCTCATAACCTTGCGATGCTTATTATTGGGAGGATCTTACTTGGTTGTGGAGTTGGATTTGCCAA	10023302|F|0-33:G>A-33:G>A	1	257.162
1038	{1-}	F29059-54:T>G-LG4	8	LGIV-2	41.381	Fvb4	16434375	TGCAGATACGAGTAAATCTCAATCAGAACTTATAGGTGTTCAAATTGGAAGCTCTGATGTTCCTCAGAT	10029059|F|0-54:T>G-54:T>G	0.989583	364.012
1039	{1-}	F16981-44:C>T-LG4	8	LGIV-2	41.779	Fvb4	15901000	TGCAGATCCCCCATCACTAACACAGAAGTTCCAGGGCAATCCAGCGACCTTGGAATCATGACATCATCC	10016981|F|0-44:C>T-44:C>T	1	1045.06
1040	{1-}	ChFaM018-202	8	LGIV-2	42.047	Fvb3	10002510	#N/A	#N/A	#N/A	#N/A
1041	{00}	37136--	8	LGIV-2	43.166	#N/A	#N/A	TGCAGAACCAATATTTTGTACCATTCATGAAAGCCTCGTCATTCTCACCTGAAAATCAGTGTGACCAAC	10037136|F|0--29:A>T	1	667.807
1042	{1-}	F13700-68:G>T-LG4	8	LGIV-2	44.741	Fvb4	7230754	TGCAGAAACAAAGTTTCATGTGCAGATATACTTGCTCTGGCAACTAGAGATGTTGTGAGATTGGTATGG	10013700|F|0-68:G>T-68:G>T	1	268.297
1043	{1-}	F36740-15:C>T-	8	LGIV-2	45.211	Fvb4	14469821	TGCAGTTGTGTACAACATAACCCCAAAAAAAAGGAAATGGTATTGAAAGAGTTTGATATCTTATAGTCT	10036740|F|0-15:C>T-15:C>T	0.96875	489.315
1044	{1-}	F12749-10:T>A-	8	LGIV-2	45.979	Fvb4	18674474	TGCAGCCAGCTAGTGGCTCAAGAAGGCATGCAAAGTAAAACAACTTCAGGGAAAATAAATTACAGATCG	10012749|F|0-10:T>A-10:T>A	1	578.947
1045	{00}	18849-65:A>G-LG4	8	LGIV-2	46.305	Fvb4	20593091	TGCAGACTTCAGAAAAATTGATCACAACTTTGAACCTCCTTATAGCAGTCATATGTGTCATCTATATAC	10018849|F|0-65:A>G-65:A>G	1	1179.07
1046	{1-}	F38293-55:G>A-LG4	8	LGIV-2	46.696	Fvb4	17161818	TGCAGTTTACAAGAGATTCCAGAAAATGGCCTTGTATACGATTTTCACTGATGTCGGGAGTTTCTAAGC	10038293|F|0-55:G>A-55:G>A	0.989583	347.522
1047	{11}	00781-39:T>G-	8	LGIV-2	46.81	#N/A	#N/A	TGCAGCAAGTTATCAATGGACGAGACCTTACACGAGTAATATTACTAGTTCCAGTAGAGGAATGGGAGA	10000781|F|0-39:T>G-39:T>G	1	695.845
1048	{1-}	F43565-42:C>T-LG4	8	LGIV-2	47.159	#N/A	#N/A	TGCAGGTACTTGGCTAACTTACAGAAGCAATTGGTCAAATATCTTGAGGTGAAAAGGGTCACGTCCCAC	10043565|F|0-42:C>T-42:C>T	0.947917	264.38
1049	{-0}	M29245-29:A>G-	8	LGIV-2	48.02	Fvb3	31306902	TGCAGTAAAAACCTAAATTCTTTTCTAACACGAATGGTATTCTTCCTACAGTGATCATTATCCAAATCC	10029245|F|0-29:A>G-29:A>G	0.989583	400.135
1050	{1-}	F10923-30:G>A-LG3	8	LGIV-2	48.154	Fvb3	4908668	TGCAGTGTTATATGATTCTAGCACAAACTTGTATTGAGTGATGAAGTGTATCTCCATAACCACAATTTT	10010923|F|0-30:G>A-30:G>A	1	515.327
1051	{0-}	F26584-26:G>A-LG4	8	LGIV-2	48.507	Fvb4	18513500	TGCAGGTTCTTTGTCCCAAGGCCTTGGTATAATGAAAGCACCTGACGGCTAGAAATTGCTTCCCAGAAA	10026584|F|0-26:G>A-26:G>A	1	511.07
1052	{1-}	F13227-46:C>G-LG4	8	LGIV-2	48.844	Fvb4	17267844	TGCAGAACCATCATACCCAATGGTATGCTGTTGTCAGAGCCATTATCTCTCAACATGTGAATTTTATTC	10013227|F|0-46:C>G-46:C>G	1	565.622
1053	{1-}	F14399-43:C>A-LG4	8	LGIV-2	49.838	Fvb4	16519609	TGCAGACATGTGGAATCATGAATGTCTCTTGGTGATTGGCATTCTTTGCTTGATTTTGCACCATTCTGC	10014399|F|0-43:C>A-43:C>A	0.989583	297.404
1054	{-1}	M16068-32:C>T-LG4	8	LGIV-2	49.895	Fvb4	18152210	TGCAGGTATCACTCTCTTTGTGCATACAACGGCGATGATGACATGTTTAGTTCCGACCTTACTGATGAC	10016068|F|0-32:C>T-32:C>T	1	1473.64
1055	{-1}	M27421-26:G>C-LG4	8	LGIV-2	50.592	Fvb4	18685577	TGCAGAATTACTTATTGTATCATGTTGAATGTTTCAGGAAAAAACCCGTCTCCCATGTGGGACAGGTTG	10027421|F|0-26:G>C-26:G>C	1	574.657
1056	{1-}	F28299-42:G>T-LG4	8	LGIV-2	50.625	Fvb4	15830111	TGCAGTATTGCATAATGTCTCTGAAGGCCTAGAAGAGATGCTGGGTTACATAAAGTCACAAAATTTATG	10028299|F|0-42:G>T-42:G>T	1	1332.15
1057	{1-}	ChFaM161-219	8	LGIV-2	51.981	Fvb4	16916242	#N/A	#N/A	#N/A	#N/A
1058	{0-}	F29059-8:C>T-LG4	8	LGIV-2	52.32	Fvb4	16434375	TGCAGATACGAGTAAATCTCAATCAGAACTTATAGGTGTTCAAATTGGAAGCTCTGATGTTCCTCAGAT	10029059|F|0-8:C>T-8:C>T	0.979167	364.012
1059	{-0}	M02867-51:C>A-	8	LGIV-2	53.414	Fvb4	22360932	TGCAGTAAGAAAAGGGAGTACTCGCACTCCTACGCATGATATACTGAACAACATCAATTCAAGCCACTC	10002867|F|0-51:C>A-51:C>A	0.947917	417.884
1060	{1-}	F27193-59:T>G-	8	LGIV-2	53.465	Fvb4	14595327	TGCAGGATAAAGCATTCCAGTGGTTTCCAATTTTCAGAAAAATTATTACTAATTATTATTTAGTTTACT	10027193|F|0-59:T>G-59:T>G	0.979167	1199.7
1061	{11}	10697-33:T>C-	8	LGIV-2	54.519	Fvb4	21511551	TGCAGGTAAGAATTTATGTCACATTTTGGTTAGTGTTTTTGCAAAATTTGTTACAGATCGGAAGAGCGG	10010697|F|0-33:T>C-33:T>C	1	891.331
1062	{0-}	F14399-68:C>T-LG4	8	LGIV-2	55.115	Fvb4	16519609	TGCAGACATGTGGAATCATGAATGTCTCTTGGTGATTGGCATTCTTTGCTTGATTTTGCACCATTCTGC	10014399|F|0-68:C>T-68:C>T	1	297.404
1063	{0-}	F13713-66:C>G-LG4	8	LGIV-2	55.876	Fvb4	16245597	TGCAGGAATCAAACATATGAATATGAACAAGTTACCTTTATGTCAAACTGTAAACTAAGTCGCCAACGA	10013713|F|0-66:C>G-66:C>G	1	549.282
1064	{00}	22351--	8	LGIV-2	56.227	Fvb4	22566614	TGCAGTGTCACCCCACCCTCTCTCAAATCCCATTCCTTGTAACCTTCACTTACAGAAAAAAAGATTACA	10022351|F|0--61:A>G	1	1239.35
1065	{0-}	F00645-26:A>C-LG4	8	LGIV-2	57.657	Fvb4	17281662	TGCAGTATATATAGTCACTATAGTGAAGGCAACAAATTGATATCAAATACTCAAGAAAGACTAAGCATT	10000645|F|0-26:A>C-26:A>C	0.96875	263.505
1066	{-1}	M40360-46:A>C-LG5	8	LGIV-2	57.831	Fvb4	27524403	TGCAGGTAATCTCCAGACTTGAGTTCTAAAATAGAACAATAGCCTTACAAATTTAGGAACATCCATCTG	10040360|F|0-46:A>C-46:A>C	0.989583	703.984
1067	{11}	12634-64:T>C-LG4	8	LGIV-2	58.936	Fvb4	24927538	TGCAGGACCTAATGGTAGAGGAATACCACAAAGATTATGCAATGGATGTAGAGAGCCTCCGCAATGAAG	10012634|F|0-64:T>C-64:T>C	1	769.481
1068	{-1}	CAGG-630	8	LGIV-2	59.551	#N/A	#N/A	#N/A	#N/A	#N/A	#N/A
1069	{11}	13471-36:T>C-	8	LGIV-2	60.121	Fvb4	26437288	TGCAGCATATGGATAGTCTTCAATTACAAGTTTTACTCCGCAAGGTTCTGAAGGATCTTCCACAGCCAT	10013471|F|0-36:T>C-36:T>C	1	765.208
1070	{-1}	M13368-59:A>G-	8	LGIV-2	60.872	Fvb4	26450796	TGCAGTTCTTGGTTGTCACATCAAGCCAGTTTGTGACTCTGTTTGAGGTCACTGGATATAGTGGAAAGA	10013368|F|0-59:A>G-59:A>G	1	492.467
1071	{1-}	F32280-24:C>A-LG4	8	LGIV-2	61.16	Fvb4	24432995	TGCAGAGATTTTACGATCCTGACTCGGGTTACATTACATTAGACGGTACCAAAATGCAAACATTACAGC	10032280|F|0-24:C>A-24:C>A	1	440.14
1072	{-1}	M28333-48:G>C-	8	LGIV-2	62.415	Fvb4	26660704	TGCAGATATAACTAAGTTACATTGTATGCTTATCTCATATTATATCCAGTTGTAAGGTTACAGATCGGA	10028333|F|0-48:G>C-48:G>C	1	852.776
1073	{11}	25942-51:G>C-	8	LGIV-2	63.063	Fvb4	26757294	TGCAGAAACTACTGAAGCTAAATGTAATCAGCTCTCCGCTGATGACACTATGAACACTTTCATTACAGA	10025942|F|0-51:G>C-51:G>C	1	714.157
1074	{0-}	F19191-13:C>T-LG4	8	LGIV-2	63.757	Fvb4	24565002	TGCAGCCGAAAACCATGTCGGAAAAGTGCCATGTTCATCTGTTTCCATTTCCACATCCAGGAGACGACG	10019191|F|0-13:C>T-13:C>T	1	258.301
1075	{-1}	BFACT041-219	8	LGIV-2	64.008	Fvb4	7796578	#N/A	#N/A	#N/A	#N/A
1076	{00}	10728-35:A>T-LG5	8	LGIV-2	64.099	Fvb4	25109276	TGCAGAAGTCAGTATTTCCAAAACATTCAATACTAATATAGTAGGCAGCATACAAACAATATGCAAGAT	10010728|F|0-35:A>T-35:A>T	1	1054.56
1077	{-1}	M10843-28:A>C-	8	LGIV-2	64.32	Fvb4	25823230	TGCAGATGACCAACGAAGTGGGAAAGGCAATGTTTTCTAAGGCAGGAGAACTTGGAGCACCAGTTGGTT	10010843|F|0-28:A>C-28:A>C	1	522.422
1078	{1-}	ChFaM065-159	8	LGIV-2	65.545	Fvb4	26020609	#N/A	#N/A	#N/A	#N/A
1079	{11}	22484-28:C>T-LG4	8	LGIV-2	66.156	Fvb4	22263553	TGCAGAAGCATGAAGAATGCAGAATCCGCTCCTGTAAATATGATTTTCCTCCCCCCTCAAGCCAAGTTG	10022484|F|0-28:C>T-28:C>T	1	986.194
1080	{00}	37872--LG4	8	LGIV-2	66.435	Fvb4	24630934	TGCAGTCATGAATGATAAGAACGAATCACGACCATTTAGACCAGTATGTTCTGACACAGTGTTCGTTTC	10037872|F|0--16:A>G	1	920.084
1081	{1-}	F22790-43:G>T-	8	LGIV-2	67.216	Fvb5	4388413	TGCAGGGATCAAGATAATCTTCCTGATCATTTCAATACACAAAGATCATTTCATTGTAAGCATAATTTG	10022790|F|0-43:G>T-43:G>T	1	609.225
1082	{-1}	M22341-63:T>G-LG4	8	LGIV-2	67.879	Fvb4	24556344	TGCAGAAGAGGGATTAGAAGCAAGCAAAGTTAGTAGTAAGAGATTACAGCTTGGGATGGGGAATTAGAT	10022341|F|0-63:T>G-63:T>G	1	383.18
1083	{00}	38178-47:A>T-	8	LGIV-2	68.764	Fvb4	24716208	TGCAGTCAGCTAGGTTTGTATTCAGAGCAGTCATAAAAGGTATTTGAAATTGTCAAACCACATGATATA	10038178|F|0-47:A>T-47:A>T	1	796.797
1084	{1-}	F10774-59:T>C-LG5	8	LGIV-2	69.677	Fvb4	27544103	TGCAGGAAATTTGAAGATATCTTTGATGTTGATCATTTCATTGATTACCTGAAGGATGATGTACGAATT	10010774|F|0-59:T>C-59:T>C	1	481.468
1085	{-1}	M29548-67:C>T-	8	LGIV-2	72.109	Fvb4	26228242	TGCAGCGTATTGATATCCATGTATTATCTTTCAGTTTTTGTGTTTTTATAACAATTTTCGTTTCCCTCG	10029548|F|0-67:C>T-67:C>T	0.96875	535.509
1086	{1-}	F26674-65:G>A-LG5	8	LGIV-2	72.308	Fvb4	28415023	TGCAGCTTTGGAAGAAGAACTTGCAATGCAGCACAGAGAAATGCAACGAATAATCGCTGAGAATCGGCT	10026674|F|0-65:G>A-65:G>A	0.989583	1001.07
1087	{1-}	EmFv136-138	8	LGIV-2	73.454	#N/A	#N/A	#N/A	#N/A	#N/A	#N/A
1088	{1-}	ChFvM232-179	8	LGIV-2	74.609	Fvb4	28776471	#N/A	#N/A	#N/A	#N/A
1089	{1-}	F32446-14:C>T-LG5	8	LGIV-2	75.158	Fvb4	27881278	TGCAGATTTTTCTTCGGCTGCTGTTTTCGTTTCTTACATTTGCAGATAACACACACCAACACAGCCACT	10032446|F|0-14:C>T-14:C>T	1	404.075
1090	{1-}	F12300-23:T>G-LG4	8	LGIV-2	75.406	Fvb4	28540889	TGCAGTACTTGGATATCTGCATATGATTGTAACCTTCTTCTCCGAAGCGCTCACCACAACCGACTCTAT	10012300|F|0-23:T>G-23:T>G	1	905.517
1091	{1-}	F38681-18:G>C-LG5	8	LGIV-2	76.494	Fvb4	28507256	TGCAGCTCCTATTCGTGTGAGTGGTGAAGCTGCAAACGTTTCAGCTCCCCAATCAGCACAACCAGCATC	10038681|F|0-18:G>C-18:G>C	0.958333	862.956
1092	{-0}	M19745-66:A>G-	8	LGIV-2	76.766	Fvb4	32163309	TGCAGAAGTCTGAAGGTGGAGGACGAACAAATGACAGGTGATGCCAGTCTACTTCTCATTGTCTGCATA	10019745|F|0-66:A>G-66:A>G	1	432.866
1093	{1-}	F32741-31:T>A-LG5	8	LGIV-2	77.511	Fvb4	28018136	TGCAGCTTGTAGTTCCAACTTGGTCTTCAGGTCGTTTAGGTTGGTTCGTCCATCACATATTTATCTGAT	10032741|F|0-31:T>A-31:T>A	1	259.81
1094	{1-}	F21020-20:T>G-LG3	8	LGIV-2	78.881	Fvb3	36020605	TGCAGGCCTGTAAGGTTTGCTTCAATAACTTGGGTTTTAGGCATAAAATGGGTTTAGGAGCATGAACCT	10021020|F|0-20:T>G-20:T>G	1	274.052
1095	{-0}	M14620-39:G>T-	8	LGIV-2	79.389	Fvb4	31407769	TGCAGTAAGGAGGGAATGGCTTCCATCCTCCGATCTACAGATTTCATTTATAACACAAAATAAGAAATT	10014620|F|0-39:G>T-39:G>T	1	446.559
1096	{1-}	F10855-63:C>T-LG4	8	LGIV-2	79.498	Fvb4	28614952	TGCAGCCAAACCAATAGTAGCTAGCTGAAAGGATAGCAAGTTCAGTACCAGATAGTGCAGAAGCAAATA	10010855|F|0-63:C>T-63:C>T	1	924.901
1097	{1-}	F20530-59:G>T-LG4	8	LGIV-2	80.582	Fvb4	33383634	TGCAGAAAGTCATAACAGTAAAAGGATCAAACTTGATGCTTTTGGCAGACCACAGAATAGTACTGTAAA	10020530|F|0-59:G>T-59:G>T	0.979167	261.613
1098	{-0}	M16554-13:A>T-LG4	8	LGIV-2	81.129	Fvb4	31408520	TGCAGACAACCTAAATCTCACTCTGATTAGTCAAAACTTCATACTTCCATATATTACGATTCCCTTTTC	10016554|F|0-13:A>T-13:A>T	1	449.461
1099	{1-}	F12586-65:A>G-LG4	8	LGIV-2	81.391	Fvb4	30588374	TGCAGTGAAATCAACAAGAGAAACACAAGTGCTAAGTCGTCTGAAAACTTGTACAATGACAAATTATAT	10012586|F|0-65:A>G-65:A>G	1	598.858
1100	{10}	18971-19:C>A-	8	LGIV-2	82.788	Fvb4	33596460	TGCAGATAAATCACCTTTGCTGTCCTGTACAGTATACAACACATCACAAAATTAGGAACCACTGAAATT	10018971|F|0-19:C>A-19:C>A	1	1156.87
1101	{1-}	F15179-46:G>A-LG4	8	LGIV-2	82.907	Fvb4	31541439	TGCAGCTGCAACTGTTGAGGGCCAATAACATAATTGTCCAGGGTCCGATAGCTGTAGCATTGCCAGGTA	10015179|F|0-46:G>A-46:G>A	1	280.791
1102	{10}	ChFaM023-153/171	8	LGIV-2	83.282	Fvb4	33889090	#N/A	#N/A	#N/A	#N/A
1103	{10}	39430-33:C>A-	8	LGIV-2	83.926	Fvb4	33057975	TGCAGTGTCTTTTACCTGGGGACCTAGATTCTGCAAATCCAACAGAAATTTGGGAGAGGGTACAAAGGT	10039430|F|0-33:C>A-33:C>A	1	718.59
1104	{10}	35179-49:T>A-	8	LGIV-2	84.346	#N/A	#N/A	TGCAGTAATGTACATGTCTTACACCAAAAGTGTTGATTGATTATGAAATTGCAGCTAGACATACATGCA	10035179|F|0-49:T>A-49:T>A	1	1018.05
1105	{1-}	F36565-38:A>G-LG4	8	LGIV-2	84.717	Fvb4	32082084	TGCAGTATGAATTTGTATTGGTAGATACTACATGCTTGACATGCTTCTAAAAATATTGGCTCTTCTGAT	10036565|F|0-38:A>G-38:A>G	0.989583	295.475
1106	{1-}	F35567-29:T>A-	8	LGIV-2	85.055	Fvb4	30228003	TGCAGAAAGAAATCAGCCCAAACAATTACTGTCATATAACAAAACCACCTTACAATCTTGGTACATTCA	10035567|F|0-29:T>A-29:T>A	0.96875	407.111
1107	{10}	34962--	8	LGIV-2	85.565	#N/A	#N/A	TGCAGATCGTAATCATCTAATCTAATTCAAACTTTGCTTCGGATTTGTGTTTGACTTTGAGTATGAATT	10034962|F|0--23:A>T	1	948.441
1108	{1-}	F14153-28:C>A-LG4	8	LGIV-2	86.586	Fvb4	30859696	TGCAGCCTTTGAAATATTCAATGTGATACGTAGGAGGGAGAGAGTGATTGGATATTGGACCCCCAACAA	10014153|F|0-28:C>A-28:C>A	1	434.581
1109	{10}	11758-43:T>C-LG4	8	LGIV-2	86.986	Fvb4	33461216	TGCAGGTAAATTCCCTAATGAATATTGAAGCAAAAAAGAAGTATGAATTTTTGGAATCTGTTAGTGCGA	10011758|F|0-43:T>C-43:T>C	1	1236.66
1110	{1-}	F18687-13:A>G-LG4	8	LGIV-2	88.37	Fvb4	33095374	TGCAGAAGCTACTAAGGCAAAGCATTTGTTACGGTCCAACAACTCAAGTGCATTGGGGGTTTCTTTTGG	10018687|F|0-13:A>G-13:A>G	1	1290.9
1111	{10}	11273-64:A>G-LG4	8	LGIV-2	89.382	Fvb4	32559080	TGCAGAAAAGGTAATATAAGATCATTAGTATGATTTGTGCGAGAAGTTCATGCACATAGGAAGTAAACT	10011273|F|0-64:A>G-64:A>G	1	912.858
1112	{1-}	F13974-36:G>C-LG4	8	LGIV-2	90.471	Fvb4	30521712	TGCAGTAAAATGAGTATACCTTTCATCATCCAAAGAGATTCCAAGATTGTCATGAAGTAAGGCGACAGA	10013974|F|0-36:G>C-36:G>C	1	315.265
1113	{10}	11497-42:A>T-LG4	8	LGIV-2	91.936	Fvb4	32094838	TGCAGGTAGCTCGTAATACTTCTATGCTCTGAGAGAATCTGGAAAAGAGAAAACATTTTACCAATCAAT	10011497|F|0-42:A>T-42:A>T	1	1939.42
1114	{1-}	F17718-29:T>C-*	8	LGIV-2	93.111	Fvb4	32809278	TGCAGGTAAATATATATCTAGCATATACTTCACTTTCTACCCTTCTTTGATTTACAGATCGGAAGAGCG	10017718|F|0-29:T>C-29:T>C	1	541.734
1115	{01}	16233-40:G>A-	8	LGIV-2	94.562	Fvb4	33473721	TGCAGAGGTTATATAGTTATTACTAAGGATTTATGTACCTGAACTTTTTTACAGATCGGAAGAGCGGTT	10016233|F|0-40:G>A-40:G>A	1	713.158
1116	{0-}	F41338-28:G>A-LG4	10	LGIV-3	0	Fvb4	10139	TGCAGATTCAACTTCTCATTGCATTGAAGAACTTTGTGGTCGCACTTGGATACCAATCACCGCTCTGCT	10041338|F|0-28:G>A-28:G>A	0.927083	260.74
1117	{0-}	F35877-35:A>C-LG4	10	LGIV-3	4.466	Fvb4	3220613	TGCAGTTCCAAGAATGTGCTCCGGCAGTCCTCAGCAACACCCATGCCAGAGGAAGCATTCCCCTGAATA	10035877|F|0-35:A>C-35:A>C	0.958333	253.435
1118	{0-}	F19091-26:C>T-LG4	10	LGIV-3	6.444	Fvb4	373834	TGCAGATCATCAGCTGTGTCTTGTCTCTTCAGGAATGCTGCCGATTCTGATCTTGTGTGGGAGAAGCTT	10019091|F|0-26:C>T-26:C>T	1	268.998
1119	{0-}	F21854-35:T>G-LG4	10	LGIV-3	9.275	Fvb4	1038339	TGCAGATGGATGACCAAATAATGAGACTGAGAAAGTGAGCCAGTGAGTGATATCAGAGGCGGAACCATG	10021854|F|0-35:T>G-35:T>G	1	370.155
1120	{0-}	F43505-23:T>A-LG4	10	LGIV-3	11.917	Fvb4	322794	TGCAGGATATCATAATATGTTGATTTTTCTGTTGTAGATAATTTGCATATGTAATGACCTATACGCACC	10043505|F|0-23:T>A-23:T>A	0.96875	269.873
1121	{0-}	F00360-29:T>C-LG4	10	LGIV-3	13.859	Fvb4	313665	TGCAGTAAGTTGATAAATCTGTTAGCCCGTTATTATACCCTTGTTTGCGTGCTATTGTTTACTTATTTA	10000360|F|0-29:T>C-29:T>C	0.979167	413.456
1122	{0-}	F24772-57:C>T-	10	LGIV-3	14.858	Fvb4	995154	TGCAGAGAAAAAAAATACCAGAAATCATTCTGGGTCATCATCAATTGATTGAAAGACCCCAAATTGGGA	10024772|F|0-57:C>T-57:C>T	1	461.622
1123	{0-}	F30733-47:A>G-LG4	10	LGIV-3	15.74	Fvb4	7897	TGCAGAGAAACAAACTGAATTAGAAGCAAAAACATATGATTCTATTGAGAAACAATGATTTGGCTGGTT	10030733|F|0-47:A>G-47:A>G	1	1172.52
1124	{0-}	F00279-5:G>A-	10	LGIV-3	17.294	#N/A	#N/A	TGCAGGTAAGTGTTTCTGAGATTTTGGACCAGTTACCTTCTTTTGAGAAACTGTACAAATTGGTTAGTT	10000279|F|0-5:G>A-5:G>A	1	408.972
1125	{0-}	F25080-15:A>G-LG1	10	LGIV-3	18.115	Fvb4	2062029	TGCAGGAATAGAAATAATATGAATTAGAGTACCATCTCATAACCAAACAAGGAAAACTAAAGTAACAAC	10025080|F|0-15:A>G-15:A>G	1	528.343
1126	{0-}	F35076-63:A>G-LG1	10	LGIV-3	19.541	Fvb4	2487148	TGCAGCTCTTCCTTCGGCCAAGGTTTGGTGACTTAGCACGAGTTGAGGGCATCTGCAATTGAGACACGG	10035076|F|0-63:A>G-63:A>G	0.989583	448.699
1127	{0-}	F19386-49:C>T-LG7	10	LGIV-3	21.191	Fvb7	6738333	TGCAGTTTATCTGGTGAATGAACAATTTTTGAACGTAACTCTTGTCTTTCTGAATCACTTTTGAGCAGA	10019386|F|0-49:C>T-49:C>T	1	539.672
1128	{0-}	F17818-40:C>T-LG4	10	LGIV-3	21.757	Fvb4	1587364	TGCAGCAATGAAAAGCATCACAGCATTTATACAAAATCTGCCCCGGCATTCTGTGTAAATACTTCAGAC	10017818|F|0-40:C>T-40:C>T	1	468.201
1129	{0-}	F30919-9:G>A-LG4	10	LGIV-3	22.3	Fvb4	1590399	TGCAGACTCGTCGCAGAGTTCCATATGTGGTTCTGTGGAATGGATATTCCTTGGGACCCAGTACCCAAG	10030919|F|0-9:G>A-9:G>A	1	671.188
1130	{0-}	UFFxa01H05-253	10	LGIV-3	22.812	Fvb4	1042754	#N/A	#N/A	#N/A	#N/A
1131	{0-}	F24497-19:G>A-	10	LGIV-3	23.415	#N/A	#N/A	TGCAGATGCATAACAATCCGAGCAAACGTCTGTTCAGTTTTGTGTTGTTATATCTGTAGACTAAGTGCT	10024497|F|0-19:G>A-19:G>A	1	670.043
1132	{0-}	ChFvM207-515	10	LGIV-3	24.113	Fvb4	288286	#N/A	#N/A	#N/A	#N/A
1133	{0-}	F26068-11:T>A-LG4	10	LGIV-3	24.472	Fvb4	3076580	TGCAGATTCTCTACACTCCACTATGACATATCTATCATACTAAATATGTTCATTTTATAAGATGGAAGG	10026068|F|0-11:T>A-11:T>A	0.989583	729.412
1134	{0-}	F21433-67:C>T-LG4	10	LGIV-3	26.513	Fvb4	3396653	TGCAGATTTCCATCTTCCTCTTCAATTTGAGAGTCAGAACCAGATTGAGATTCTCCGTCTGAAGAATCT	10021433|F|0-67:C>T-67:C>T	1	469.562
1135	{0-}	F00147-41:C>T-LG4	10	LGIV-3	28.293	Fvb4	3367308	TGCAGTAAAGGGCATTTACATAACTGTTGACTGCACAATTGCGATTATACGGCATGACACCTTTGAAAA	10000147|F|0-41:C>T-41:C>T	0.979167	413.737
1136	{0-}	F26449-34:C>G-	10	LGIV-3	29.911	Fvb4	3485334	TGCAGGAGGCTTGTACAAAGCCTTTTCCTGAAAACACAGGGAACCATCAGTCAAAAAACAAACAAAAAA	10026449|F|0-34:C>G-34:C>G	1	570.986
1137	{10}	ChFaM100-130h	10	LGIV-3	32.201	Fvb4	6819382	#N/A	#N/A	#N/A	#N/A
1138	{1-}	F30867-46:A>G-LG4	10	LGIV-3	33.169	Fvb4	7066032	TGCAGAACCAAAAACGTTTGAGGGTTTGAGATATGTTTTGAGAGATACAGCAATAGCTCTACTTCGGCA	10030867|F|0-46:A>G-46:A>G	0.979167	694.516
1139	{1-}	FAC006-213	10	LGIV-3	34.138	#N/A	#N/A	#N/A	#N/A	#N/A	#N/A
1140	{1-}	CFVCT005-100	10	LGIV-3	35.022	Fvb1	10726396	#N/A	#N/A	#N/A	#N/A
1141	{1-}	F39760-11:T>G-LG4	10	LGIV-3	36.278	Fvb4	18370661	TGCAGTAAGAATTTTCTTTCACTATTTAGAGGGAAAATAAATAAAATGAAAATTACACTCGTAACTGAT	10039760|F|0-11:T>G-11:T>G	0.947917	278.568
1142	{1-}	F19219-47:G>A-LG4	10	LGIV-3	36.669	Fvb4	16046885	TGCAGATTTTGTGCACATATATAGTACAACGGCAGATTACCAAAAACGGCAAGAGATTGATTTCTTTGG	10019219|F|0-47:G>A-47:G>A	1	841.832
1143	{1-}	F23302-60:A>C-LG4	10	LGIV-3	37.71	Fvb4	18731878	TGCAGCTCATAACCTTGCGATGCTTATTATTGGGAGGATCTTACTTGGTTGTGGAGTTGGATTTGCCAA	10023302|F|0-60:A>C-60:A>C	1	257.162
1144	{-1}	M26696-13:G>T-LG4	10	LGIV-3	38.235	Fvb4	21688512	TGCAGAACTGTTAGGGCACTCCCATCTGAATGAGGGCTTAGACCCAAAACAAGGTCAGGTCTTGAACAT	10026696|F|0-13:G>T-13:G>T	0.989583	287.338
1145	{1-}	LOX-S2	10	LGIV-3	38.508	Fvb4	18859634	#N/A	#N/A	#N/A	#N/A
1146	{1-}	F10984-57:T>A-LG4	10	LGIV-3	38.813	Fvb4	18070175	TGCAGGAACTCTGGGAATATGACCCACAAATGAACACTGGATATTCCATACTCGGTATAAGAATTGAAG	10010984|F|0-57:T>A-57:T>A	1	2671.74
1147	{1-}	F33888-13:A>G-LG4	10	LGIV-3	39.736	Fvb4	17993878	TGCAGCAAGGCTAAGGATATCAACACCAGTAGCAGCTAGGATTTTCTTGATCTGTTCCTCAACATAGGA	10033888|F|0-13:A>G-13:A>G	0.989583	333.08
1148	{00}	12784-18:G>A-	10	LGIV-3	40.461	Fvb4	21519614	TGCAGTATGGTACTTAGAGTTTTGTTCTTTTGAAAACTTCTTACACTGTGAATGTACTTTACAATGGTT	10012784|F|0-18:G>A-18:G>A	1	761.894
1149	{1-}	F35038-25:T>C-	10	LGIV-3	40.969	Fvb4	16086721	TGCAGACGACACTGAATATGTTGAATATATGAGACTTGATGTCTATCCAAGATCCTCTTTGGACAAAAA	10035038|F|0-25:T>C-25:T>C	0.979167	410.925
1150	{1-}	F25338-23:C>A-	10	LGIV-3	41.561	Fvb4	15539590	TGCAGTTGTACAACAGGAGTGGACTTTTTGTCAGCTTTTTGTATTGATAAAAGGTTTTTTCTTCTTGAA	10025338|F|0-23:C>A-23:C>A	0.979167	401.141
1151	{1-}	F11831-65:C>T-	10	LGIV-3	42.155	Fvb4	14399246	TGCAGTTATTCCACATTATCCAGATCCTGACGAACCCTTTCCGCCAATGTACCCTACATTTCCGACCCG	10011831|F|0-65:C>T-65:C>T	1	988.644
1152	{1-}	EMFv008-184	10	LGIV-3	42.754	Fvb4	16777439	#N/A	#N/A	#N/A	#N/A
1153	{1-}	F23458-34:A>C-LG4	10	LGIV-3	43.37	Fvb4	16516081	TGCAGTGTAGCTAGTCAGGAGGATATTTTGTGAGATTTATATTTACCTTTTCTTTTTGTAATCAACCAG	10023458|F|0-34:A>C-34:A>C	0.989583	389.123
1154	{1-}	F33942-27:A>C-LG4	10	LGIV-3	43.762	Fvb4	16279645	TGCAGCTTTGTGAGGAACTAAACAATCAACATTTACTGCCAATCGGCCACCATTCTTACATACTAATTA	10033942|F|0-27:A>C-27:A>C	0.989583	306.922
1155	{1-}	F21099-40:A>G-	10	LGIV-3	44.784	#N/A	#N/A	TGCAGGTTCGGTGTAGCAAACAACAGGGAAAAGAATCAACATATGTTTCTAAGTTTACAAAAAAGAACC	10021099|F|0-40:A>G-40:A>G	1	611.873
1156	{1-}	ChFaM161-209	10	LGIV-3	45.05	Fvb4	16916242	#N/A	#N/A	#N/A	#N/A
1157	{1-}	F11094-53:T>A-	10	LGIV-3	45.897	Fvb4	15222156	TGCAGTTCACAATCAGAGCCCCAAAGGATGAAGATCAATACTGTCACTGTGAATGAGATTGATAAGAAT	10011094|F|0-53:T>A-53:T>A	1	407.684
1158	{00}	27468-24:C>A-	10	LGIV-3	45.981	Fvb4	18203575	TGCAGATATGGTCATGAATCATGACTGGTGTATAGATAGACACCAACTCACAAATACATTACAGATCGG	10027468|F|0-24:C>A-24:C>A	1	1094.43
1159	{1-}	F30008-50:C>T-LG4	10	LGIV-3	46.66	Fvb4	7991957	TGCAGGTAATTTATTGGCTGACTGATGTTCACTCACTTTGTTCATCACTTCCATAAATCCCAGTTTCTA	10030008|F|0-50:C>T-50:C>T	1	356.944
1160	{00}	12440-39:T>C-LG4	10	LGIV-3	47.842	Fvb4	20989817	TGCAGTGGAAACAATTTTGAACAAGATTATGTGCTGATATGTGTTTTAGCTTTTAGTCAGGGCTCAGAA	10012440|F|0-39:T>C-39:T>C	1	1205.24
1161	{1-}	F36872-18:G>T-LG4	10	LGIV-3	48.564	Fvb4	8201851	TGCAGAAAATAGTTTGAAGACTACAATTGTAGAAGGCCAGACTGATAAAGAAAAGCAATTGCTGCAATG	10036872|F|0-18:G>T-18:G>T	0.989583	265.386
1162	{1-}	F32402-40:C>G-LG4*	10	LGIV-3	49.29	Fvb4	15533974	TGCAGAAGCTGTCCACCAAATGCTGACTAAGAAGGTAATGCTAACTTTCTATAAGGGAAAATTATTGAT	10032402|F|0-40:C>G-40:C>G	0.989583	290.952
1163	{1-}	F25971-57:A>T-LG4	10	LGIV-3	50.481	Fvb4	8389382	TGCAGCTATTACCTATACAAAGGTGCATTTACAATAAGCCTTCACATCTTCTCTAACAAGTGTTTGCTA	10025971|F|0-57:A>T-57:A>T	0.979167	302.203
1164	{00}	12150-68:C>T-LG4	10	LGIV-3	53.211	#N/A	#N/A	TGCAGTTCAAAACCATCCTAGTGAATTGACCATATCAAACAGTAACTAATTCACCCAAAAATAATAATC	10012150|F|0-68:C>T-68:C>T	1	684.19
1165	{-1}	M14305-21:G>A-LG4*	10	LGIV-3	53.773	Fvb4	24908222	TGCAGTAGGCTGCTGCAAGAAGATCCTCGTTGGATCATTAGGATCAACATACCTGCAAAATTGGCAAAA	10014305|F|0-21:G>A-21:G>A	1	345.95
1166	{-1}	M12224-60:C>T-LG4	10	LGIV-3	55.52	Fvb4	20204562	TGCAGATGTCATAAGGGGTAGCAAAGCCGTGACACCAAAAACAAACCTGTGACATCAAAACAATTACAG	10012224|F|0-60:C>T-60:C>T	1	336.239
1167	{00}	10597-54:T>C-LG4	10	LGIV-3	56.346	Fvb4	22291047	TGCAGGAAAAACAATGTCAACTATCACCCACCATAAGAAATCTGTACGTGCAATTGCACAACATCCTAA	10010597|F|0-54:T>C-54:T>C	1	1192.4
1168	{-1}	M18849-67:A>G-LG4	10	LGIV-3	57.34	Fvb4	20593091	TGCAGACTTCAGAAAAATTGATCACAACTTTGAACCTCCTTATAGCAGTCATATGTGTCATCTATATAC	10018849|F|0-67:A>G-67:A>G	1	1179.07
1169	{1-}	F46463-27:C>G-LG4	10	LGIV-3	58.372	Fvb4	24721861	TGCAGGATGCAGTAATGTCATAACAATCCATAGACGATAGACCTCAAAACCAAGAGTTGGGGCACTGTC	10046463|F|0-27:C>G-27:C>G	0.885417	285.535
1170	{-1}	M10913-50:T>A-LG4	10	LGIV-3	59.163	Fvb4	18518025	TGCAGCAATTCTGATGCAGAAGACCTGAAGTCAGGTTCCCTGCCACCATATTATGGAGTGTAAGATTTT	10010913|F|0-50:T>A-50:T>A	1	434.674
1171	{-1}	M14557-31:C>A-**	10	LGIV-3	60.903	Fvb4	25817010	TGCAGAAAAGGGTAAACTGGACTCCATACTCCCTCCTAAGCCACCAGATTCTTCTAGATTAGAACTTGG	10014557|F|0-31:C>A-31:C>A	1	914.154
1172	{1-}	F34267-42:A>G-	10	LGIV-3	61.124	Fvb4	23601259	TGCAGTATAGCTATGGGATATCTGAAAGGGATAGATTGTGATAAGCTACTGAGACACACCAGAAACACT	10034267|F|0-42:A>G-42:A>G	0.979167	763.437
1173	{-1}	M11824-57:T>A-LG4*	10	LGIV-3	61.701	Fvb4	20542223	TGCAGCCTGAAACACTGCACGCGCTTGCATTTCTGTGAGTTCTGGGTATGATATCCCTAGCCTGTTGAC	10011824|F|0-57:T>A-57:T>A	1	301.485
1174	{00}	29982-56:A>G-	10	LGIV-3	62.661	Fvb4	23689761	TGCAGAGGATTCCTCTCCTGCTCCCCCTAGGCCATCTACTGGAGCTGGATGTTGGGATAGCAGTATGAT	10029982|F|0-56:A>G-56:A>G	1	752.776
1175	{-1}	M26976-43:G>C-**	10	LGIV-3	64.404	Fvb4	26155175	TGCAGTTGAATAATATGAACAATGGCTATGATTTTGGCCAAAAGAAAGAAAGGAAAAAAGAGGTTCAAC	10026976|F|0-43:G>C-43:G>C	0.96875	1021.74
1176	{-1}	ChFvM213-220*	10	LGIV-3	65.303	Fvb4	27259975	#N/A	#N/A	#N/A	#N/A
1177	{-1}	M28880-54:T>C-	10	LGIV-3	66.348	Fvb4	26861778	TGCAGCATTCAGACAATATTGAACACATTCCTACTAGGTCTGGATAAAGACCCTTATATGTGTGATGGA	10028880|F|0-54:T>C-54:T>C	0.895833	487.686
1178	{1-}	F18495-6:T>C-	10	LGIV-3	67.549	Fvb4	24524133	TGCAGCTCAATGATGAATGATGACTATGCATTTTGACCATTTGGGATTTGTTGTGATCTGTCCAGCAGT	10018495|F|0-6:T>C-6:T>C	1	532.399
1179	{-1}	M10669-12:C>G-LG4*	10	LGIV-3	69.021	Fvb4	20852306	TGCAGCTATGTGCTTAGGAATTTGTGCGGTTGTCTTTCATCCTCACAAGGTTGGCGACTTAGCAGTAAC	10010669|F|0-12:C>G-12:C>G	1	345.088
1180	{00}	12280-36:G>A-	10	LGIV-3	69.989	Fvb4	26427173	TGCAGAAGAATGACATTTCATCAATGACCATGTGATGCCAAATAAAGCCAATAGGTCCATCAGAAAGTA	10012280|F|0-36:G>A-36:G>A	1	917.43
1181	{00}	17812-10:T>C-	10	LGIV-3	70.99	Fvb4	25473431	TGCAGGCTCGTGAGAAATTTCTCTCGCTAAGAAAAGGAACAAGGAATGATGTAGCCACCATGGTAGAGG	10017812|F|0-10:T>C-10:T>C	1	843.991
1182	{-1}	M20609-12:T>C-LG4*	10	LGIV-3	71.005	Fvb4	18074886	TGCAGGCAAGTGTGTGAAATAATGTGCTTGGCTGCTGAGTTCTATTAGTTTGGATGCTAAAGTTTACGA	10020609|F|0-12:T>C-12:T>C	0.989583	308.287
1183	{1-}	F10843-14:G>A-	10	LGIV-3	72.712	Fvb4	25823230	TGCAGATGACCAACGAAGTGGGAAAGGCAATGTTTTCTAAGGCAGGAGAACTTGGAGCACCAGTTGGTT	10010843|F|0-14:G>A-14:G>A	1	522.422
1184	{1-}	F10798-48:T>A-	10	LGIV-3	75.074	Fvb4	25523565	TGCAGTTGGTACGGATGCAGAAACACTTCCAGTATGCTGTTCCTCAGCTTTCAGATCAACTTTGTCTGG	10010798|F|0-48:T>A-48:T>A	1	594.217
1185	{1-}	F01491-66:G>A-LG5	10	LGIV-3	76.413	Fvb4	27954049	TGCAGAGTTCAGACAAACAAGCATCTAGAAACAATGTAATATGAACATCAAGAAAAATCCTAAAACGAA	10001491|F|0-66:G>A-66:G>A	0.9375	257.153
1186	{1-}	ChFvM213-222	10	LGIV-3	78.552	Fvb4	27259975	#N/A	#N/A	#N/A	#N/A
1187	{1-}	F16684-35:T>G-LG5	10	LGIV-3	79.42	Fvb4	27432165	TGCAGAGTGTTCTTTATCAACAACAGCCCAAGTTTTGACTCATCATCAAAAATCAAGGGGTGGATTAGA	10016684|F|0-35:T>G-35:T>G	1	1541.64
1188	{1-}	F38186-17:C>A-LG5	10	LGIV-3	81.067	Fvb4	27524403	TGCAGGTAATCTCCAGACTTGAGTTCTAAAATAGAACAATAGCTTTACAAATTTAGGAACACCCATATG	10038186|F|0-17:C>A-17:C>A	0.979167	251.997
1189	{1-}	F38581-10:C>A-	10	LGIV-3	82.608	#N/A	#N/A	TGCAGAGTAGCTAGAAAGTTGCATGTACGTAAGAACACAAGAAAAACAAGTAACATACACTAGCAGACA	10038581|F|0-10:C>A-10:C>A	0.947917	401.394
1190	{01}	EMFvi136-158/164	10	LGIV-3	82.984	Fvb4	28574934	#N/A	#N/A	#N/A	#N/A
1191	{1-}	F12776-63:T>C-LG5	10	LGIV-3	83.856	Fvb4	28171584	TGCAGATGCAAAATCTATTACACAATTAGAATGTTATGGATCTCAAGACCTACAACTCTGCCTTGGTCA	10012776|F|0-63:T>C-63:T>C	1	2499.7
1192	{10}	ChFvM232-183h	10	LGIV-3	86.679	Fvb4	28776471	#N/A	#N/A	#N/A	#N/A
1193	{0-}	F12699-46:A>C-LG4	10	LGIV-3	88.727	Fvb4	30080195	TGCAGTAACCTATCCACATATACCACTTTCTTCCAGACCTAGAAACAAGTGTTAGATACGATTTACTTG	10012699|F|0-46:A>C-46:A>C	1	1053.61
1194	{0-}	F25365-6:T>A-LG4	10	LGIV-3	91.657	Fvb4	30090086	TGCAGATGCTTCCTCATGAATAACATCATCCTCATCATCAGTCTCCAGAGAAATGGGGGCTTCCAAATC	10025365|F|0-6:T>A-6:T>A	0.989583	274.773
1195	{0-}	F30686-49:G>T-	10	LGIV-3	93.31	Fvb4	30225479	TGCAGAAATTTTGTGGTGCCTAGAAAGCCTTGTGCTTTGAGGTGTTATGGTATCACCATTCATCAATGT	10030686|F|0-49:G>T-49:G>T	1	531.656
1196	{0-}	F30361-13:G>A-	10	LGIV-3	95.059	Fvb4	30118842	TGCAGTACCCACAGGTAAGTCCTAGCCCACATAGCATGATACTTGTCTATGATGTTTACAGATCGGAAG	10030361|F|0-13:G>A-13:G>A	1	402.673
1197	{0-}	ChFvM087-236	10	LGIV-3	96.387	Fvb4	30586658	#N/A	#N/A	#N/A	#N/A
1198	{0-}	ChFaM148-164	10	LGIV-3	98.942	Fvb4	33011999	#N/A	#N/A	#N/A	#N/A
1199	{0-}	F27986-22:T>C-	10	LGIV-3	100.065	Fvb4	33498056	TGCAGCATATATGTCATGTAGCTATGCACCTCTAAATCCCAAGTACGCTACTACCTATATATACCAACC	10027986|F|0-22:T>C-22:T>C	1	439.525
1200	{0-}	F16208-36:T>C-	10	LGIV-3	102.596	Fvb4	30072612	TGCAGTGCAATTCATGTGGTTTATAACTGAAGGCGCTGAATCTTCAAATTTTACAGATCGGAAGAGCGG	10016208|F|0-36:T>C-36:T>C	1	1310.17
1201	{0-}	F12171-57:T>C-LG4	10	LGIV-3	105.38	Fvb4	30576151	TGCAGGCACACCCCTTTCAAGAGCAAATTGCACCTGTGCTTCATGTGAATCTCTTGGTGCAAAGGACAT	10012171|F|0-57:T>C-57:T>C	1	342.482
1202	{0-}	F13974-62:C>A-LG4	10	LGIV-3	107.287	Fvb4	30521712	TGCAGTAAAATGAGTATACCTTTCATCATCCAAAGAGATTCCAAGATTGTCATGAAGTAAGGCGACAGA	10013974|F|0-62:C>A-62:C>A	1	315.265
1203	{0-}	F27304-34:G>A-LG4	10	LGIV-3	116.606	Fvb4	32988686	TGCAGCTCATGACAAGCATGGGTGAGCGTGACACGAAACCTTTTATACCCGGGCGTGATCCTCCGGTCA	10027304|F|0-34:G>A-34:G>A	0.989583	268.351
1204	{-1}	M19926-27:A>T-LG5	9	LGIV-4	0	Fvb4	5624307	TGCAGCCATAGATTTCAATAAGGTGCAAATGCCCACCAGACTCGCCGAAATACCTCAACCTTCTCCGGC	10019926|F|0-27:A>T-27:A>T	1	297.992
1205	{0-}	F37916-23:A>G-LG4	9	LGIV-4	1.403	Fvb4	736791	TGCAGACTCTTTCTCTTCCTTCAATGCAGCAACCAATTCCTTCAGTGATCTAACTTCATTTTCAGCTCT	10037916|F|0-23:A>G-23:A>G	0.989583	362.509
1206	{-0}	M37566-36:A>T-LG4	9	LGIV-4	4.845	Fvb4	4105007	TGCAGCATCGGCCTTGACCGGTTATGTGACCGACCCAAGAGAATTTTTGCAGTAAGCATGATGTCGTCA	10037566|F|0-36:A>T-36:A>T	0.989583	323.429
1207	{-1}	M12275-49:A>G-	9	LGIV-4	7.677	Fvb4	4849773	TGCAGAAAGACATTCCATCAGTTTCACATTCAAACAGTACATCTGCATCACAAGAATAGTACTATACAG	10012275|F|0-49:A>G-49:A>G	1	408.972
1208	{0-}	F11761-39:G>T-	9	LGIV-4	8.053	Fvb4	1062695	TGCAGCATCAACTGCGTGTTCACCAGCCTCTTTATCCACGAAAGCTTTACAGATCGGAAGAGCGGTTCA	10011761|F|0-39:G>T-39:G>T	1	1355.21
1209	{-1}	M00636-19:A>G-LG5	9	LGIV-4	9.554	Fvb4	5538685	TGCAGCACTTCAATTCAGAAACACACTAGATTGACTCAATTTAGGAAAAACTGGATCAAGTTATTCACT	10000636|F|0-19:A>G-19:A>G	0.989583	391.964
1210	{0-}	F25519-11:C>A-LG4	9	LGIV-4	10.336	Fvb4	326233	TGCAGACATGACTAGTGAAAAATGCAACTGCTATATCTATGACATATAACATACAACTATAATATAGAA	10025519|F|0-11:C>A-11:C>A	0.989583	440.341
1211	{-1}	M46052-12:C>A-LG4	9	LGIV-4	10.62	Fvb4	7637285	TGCAGATCCTCACAGCGCGTGATCGTACTCGCGTTTATACGGTCCTGATGTGACGTCGCTATCAAATCA	10046052|F|0-12:C>A-12:C>A	0.927083	273.444
1212	{-0}	M26254-66:C>T-LG4	9	LGIV-4	11.837	Fvb4	4105072	TGCAGCTGTATATGGTGAAGCAAGATATATCTGGCCTTCCTTGTGGCCCATTCTGCCTGGGAAGTTCCT	10026254|F|0-66:C>T-66:C>T	1	389.948
1213	{-0}	BFACT008-178	9	LGIV-4	12.343	Fvb4	4525770	#N/A	#N/A	#N/A	#N/A
1214	{0-}	F15600-61:T>A-LG4	9	LGIV-4	12.744	Fvb4	785957	TGCAGATTATTCTAATTGCAACATTATTGAACACATATATGCTCATTACACGATTGAAAACTTACAAAA	10015600|F|0-61:T>A-61:T>A	1	520.007
1215	{0-}	UFFxa01H05-240	9	LGIV-4	14.531	Fvb4	1042754	#N/A	#N/A	#N/A	#N/A
1216	{-1}	M37244-30:A>C-	9	LGIV-4	14.598	Fvb4	6016772	TGCAGCTTTGCTTGCAACTGTATAACAGAAAAAACGATGGCATCCGAAAAGAAGACTACATACAAGACC	10037244|F|0-30:A>C-30:A>C	0.979167	404.48
1217	{00}	ChFvM207-520/525/530	9	LGIV-4	15.237	Fvb4	288286	#N/A	#N/A	#N/A	#N/A
1218	{-1}	M44259-25:G>T-LG4	9	LGIV-4	16.635	Fvb4	32532394	TGCAGATTCAGCTATACAAGAGTCGGCAACAATGGTAACATAGGTAATGAATTTCACTGTAAACAAGTT	10044259|F|0-25:G>T-25:G>T	0.9375	362.847
1219	{0-}	F14526-66:T>A-LG4	9	LGIV-4	17.403	Fvb4	1450875	TGCAGGAGCTGTCACAAAACCTATTAGCTTTGTCTCTCATCTCCTTGGGTGAAATGAAAGTGCAATTTC	10014526|F|0-66:T>A-66:T>A	1	474.584
1220	{-0}	M16717-53:T>G-LG1	9	LGIV-4	18.547	Fvb4	2450791	TGCAGGGGTATAATCACATCAGCAAAATGCAATAGTAAGAGGAAGAAAAAGTCTGATTCTTATGCAAGG	10016717|F|0-53:T>G-53:T>G	1	1440.79
1221	{00}	21004-37:C>T-LG4	9	LGIV-4	19.312	Fvb4	4395328	TGCAGACAGGTGTGAAGTTGTTATTAGAGTGTTCGGACGAGGATTATCAGGTTGCCATGCTGGTTTCCA	10021004|F|0-37:C>T-37:C>T	1	771.367
1222	{0-}	F38270-41:T>C-LG4	9	LGIV-4	20.167	Fvb4	2758266	TGCAGCAGTGGACGATTGCTTCTTCATTGAATGACCAGAAATTCTGAGCCTCTCCTCCCTATACAGATT	10038270|F|0-41:T>C-41:T>C	0.958333	625.297
1223	{-0}	M29052-64:G>A-LG4	9	LGIV-4	20.818	Fvb4	3375508	TGCAGATGGTCCAGGACTCAAAGCTGGTTTTGCACTTGTCTGACGTTCAAATGAAATAACGATCGTTAC	10029052|F|0-64:G>A-64:G>A	1	1004.74
1224	{0-}	F34805-41:C>T-	9	LGIV-4	22.455	Fvb4	2527086	TGCAGGGTAAGTTCCGCAAGAGTTTCATTTTCTTGAGTTCCCTTTCTGGGTTGATGTTGCACAAAAAAA	10034805|F|0-41:C>T-41:C>T	0.989583	438.453
1225	{0-}	F38447-57:G>A-LG4	9	LGIV-4	25.002	Fvb4	3696701	TGCAGAGATTGGACAAATGACACTAGTAGTGTTGAACCTCACTAAGAACAGTTTTTCGGGCCAAATACC	10038447|F|0-57:G>A-57:G>A	0.989583	682.126
1226	{0-}	F11494-18:T>A-LG5	9	LGIV-4	30.882	Fvb4	5547658	TGCAGACCAGGAATTTGATACATTCAGGTTTCAAGAGCTCAAAACTAACTTTCCAGACATTGGGAACAC	10011494|F|0-18:T>A-18:T>A	1	481.186
1227	{01}	ChFaM100-126h	9	LGIV-4	32.825	Fvb4	6819382	#N/A	#N/A	#N/A	#N/A
1228	{0-}	F14194-37:A>C-LG5	9	LGIV-4	33.99	Fvb4	6238681	TGCAGGTCTGTACTATCTTCTATTCAGGATCTTCTTCATCCTCTTTCCTCTCATGAGTATTACGATTAC	10014194|F|0-37:A>C-37:A>C	1	359.737
1229	{0-}	F10740-41:G>A-LG4	9	LGIV-4	39.235	Fvb4	7010579	TGCAGACTTAGAGGCAAAATTTGACCTGAAAGTTGATTGGCGAGATCCTTCCTTTGCTGAGGGCTTCCA	10010740|F|0-41:G>A-41:G>A	1	563.39
1230	{0-}	F13528-50:C>T-LG4	9	LGIV-4	41.393	Fvb4	7194951	TGCAGACACAAAATGGCTGTTTCCATGAGAGATTTGGATCCAGCTTTCCACGGAGCTGGACAAAAGGCG	10013528|F|0-50:C>T-50:C>T	1	440.914
1231	{0-}	F12720-8:G>A-LG4	9	LGIV-4	43.665	Fvb4	15067572	TGCAGGCCGGTCTATCACGTAAACCATTTATCCTGATACAGGTATTCTTTGTGTCCCTTTGATGATCTT	10012720|F|0-8:G>A-8:G>A	1	1333.47
1232	{0-}	F34979-27:G>A-	9	LGIV-4	44.163	Fvb4	9063095	TGCAGAAAAGTATAAGCCTCTCATAGCGTAACTCACAACAATACACATGCCTAGATGCCACAAAATAAT	10034979|F|0-27:G>A-27:G>A	1	409.7
1233	{0-}	F31432-42:C>T-	9	LGIV-4	46.22	#N/A	#N/A	TGCAGTAGATTCTGACGCTGCAAGTCCATACTACATTCGTATCTTTGAAAAGTCATTAGCCCCTCCATG	10031432|F|0-42:C>T-42:C>T	1	468.015
1234	{0-}	F30186-66:C>G-LG4	9	LGIV-4	47.863	Fvb4	16516081	TGCAGTGTAGCTAGTCAGGAGGACATTTTGTGAGATTTATATTTACCTTTTCTTTTTGTAATCAACCAA	10030186|F|0-66:C>G-66:C>G	0.989583	867.166
1235	{0-}	F37306-46:T>A-	9	LGIV-4	49.006	Fvb4	16244423	TGCAGCGTAAACAGCAAAAAGCCTCAATATGATTGTAAATATCCACTCACCTTTTGTACTATTTCCCAT	10037306|F|0-46:T>A-46:T>A	1	711.437
1236	{0-}	F21867-64:A>G-	9	LGIV-4	49.562	Fvb4	14962289	TGCAGTCGCTTCATAGAATGCTGCATTGGGCTATCAATTGCATGCTTTTATTAGTCTTATTCCTAATGA	10021867|F|0-64:A>G-64:A>G	1	699.282
1237	{0-}	F25408-41:A>G-LG4	9	LGIV-4	50.269	Fvb4	16093700	TGCAGCATCCTTTTTCCTCCTATGTTTACACAAACCATTTCATTTTTACATCATCTATATTGTCCCCAA	10025408|F|0-41:A>G-41:A>G	1	282.632
1238	{0-}	F33540-21:C>G-LG4	9	LGIV-4	51.932	Fvb4	15209972	TGCAGAATCAAAGATCAACTCCGAATTGGGAAAAACGAAAAAAAGTAGTGCAAGTTTCAGCTTTGGATT	10033540|F|0-21:C>G-21:C>G	1	261.723
1239	{0-}	F29059-6:T>A-LG4	9	LGIV-4	52.455	Fvb4	16434375	TGCAGATACGAGTAAATCTCAATCAGAACTTATAGGTGTTCAAATTGGAAGCTCTGATGTTCCTCAGAT	10029059|F|0-6:T>A-6:T>A	0.979167	364.012
1240	{0-}	F23341-15:A>G-	9	LGIV-4	53.171	Fvb4	16303357	TGCAGCCTGAACACCACCATCAAACTATGATATGCTAGGAAATTGTCACATCTCAAATTACCTAGTGCA	10023341|F|0-15:A>G-15:A>G	1	413.602
1241	{0-}	F32314-25:T>C-LG4	9	LGIV-4	54.373	Fvb4	15211496	TGCAGTAATAGTCGTTTTGTGCGTTTGGAGATATGCAAGCGATATGAGAGTCAACATATGAGAGTGAAC	10032314|F|0-25:T>C-25:T>C	0.989583	441.768
1242	{0-}	F33957-20:C>T-	9	LGIV-4	55.778	Fvb4	15042442	TGCAGCCAGCTCGTTCATTTCTTAGCTGGAGAATCTGTTGATGATGGATCTGCATGCGCTGAGGAAGAT	10033957|F|0-20:C>T-20:C>T	1	417.099
1243	{0-}	F31661-41:T>C-LG4	9	LGIV-4	57.983	Fvb4	15314809	TGCAGAAGAGTTTCAAAAGCCCGAGATCATATCTTTGTTACTACAATTACTGCAAGGCGATCAGTCTAC	10031661|F|0-41:T>C-41:T>C	0.989583	262.984
1244	{0-}	F21011-28:G>A-	9	LGIV-4	58.779	Fvb4	17418379	TGCAGTCTGTGAAGGCAAGGGAAGTTCTGTTTATGAAAGAAAAAATTATAGAAGGTTGATCGGGTGCAA	10021011|F|0-28:G>A-28:G>A	1	654.422
1245	{0-}	F21176-51:G>A-LG4	9	LGIV-4	60.219	Fvb4	19986852	TGCAGGAGAGCCAGCTGGAGAAGCAGCTGCATAAATGTAGTGGTACATACAGTTAGCAGCAGATCAAAA	10021176|F|0-51:G>A-51:G>A	0.989583	325.347
1246	{0-}	F36332-53:T>C-	9	LGIV-4	62.291	Fvb4	17304721	TGCAGCTCAGAAATGAGAAAAATTTGAAGTTACTTCTGTAATGAGGGAATAAATGACAGAAGACATTTT	10036332|F|0-53:T>C-53:T>C	1	408.472
1247	{0-}	F33763-67:C>T-LG5	9	LGIV-4	63.641	Fvb5	14368163	TGCAGAATTTCAAGTATAGATATAGGTATACTACACTAATGTACCAAATCGCCACCAATGTCAAATCCG	10033763|F|0-67:C>T-67:C>T	0.979167	663.337
1248	{0-}	F00476-65:C>T-	9	LGIV-4	65.227	Fvb4	18439601	TGCAGCAGGTGGGGCATGAGTTTATACTTTATACTGCAACATCTAATCCGACGCCAGGACTTCTTCTTT	10000476|F|0-65:C>T-65:C>T	0.979167	406.715
1249	{0-}	F11015-34:A>G-LG4	9	LGIV-4	74.052	Fvb4	22299463	TGCAGTTCTCAAATCCAGCAACATCACATAGGGGAGCATCTTCTTTTCCACTTCCATATGCCCTGAATA	10011015|F|0-34:A>G-34:A>G	1	353.446
1250	{0-}	F26968-8:C>G-	9	LGIV-4	75.707	#N/A	#N/A	TGCAGAATCAATGAATCGCATTGATATTTAGGCTGATATATATACTGCTAAGTGCTTTGGAGATTACAG	10026968|F|0-8:C>G-8:C>G	1	841.86
1251	{0-}	F16224-59:A>C-LG3	9	LGIV-4	77.579	Fvb4	23530435	TGCAGGAAGAACGCAGGGCAGTTTGATCTCAATTCAGTTCTTTCCAAATCCGTCATCAAATGCCCCGAG	10016224|F|0-59:A>C-59:A>C	1	1116.26
1252	{0-}	F19673-41:G>A-LG4	9	LGIV-4	78.516	Fvb4	24235495	TGCAGGCCTTCACCAGGCAATTCCTAAACACATCAATAAACGCAGAATCAGGCAGATTTTGAGAAAAAT	10019673|F|0-41:G>A-41:G>A	1	1546.16
1253	{0-}	F13662-28:G>A-LG4	9	LGIV-4	79.447	Fvb4	24616660	TGCAGGCATACACAGAAAATAGGAAAAAGAACGATAGTCCAAAACCAGTTCCGCTAACTATGCCTTGTC	10013662|F|0-28:G>A-28:G>A	1	444.889
1254	{0-}	F15641-12:A>G-LG4	9	LGIV-4	80.8	Fvb4	24475977	TGCAGTAAAAGAAATCAACTTTGTACTTCACAAACAATAAAAACAGTCTCTTTCATCCTTTATGGCATC	10015641|F|0-12:A>G-12:A>G	1	412.45
1255	{0-}	F11736-36:C>T-LG4	9	LGIV-4	81.526	Fvb4	24607139	TGCAGAATGGGATTGTCTGTTGTCTGAAATGGATTTCTATTTCTCAGGCTTGGGAAGGGAGGGCGTATG	10011736|F|0-36:C>T-36:C>T	1	367.695
1256	{0-}	F27751-65:C>G-LG4	9	LGIV-4	82.413	Fvb4	24372319	TGCAGGTTATTATTGAAAGATATTCAAGGACAGACCTGCCTGAAATGGAAAAGAAAAAGTATGTTCTAG	10027751|F|0-65:C>G-65:C>G	0.989583	577.873
1257	{0-}	F10756-15:G>T-LG4	9	LGIV-4	83.247	Fvb4	24573947	TGCAGCCATCATTATGGCCTTGAGCCGCTTTGCCTGATCATCAATCAAGTCATCATATAAGTCTCTGAC	10010756|F|0-15:G>T-15:G>T	1	448.695
1258	{0-}	F17675-6:T>C-LG4	9	LGIV-4	84.483	Fvb4	24462960	TGCAGGTCAGACATAAGAAATCAAAATGCTTCATCTTTCAGAAAATAACACACATCAGAAAAGAAAATA	10017675|F|0-6:T>C-6:T>C	1	491.5
1259	{0-}	F28379-34:A>T-	9	LGIV-4	85.957	Fvb4	27797225	TGCAGCACAATGTTCAATGCAAATCAAAATGCACACTAGTAATCCAATCCATTATAAACTCAAAGAAAT	10028379|F|0-34:A>T-34:A>T	1	410.431
1260	{0-}	UDF005-214	9	LGIV-4	87.144	Fvb4	27512614	#N/A	#N/A	#N/A	#N/A
1261	{0-}	F13609-57:C>T-	9	LGIV-4	87.742	Fvb4	26861778	TGCAGCATTCAGACAATATTGAACACATTCCTACTAGGTCTGGATAAAGACCCTCCTCATATGTGTGAT	10013609|F|0-57:C>T-57:C>T	1	1058.42
1262	{0-}	F30005-47:G>A-	9	LGIV-4	88.657	Fvb4	27762236	TGCAGTAATAAGATTCTAGTTAGTTGAAAGACAGTTATAGCTAGGTAGTCTGCAACAGATATGTACTAA	10030005|F|0-47:G>A-47:G>A	1	427.845
1263	{0-}	F27882-48:A>G-LG5	9	LGIV-4	89.857	Fvb4	27774422	TGCAGCACCAAAACCATAAGGTATTGCATAAAGTGTTGAAATGGTCTGAAGACTATCCGAAAACAAAAT	10027882|F|0-48:A>G-48:A>G	1	530.803
1264	{0-}	F13669-24:A>G-LG5	9	LGIV-4	90.821	Fvb4	27902764	TGCAGCAGTAGTAACAATTTGCACAGGAAAATGAAGTGTATAAAGTCGGATACAAACCTAAACGCAATA	10013669|F|0-24:A>G-24:A>G	1	1365.36
1265	{0-}	F28038-6:C>T-LG5	9	LGIV-4	91.443	Fvb4	27872768	TGCAGCCTTCCATCAGGATCTGTTGTAACGAGGAATGGAGATGTCAAGGATTTGCGCTTTGTGACACTT	10028038|F|0-6:C>T-6:C>T	1	440.703
1266	{0-}	F18552-14:C>T-LG4	9	LGIV-4	93.099	Fvb4	33552896	TGCAGTCCGCGAAGCAGTTTGTAAAGTCATAGAGAAGGTCATTAGCAGTATTTCACCTCTTTCTTCTCT	10018552|F|0-14:C>T-14:C>T	1	362.964
1267	{0-}	F30058-25:A>G-LG4	9	LGIV-4	93.797	Fvb4	28577745	TGCAGAACCAAGCTTCATCTATGAAATCACAGAGGTTGGAATGAACCAGCACAAACATCAAGAAACCAA	10030058|F|0-25:A>G-25:A>G	1	447.372
1268	{0-}	F23832-37:C>T-	9	LGIV-4	94.479	Fvb4	28233121	TGCAGACTTTGGCCTTGAAATAAGATGAGAAGAACCACTGCTTGCATGTAAAGCAGAAAATAATTACAG	10023832|F|0-37:C>T-37:C>T	0.989583	680.058
1269	{0-}	F14784-40:G>T-LG5	9	LGIV-4	95.48	Fvb4	28179963	TGCAGGTGAGGAGACAGTGTGCCCACTATTTTGGCGTGACGATCAGTGAGCAACAAGCCAAGTCGGGGA	10014784|F|0-40:G>T-40:G>T	1	1230.63
1270	{0-}	F35755-21:C>T-LG5	9	LGIV-4	96.969	Fvb4	28317678	TGCAGCGAAGAACCCTGGCAGCCATTTCTATAGAATCAGATTGATTAGTTGCCTTTTTTTATTGCTAAT	10035755|F|0-21:C>T-21:C>T	0.96875	306.126
1271	{0-}	ChFvM232-169	9	LGIV-4	98.169	Fvb4	28776471	#N/A	#N/A	#N/A	#N/A
1272	{0-}	F12191-49:G>C-LG4	9	LGIV-4	98.925	Fvb4	29037162	TGCAGAAGTATGAGGTGATTCCATAGCAAGTAACAGAAATCTAACTGGAGAAGAAACCACCTCCAAATA	10012191|F|0-49:G>C-49:G>C	1	367.211
1273	{0-}	F14906-30:C>T-LG4	9	LGIV-4	100.153	Fvb4	29079779	TGCAGAGGCTGATGGGTTTTCTCCTGGGAGCAGAAAAGGGTCTGAAAAAGTTAGGACCTTGAAGGGTTT	10014906|F|0-30:C>T-30:C>T	1	1645.46
1274	{0-}	F26311-43:T>C-LG4	9	LGIV-4	102.175	Fvb4	29334302	TGCAGATTGACAAAAACCATTTGATTGTCATGATGAATAGAACTAGCAGCTTTCAGGTGAACATCATCG	10026311|F|0-43:T>C-43:T>C	1	355.352
1275	{0-}	F27067-54:A>T-	9	LGIV-4	102.61	Fvb4	30251853	TGCAGATCTGCTCTATCTGCCTATCCTACCACACTTGAAGAGGTCTGTTTCTAAACTTCCTATCCTCCA	10027067|F|0-54:A>T-54:A>T	0.989583	533.48
1276	{0-}	F29335-11:G>C-	9	LGIV-4	103.484	Fvb4	29816743	TGCAGCAAAAAGAAACCAGCAGCAAAGTTATCATTCTCAGAGAAGAGCGCACAAACCGTTCAGATTTCT	10029335|F|0-11:G>C-11:G>C	1	505.002
1277	{0-}	F21876-23:A>G-LG4	9	LGIV-4	103.983	Fvb4	29772009	TGCAGGGTCACTAATCATGCTAAAAGAGATGGCCAATTGCTATTTGCATATATGTTTGTAAGTCAGTAT	10021876|F|0-23:A>G-23:A>G	1	669.705
1278	{0-}	F29543-30:T>A-	9	LGIV-4	105.248	Fvb4	31341293	TGCAGGAACTGTCTGAATCCAATTCAAGTTTCATGAACGATGCTGATGTGTCACATGATTTAGTTGATT	10029543|F|0-30:T>A-30:T>A	0.989583	474.918
1279	{0-}	F28064-39:G>A-LG4	9	LGIV-4	105.752	Fvb4	30184570	TGCAGAAGAAAGCCTTCCAAACTCAAAATTTTCATGGTGGTGAAAATTATGGTGCAATCTTCCTTTCCT	10028064|F|0-39:G>A-39:G>A	1	395.631
1280	{0-}	ChFaM138-305	9	LGIV-4	106.882	Fvb4	31221390	#N/A	#N/A	#N/A	#N/A
1281	{11}	ChFaM023-151h	9	LGIV-4	107.845	Fvb4	33889090	#N/A	#N/A	#N/A	#N/A
1282	{0-}	F23989-14:G>A-LG4	9	LGIV-4	109.055	Fvb4	29393817	TGCAGGAAGGTCATGTTCAAGTGGTTAGTCCTCCAAATATTGATACCAAGGAGAACAGGTTACTAGGAG	10023989|F|0-14:G>A-14:G>A	0.989583	385.28
1283	{0-}	F21058-43:G>A-LG4	9	LGIV-4	111.614	Fvb4	29904903	TGCAGTAGAATACTCATGTTCTTTGCCCTGATGATGCCATGAGGAGAGCGACAGCAACAATAAACATAA	10021058|F|0-43:G>A-43:G>A	1	1199.31
1284	{00}	ChFaM148-156/158	9	LGIV-4	114.765	Fvb4	33011999	#N/A	#N/A	#N/A	#N/A
1285	{00}	14585-53:G>A-LG4	9	LGIV-4	117.423	Fvb4	32416980	TGCAGTGAAAGACGAAAGTATAGAGGAGGAGGATGATGGAGGATAGAGCATGAGTATAAACAACAAACA	10014585|F|0-53:G>A-53:G>A	1	1584.99
1286	{00}	31832-5:G>C-	9	LGIV-4	119.531	Fvb3	9326504	TGCAGGAAAGAACTGTTACAAATATTGTTGTAAATCGTAAAGATTAGTTGGTTCACAATTTGCTTGGTT	10031832|F|0-5:G>C-5:G>C	1	949.898
1287	{00}	35734-8:G>A-	9	LGIV-4	121.641	Fvb4	33498066	TGCAGTATGTATGTCAAGTAGCCACTTCTAAATCCCTAGTACGCTACGTATATATACAAACCTGTCCAT	10035734|F|0-8:G>A-8:G>A	1	853.421
1288	{00}	11459-66:C>T-LG4	9	LGIV-4	124.197	Fvb4	33412880	TGCAGGCATATGACATACCCCTGTTTTCAAGAAGACCAACATCCAGGTGATTCTGACTCATCATCTCTC	10011459|F|0-66:C>T-66:C>T	1	815.136
1289	{-0}	M13799-15:T>G-LG5	20	LGV-1	0	Fvb5	1594128	TGCAGGTTTCCCTTTTGATATAGTTACCATAAAGGCTCTCATCTTGGTACGTAGCTATATAGCTCCTTA	10013799|F|0-15:T>G-15:T>G	1	316.886
1290	{1-}	F12221-42:A>C-	20	LGV-1	4.949	Fvb5	4884783	TGCAGTTCTACAGAGATCTATGCTAAAAAATAGTATAAAGACAATGAACATATTACAGATCGGAAGAGC	10012221|F|0-42:A>C-42:A>C	1	418.807
1291	{-1}	M33202-50:A>G-LG5	20	LGV-1	9.206	Fvb5	159197	TGCAGTGTTATGTTCCTACTATAATCTTGTATGGCTATGAGGTTTATAGTATCATGTTTATGTTTGGTT	10033202|F|0-50:A>G-50:A>G	0.96875	325.893
1292	{10}	15171-16:G>A-LG5	20	LGV-1	10.556	Fvb5	2971946	TGCAGAAGCTCAAGACGACTTGCTATGACCCTCTGTCATTTGTAAAGGTGCAACTGCAACTCTTAGAGA	10015171|F|0-16:G>A-16:G>A	1	723.751
1293	{1-}	F16832-46:G>A-LG5	20	LGV-1	10.824	#N/A	#N/A	TGCAGATGGAAGAATCGTTGCTGTAAAAAGGTCCAACATAGTTGATGAAGGCGAAGTTGGACAATTCAT	10016832|F|0-46:G>A-46:G>A	1	670.839
1294	{10}	11324-64:G>A-LG5	20	LGV-1	13.253	Fvb5	884367	TGCAGAAGAATTCCCTTGTTACAATATTCCATACTGCGGTAATACAATGCTATTACATTTGGATGTTCA	10011324|F|0-64:G>A-64:G>A	1	814.256
1295	{-1}	M11115-55:G>A-LG5	20	LGV-1	13.767	Fvb5	750447	TGCAGTTCAACGGAGAACTTTATCTTTTAGCTACTGATCAGGGTTACCTGAATCAGCATGATTTGGTGT	10011115|F|0-55:G>A-55:G>A	1	639.216
1296	{1-}	F20598-18:A>G-	20	LGV-1	14.998	Fvb5	6252112	TGCAGTTGGTGCTAATGGATCTGGAAAGACAAACTTCTTCCATGGTAAGTAACTACTAAACAGGATTCT	10020598|F|0-18:A>G-18:A>G	1	480.649
1297	{-1}	EMFvi108-188	20	LGV-1	15.7	Fvb5	49276	#N/A	#N/A	#N/A	#N/A
1298	{10}	ChFaM106-155h	20	LGV-1	16.144	Fvb5	1937348	#N/A	#N/A	#N/A	#N/A
1299	{10}	24726-36:C>T-	20	LGV-1	17.093	Fvb5	1453593	TGCAGAATCGTTTCACATCTGCAAAACAGTAAAATGCTGATCAGTGTTTTGTGCCTTGAAGAAAATTCA	10024726|F|0-36:C>T-36:C>T	1	908.291
1300	{10}	ChFaM109-156h	20	LGV-1	17.371	Fvb5	3700379	#N/A	#N/A	#N/A	#N/A
1301	{10}	ChFaM044-178/188	20	LGV-1	17.553	Fvb5	2781915	#N/A	#N/A	#N/A	#N/A
1302	{10}	38845--LG5	20	LGV-1	18.091	Fvb5	10363313	TGCAGTAAACTGCAACAAACGCTCTTATTCTTTTTCCTGTAAACTGTTTTTCAAACTGCTTTGCAGTTA	10038845|F|0--19:C>T	1	686.25
1303	{-0}	M34984-47:G>A-LG5	20	LGV-1	18.369	Fvb5	2868109	TGCAGTTGGTATGCTGACTGCTACAATCATTCCCAGATTGTTGAACCGAAGCTGAAGATGCAAATATCA	10034984|F|0-47:G>A-47:G>A	0.989583	381.064
1304	{10}	21665-44:T>C-LG5	20	LGV-1	19.35	Fvb5	1239670	TGCAGAACTGATCAGTTGGATTCCAAGCTAGGCTAGGATTGATATGAGGAATTTCAGAGCATACCCTTT	10021665|F|0-44:T>C-44:T>C	1	626.7
1305	{10}	ChFaM196-142h	20	LGV-1	20.56	Fvb5	3938016	#N/A	#N/A	#N/A	#N/A
1306	{10}	10919-15:T>G-	20	LGV-1	20.721	#N/A	#N/A	TGCAGCGATCATTCCTTCCCATAATCAGTGTTGCAGAGAAACAAAGGTTCATGCATTACAGATCGGAAG	10010919|F|0-15:T>G-15:T>G	1	761.389
1307	{1-}	F27289-27:C>G-	20	LGV-1	21.62	Fvb5	6768385	TGCAGGTAGCAATAATCAATGTTACTACTACCTACCAAAAACAAAAGGAATCCAAGCTTTTGTTCAATA	10027289|F|0-27:C>G-27:C>G	1	1059.6
1308	{10}	22257-11:T>C-LG5	20	LGV-1	21.927	Fvb5	3613337	TGCAGCTGTTCTATGTCACCTACCTAAAATTTCAAAATTCAGTATTTTCTAACGTAGATCATACAATTT	10022257|F|0-11:T>C-11:T>C	1	908.87
1309	{10}	20605-51:A>G-LG5	20	LGV-1	22.826	Fvb5	3935383	TGCAGTATAGTGCAGGGCTCTTATTTTACTATGGAGTCAGCATAGTAGGGTACTGGGCTTATGGTGCAA	10020605|F|0-51:A>G-51:A>G	1	908.211
1310	{1-}	F42894-30:C>T-	20	LGV-1	23.246	#N/A	#N/A	TGCAGTCTGCTGTTGGCCTGTTGCTATGCTCTACTTGATAAAGATATTGCAATTTGGTTCAAGTTTTCA	10042894|F|0-30:C>T-30:C>T	0.947917	445.964
1311	{10}	36058--	20	LGV-1	23.673	Fvb5	1647680	TGCAGATTATGAATGTCTCTTCTCTCAGTTGTTTGAAACTGTACAAATTGGCTAAGATCAATTTGGCTT	10036058|F|0--43:C>A	1	808.077
1312	{-1}	M16617-60:A>C-LG5	20	LGV-1	23.697	Fvb5	6752179	TGCAGTTAGGTTGTGGAAAATCAACAAGTACTGTTCACTTGATAAATGATCTAGATACTAATCTATATT	10016617|F|0-60:A>C-60:A>C	1	326.227
1313	{10}	40668--	20	LGV-1	25.652	Fvb5	3569895	TGCAGAAGAGAATTTTATAACCTCTATGTCTGCCTTGCAAGCAGGAACAATGAGAGTCAAAATCACGAT	10040668|F|0--45:A>G	1	726.275
1314	{1-}	F34200-22:T>A-LG5	20	LGV-1	26.059	Fvb5	8540678	TGCAGTGCTACTCACTCAATAATGTCTGTTTGCGTAGTTGAAGGACTATTTTGCCAAAAAACTGCATGC	10034200|F|0-22:T>A-22:T>A	0.989583	461.043
1315	{10}	12116-15:C>T-LG5	20	LGV-1	26.54	Fvb5	3131591	TGCAGTTTGGACAAACTATTGTCTGGGGCTAGTCTAAACTTTGAATGCTCCTGTATATAATTGTATGCC	10012116|F|0-15:C>T-15:C>T	1	694.776
1316	{10}	ARSFL035-212h	20	LGV-1	27.141	Fvb5	2646106	#N/A	#N/A	#N/A	#N/A
1317	{1-}	F45085-58:T>C-LG5	20	LGV-1	28.731	Fvb5	6880341	TGCAGGGTAGTAAGAGAACACGAGATAGGTGTGGAGAACCCTTGGCAACATCATATCATTCCAACTTTT	10045085|F|0-58:T>C-58:T>C	0.864583	266.708
1318	{-1}	M30428-44:G>C-	20	LGV-1	29.397	Fvb5	6766764	TGCAGGTTCTAAGTTTGTGACAGTTTGCCACCTTTCTCCTCTCTGGTTGAAGGGTCTTGCTCATAATAT	10030428|F|0-44:G>C-44:G>C	0.989583	442.487
1319	{10}	17026-49:C>T-LG5	20	LGV-1	29.765	Fvb5	3089977	TGCAGCAACTGCTACTGCTAATTCCACTGCCCCGGTGGGTACCTTAGCTCGGTACAGATTCCACTGGTC	10017026|F|0-49:C>T-49:C>T	1	2241.91
1320	{00}	33669--	20	LGV-1	31.248	#N/A	#N/A	TGCAGATAGTTTGTATTTACTGATGTCTGAGAGCCGTGAAACTTGCACAGAACATGGAAAACAAGAAGA	10033669|F|0--12:G>A	1	899.194
1321	{-1}	M11633-54:T>A-	20	LGV-1	31.775	Fvb5	5961288	TGCAGAGTTTCCAGGAGTCCTCCAAGTGATTCCCAATCGCGTTCACAAGCTCCATACAACCAGAAGTTG	10011633|F|0-54:T>A-54:T>A	1	552.79
1322	{1-}	F17747-66:T>G-LG5	20	LGV-1	31.845	Fvb5	8766756	TGCAGGTTAGTCTTGTGTTTACCTGTAATTGGTGGAAAGAAATGTTTATAATTCCTTAGAATCAAATCC	10017747|F|0-66:T>G-66:T>G	1	401.141
1323	{11}	20463-35:A>G-LG5	20	LGV-1	32.727	Fvb5	10007702	TGCAGTTTTGAGTAATGTAATGAAGAGAATCCGACATTACCTGTTGCTTTGCTTGTGTGGTCTTTAGAG	10020463|F|0-35:A>G-35:A>G	1	1240.76
1324	{-1}	ChFaM108-177	20	LGV-1	33.663	Fvb5	6192642	#N/A	#N/A	#N/A	#N/A
1325	{00}	FAC003-165h	20	LGV-1	34.654	#N/A	#N/A	#N/A	#N/A	#N/A	#N/A
1326	{-0}	ChFaM022-198	20	LGV-1	34.659	Fvb5	7581605	#N/A	#N/A	#N/A	#N/A
1327	{10}	21988-10:A>G-LG5	20	LGV-1	35.109	Fvb5	7158698	TGCAGGTTGGATCCAAGCGCAAGAGAGAATATGATTCTGATGACATGTCCAGAGGAGCTGCTCTTGCGC	10021988|F|0-10:A>G-10:A>G	1	671.016
1328	{-1}	M10581-50:T>G-LG5	20	LGV-1	36.146	Fvb5	6749654	TGCAGAGTTGATGTACAAGTCCTTCAAGTCACTTTTCAGCTCTTGGTTGGTATTCTCCAGATCAAAGAA	10010581|F|0-50:T>G-50:T>G	1	636.536
1329	{11}	11928-58:G>A-LG5	20	LGV-1	36.392	Fvb5	10567369	TGCAGTTGCTGAAAAGCTCCAGAAGCTGGAATCAAATTCAAGTTCTGCTCCGCAGATAGCAATCACAGG	10011928|F|0-58:G>A-58:G>A	1	806.519
1330	{00}	39528--	20	LGV-1	36.49	#N/A	#N/A	TGCAGAGTGAGAGTTGTAGCTGCTTAGGATTAGAACAAGAGACATGCCCTTGTGCTTTTGTTTTTGAGA	10039528|F|0--57:T>A	1	696.607
1331	{1-}	F40545-56:A>T-LG5	20	LGV-1	36.874	Fvb5	9015284	TGCAGCGTCAAGTTGAGGTATATATCCCCATTGGTCTCTGTCTATTGCTAACTGGTACATGGTTTTCCT	10040545|F|0-56:A>T-56:A>T	0.96875	344.576
1332	{00}	18006-38:A>G-	20	LGV-1	38.177	Fvb5	11254561	TGCAGTCCCTAACATTTTTGTAGGTACGTACTGCTGTGAGCCGAATATCTTCTCTAGTTCACTATGAAC	10018006|F|0-38:A>G-38:A>G	1	999.768
1333	{-0}	M10698-6:A>G-LG5	20	LGV-1	38.583	Fvb5	8160286	TGCAGTAAGGACATTGCAAATCTCAGGTTATGTGCAACTGAGTGGGAACCAGCTTTCAGGTCAGGTCCC	10010698|F|0-6:A>G-6:A>G	1	552.64
1334	{00}	14975-59:A>G-	20	LGV-1	40.029	#N/A	#N/A	TGCAGGTAAAATGCCCTGGTGCTGATGTTCTTGGTTTATGCTCATTCCTTAGTCTTACCAGCACCAAAC	10014975|F|0-59:A>G-59:A>G	1	1104.69
1335	{00}	14703-50:G>A-LG5	20	LGV-1	40.588	Fvb5	10846687	TGCAGTACATCTTACTTAGGATTCCTAAGAACAATAATCACAGAATCACCGCGGAGGAACATCTTGCTG	10014703|F|0-50:G>A-50:G>A	1	775.465
1336	{11}	26471-56:G>A-	20	LGV-1	40.851	Fvb5	12693238	TGCAGACCTGCGGTTCCATTCAACTGGTAGTTTAGTCTTTGAAGAAACTGAAAGTGGGATTCTATGTAC	10026471|F|0-56:G>A-56:G>A	1	800.094
1337	{0-}	F15028-27:G>T-LG5	20	LGV-1	41.304	Fvb5	14603875	TGCAGATTGGGTAATCAAGTAGCATCGGTGGTCAAACCGTTCATCTAGAAAGTATCTGTTGTCCTTATA	10015028|F|0-27:G>T-27:G>T	1	1260.41
1338	{11}	EMFn010-200/220	20	LGV-1	41.316	Fvb5	11815887	#N/A	#N/A	#N/A	#N/A
1339	{-0}	M12018-37:C>T-LG5	20	LGV-1	42.197	Fvb5	11643459	TGCAGTTTGGAGCTAATAATCCAAAGTCTACAAAGACCCCGACAAGCTCAACCACCTCAATACTTTACA	10012018|F|0-37:C>T-37:C>T	1	2644.96
1340	{0-}	F10501-42:A>G-LG5	20	LGV-1	44.263	Fvb5	10981061	TGCAGGCACATAATATCCATATGCTTGAAAGAAATAAACTGGACCTGCTAATTATGGCCTGCTGCTCAT	10010501|F|0-42:A>G-42:A>G	1	823.339
1341	{-0}	M33503-35:A>T-LG5	20	LGV-1	44.42	Fvb5	12294320	TGCAGTAGACAGTAGTTGAATAATGATAAATGATGAGTTTCCTAGCGCACTTGGTGGTAATCATGTGTT	10033503|F|0-35:A>T-35:A>T	0.989583	318.073
1342	{00}	15736-34:A>G-LG5	20	LGV-1	45.414	Fvb5	12629235	TGCAGAGAAACCCCAATCCACCATTTCGTGAATAAGTTCCACAGCCCATGATGTCAGATTGTTATTTAC	10015736|F|0-34:A>G-34:A>G	1	729.599
1343	{00}	19797-43:A>G-LG5	20	LGV-1	46.847	Fvb5	10657725	TGCAGACAATTGCTTCAGGACAGGTCTCTGACTTCTTTTGCTAAAAGGCTCTGGCAATATGGCCTCTGG	10019797|F|0-43:A>G-43:A>G	1	617.252
1344	{-0}	M02629-45:C>G-LG5	20	LGV-1	48.811	Fvb5	13129181	TGCAGTGTGGTGAGGGATTGCAAACCTCCAGGTAACATCCTCAGTCGCAGACAACTAGGTAAGTGGAGA	10002629|F|0-45:C>G-45:C>G	0.927083	255.082
1345	{-0}	M32997-5:T>C-LG5	20	LGV-1	50.156	Fvb5	14739741	TGCAGTTCATGTTATATGACTTGGATTGCAGGTTGTTGTGTGGTTGTAGTGTCTGATTTCCTGTAAAAG	10032997|F|0-5:T>C-5:T>C	1	354.333
1346	{-0}	BFACT005-173	20	LGV-1	51.102	Fvb5	16930169	#N/A	#N/A	#N/A	#N/A
1347	{-1}	M18691-64:G>T-LG5	20	LGV-1	52.622	Fvb5	26979462	TGCAGTCATGAATCCAAGAGCCTCATCAACCCGGTGAGCAAGTTCCCGGTACCTGCCATTCCAAGATCA	10018691|F|0-64:G>T-64:G>T	1	365.151
1348	{-0}	M28178-10:T>G-	20	LGV-1	52.698	#N/A	#N/A	TGCAGAATTATTACTAAAATACATTCATAATGTTCAGGTGATGAATGTGCGTTGTTGTCCAAGCCAACT	10028178|F|0-10:T>G-10:T>G	1	544.161
1349	{-0}	M25482-32:A>G-LG5	20	LGV-1	54.137	Fvb5	16778588	TGCAGTCTAGTCACATCATGAACTTCTTCTCCATACTTGTGCAGAATTATTTGTCTCGTATACTCTTTA	10025482|F|0-32:A>G-32:A>G	0.989583	411.589
1350	{-0}	M17446-36:G>T-LG5	20	LGV-1	55.759	Fvb5	17393808	TGCAGATGGAACATCACTCCACACATTTGTACGATTGTGGGCATCTATAAATTGCGGTGAGTACTGAGT	10017446|F|0-36:G>T-36:G>T	1	295.721
1351	{00}	13939-29:A>G-LG5	20	LGV-1	59.271	Fvb5	29133967	TGCAGATGGCCAAATGACTTTTCTGCCCAAGCATGAGTATTGTATAGCACATGTCTCTCAAGGGGGTAT	10013939|F|0-29:A>G-29:A>G	1	1118.77
1352	{00}	15121-47:A>C-	20	LGV-1	61.296	Fvb5	27221650	TGCAGCTCCAGGGAAACAAGAGTAAGTTCTCTCACAAAAAGAAATAAAGAAACAGAAGAGGATCAATTG	10015121|F|0-47:A>C-47:A>C	1	1050.38
1353	{00}	12298-26:T>A-LG6	20	LGV-1	62.036	Fvb6	16111681	TGCAGTTTTCCTCTGCATATACACAATGCAGATATAGTGAGGCCAACTAAAATCTATATGCTGAATACT	10012298|F|0-26:T>A-26:T>A	1	1387.87
1354	{-0}	M00709-36:T>A-LG5	20	LGV-1	63.126	Fvb5	26248074	TGCAGCAAGCTCGCTTTTTATACTCTCCAACTGTGCTGCTACCTTAGGATTTGATGGATCTAAAGATTG	10000709|F|0-36:T>A-36:T>A	0.958333	298.194
1355	{00}	14830-22:A>G-LG5	20	LGV-1	63.925	Fvb5	28313840	TGCAGATTGGTTTCACACAAAAAGGAAATACTAAATACATTTGCCTGTGTTTCAGACATTTGATTTTTA	10014830|F|0-22:A>G-22:A>G	1	1120.11
1356	{00}	EMFvi018-231h	20	LGV-1	64.49	#N/A	#N/A	#N/A	#N/A	#N/A	#N/A
1357	{-0}	M12353-12:A>G-	20	LGV-1	65.827	Fvb5	23482021	TGCAGAATTCTAACAGGTGAGATCTCCACTAGTATGCATTTCTGCATTTTACAGATCGGAAGAGCGGTT	10012353|F|0-12:A>G-12:A>G	1	1132.71
1358	{-0}	M25787-39:A>G-LG5	20	LGV-1	67.079	Fvb5	26125534	TGCAGAGTGAAAAGTTATCTGACGATGATGATGTTCCGAATGCACCACCATTTTGTGGGGCAGCTCAGG	10025787|F|0-39:A>G-39:A>G	1	368.185
1359	{-0}	M35315-60:T>C-LG1	20	LGV-1	67.976	Fvb5	24917455	TGCAGGACACTGATTTCTATTTCTGAAGAAAAACCACATCCCATCAGTATTTGTATGACATATTCCTTG	10035315|F|0-60:T>C-60:T>C	0.989583	318.707
1360	{-0}	M12439-36:A>G-LG5	20	LGV-1	68.555	Fvb5	26255366	TGCAGAAGGTTTTGGAGGCGAAAGAGAAGGAGTTGGAGGCCAAGAGGGAAGAGAAGAAGAGGATTTTGC	10012439|F|0-36:A>G-36:A>G	1	1795.97
1361	{-0}	M39144-11:C>T-LG5	20	LGV-1	69.011	Fvb5	26123848	TGCAGGAAAGCCGTGACTTTAGATGTAGTAGATACAAAACAAACTACACAGTTGAATGTTTTCCTACAA	10039144|F|0-11:C>T-11:C>T	0.958333	291.586
1362	{-0}	M12019-62:T>G-LG5	20	LGV-1	69.893	Fvb5	26248139	TGCAGGTTTGTGACTTTGACTGTGTTGTGCATTTTTTGATTGTATATTTTTGAGTGCATTCTTTGATTC	10012019|F|0-62:T>G-62:T>G	1	692.167
1363	{11}	32175-23:C>T-	20	LGV-1	70.435	#N/A	#N/A	TGCAGTTCAAACGAGTGAACTCTCATTAGCAAGAAAATCTTTACAGGCCTAACATGTTTTTACAGATCG	10032175|F|0-23:C>T-23:C>T	1	1106.61
1364	{-0}	M24918-67:T>A-	20	LGV-1	71.068	#N/A	#N/A	TGCAGCTACAGTACACCTAACCAGTTCAGTTGACAGAACAGCTTGTTTAGTCTATTGATACGCACTTTG	10024918|F|0-67:T>A-67:T>A	1	520.763
1365	{11}	30272-49:G>A-	20	LGV-1	71.335	#N/A	#N/A	TGCAGCTACAAGCACCCGCGATTCACACAGCTCTTTGTTGAAATATGAAGATGTGGTTTGTTACTGATA	10030272|F|0-49:G>A-49:G>A	1	1126.65
1366	{-0}	M30299-6:T>G-	20	LGV-1	71.736	Fvb5	21786179	TGCAGTTATTGTACTTGATTTATACTAATTCACCTTCTGCTAACAGTGAAACTTCATATATGTCAATAA	10030299|F|0-6:T>G-6:T>G	1	440.912
1367	{-0}	M11543-5:A>G-LG5	20	LGV-1	72.383	Fvb5	21626386	TGCAGAGTGATTTTTTTGTTTTTATCACAGTTTCTTGCATGTGTTCAGTACCATGTATAAAGTCTTGAT	10011543|F|0-5:A>G-5:A>G	1	1567.81
1368	{-0}	M31199-12:T>C-	20	LGV-1	72.727	Fvb5	21448754	TGCAGCTAGTTGTTCTTATATAGTCTTCATCAAAAATTGTCACAGGGATGTGCATCTAGAGGGCTTCAT	10031199|F|0-12:T>C-12:T>C	1	463.893
1369	{-0}	M30442-63:C>T-LG1	20	LGV-1	73.007	Fvb5	21138820	TGCAGCGATCTGGTAAATATGTTGAAGACTTTGGGAGTTTAGACAAATCTTCATTTGTCTTATCTGGTT	10030442|F|0-63:C>T-63:C>T	0.989583	443.17
1370	{-0}	UDF034-155	20	LGV-1	73.342	Fvb5	24094903	#N/A	#N/A	#N/A	#N/A
1371	{-0}	M24431-56:G>A-LG3	20	LGV-1	73.597	Fvb5	23527249	TGCAGGGATCGGGATCCGTTCATGTTCTTTGAAAGCTTGAAGAAGAAGTTGGGAAAGGAATGGAGAGAT	10024431|F|0-56:G>A-56:G>A	1	550.679
1372	{-0}	M32054-49:A>T-	20	LGV-1	73.842	#N/A	#N/A	TGCAGTGATCTTCATTTTGCCACTTCCTTTTACAATATAATATATCGCGATCGGAAAATGAGTATATAT	10032054|F|0-49:A>T-49:A>T	1	489.03
1373	{-0}	M32661-56:G>C-	20	LGV-1	74.168	Fvb4	9383838	TGCAGTAGCAATTCCGTAGCAATTATATCCTATTCTCTGCAACCAACACATACAAAGACCATCCAAATC	10032661|F|0-56:G>C-56:G>C	1	480.968
1374	{-0}	M15057-36:C>A-LG5	20	LGV-1	74.897	Fvb5	24179365	TGCAGCACATGAAACCCGTGGAAAACGATATACACCCGCGGTTTCAGACAGCTCTCTTTTACTGACATC	10015057|F|0-36:C>A-36:C>A	1	487.822
1375	{11}	13872-48:T>C-LG5	20	LGV-1	75.468	Fvb5	26953324	TGCAGGAGGAGAACTGTATGAAAGAATATGCAAGGCTGGTAGATTTAGTGAGGATGAGGTAAAATAATT	10013872|F|0-48:T>C-48:T>C	1	1265
1376	{-0}	M13292-63:A>G-LG5	20	LGV-1	76.636	Fvb5	23297679	TGCAGTCAGGCTCAGTTCAGGACCTCTAAAATGCTTACTGAATTGCAAGTATAGTCTTTTGTGAAAGTT	10013292|F|0-63:A>G-63:A>G	1	537.226
1377	{-0}	M13250-7:A>G-LG5	20	LGV-1	77.849	Fvb5	23119251	TGCAGCCAAATGTCTCATGAACTTAGAAATACAGCAGCACTATAGTTCTAATAAAAATTTGTTTGCCAC	10013250|F|0-7:A>G-7:A>G	1	1114.14
1378	{-0}	M11409-40:T>C-LG5	20	LGV-1	79.775	Fvb5	25480098	TGCAGTCATTAGAGCTAAAGACCAGGGAGTGGACATGTTGTCTGAAGAAGTGATCAAAGAGTTTGAAAG	10011409|F|0-40:T>C-40:T>C	1	345.403
1379	{-0}	M30679-61:C>T-LG5	20	LGV-1	81.089	Fvb5	23837117	TGCAGACGAGAGCACAGTTATGGGCGCGAATGCATGTCCCATGGAAACCATGACTCTGCGACTCGCAAA	10030679|F|0-61:C>T-61:C>T	0.989583	294.906
1380	{-0}	M38230-45:G>A-LG5	20	LGV-1	83.769	Fvb5	25491067	TGCAGTTGCCCCTCGCTTGCAGCCTCGTTACTATTCAATTTCGTCGTCATCAAGGTGGATTATCTTCTG	10038230|F|0-45:G>A-45:G>A	0.989583	284.855
1381	{00}	22161-13:G>T-LG5	16	LGV-2	0	Fvb5	1618641	TGCAGATGCTGACGGTGATATAGCCACTGCTTCCATATCTAGTGATAGCTCTATTGATAGTGATGACCC	10022161|F|0-13:G>T-13:G>T	1	651.296
1382	{0-}	F21563-13:A>G-LG5	16	LGV-2	3.849	Fvb5	2244600	TGCAGAACTGCTGAGAGTACTGTCCAGACAGAACTCTGCCTTATCATGCACTATTTTCAGTTACCAGAT	10021563|F|0-13:A>G-13:A>G	1	385.472
1383	{00}	11432-7:T>C-LG5	16	LGV-2	6.339	Fvb5	1415541	TGCAGTATACAACAAATCTCAATCCATTATGACTGAAGTAAACCAGACATCAGATACAACTGAACGGTG	10011432|F|0-7:T>C-7:T>C	1	1297.81
1384	{-0}	ChFaM106-144	16	LGV-2	6.992	Fvb5	1937348	#N/A	#N/A	#N/A	#N/A
1385	{0-}	F32504-65:T>G-LG5	16	LGV-2	9.989	Fvb5	1647680	TGCAGATTATGAATGTCTCTTCTCTCGGTTGTTTGAAACTGTATAAATTGGCTAAGATCAAATTGTCTT	10032504|F|0-65:T>G-65:T>G	1	360.173
1386	{-0}	M14552-45:A>C-LG5	16	LGV-2	9.996	Fvb5	2429794	TGCAGATAACATATAATTTCCAAATAAGATAACTTGCAACATAAAATGAAGTGGCATGCAGCTGTAAGA	10014552|F|0-45:A>C-45:A>C	1	635.624
1387	{-0}	M36394-40:C>A-LG5	16	LGV-2	11.221	Fvb5	1589725	TGCAGGCTAGGAAATGTTGCAACGATAATATCTGCTAAATCAAAAAAAAGATGAATAACAATGACATGC	10036394|F|0-40:C>A-40:C>A	0.989583	289.215
1388	{-0}	M25121-49:T>C-LG5	16	LGV-2	14.235	Fvb5	1909342	TGCAGCTAACTAGAGAATTCTTCTAACAGCATAGTACTGTTTGATTGCGTTCCTACCAACAAACAAATT	10025121|F|0-49:T>C-49:T>C	1	327.042
1389	{0-}	F13400-15:G>A-LG5	16	LGV-2	15.335	Fvb5	217803	TGCAGTCCACTCTATGTCTGGTTCAAGTTTGATTATGTATACAAATGAGAATACCTTGTTAGGTTATGG	10013400|F|0-15:G>A-15:G>A	1	462.459
1390	{-0}	ChFaM044-226	16	LGV-2	15.59	Fvb5	2781915	#N/A	#N/A	#N/A	#N/A
1391	{-0}	M00247-47:C>G-LG5	16	LGV-2	17.264	Fvb5	3132316	TGCAGTAGTGGGCATATATTGGCTAAAAAACAACTGCTAAATATGATCTCTGTGTAGGCATGTCAATCC	10000247|F|0-47:C>G-47:C>G	0.989583	335.832
1392	{-0}	M30873-45:T>G-LG5	16	LGV-2	18.506	Fvb5	3480615	TGCAGTTCCTCACATTCACTCAAATTTCCATTGCTCTCCCCCTTTTCACTTTGTTTACATTGCTAAGTT	10030873|F|0-45:T>G-45:T>G	1	379.156
1393	{-0}	ChFaM109-150	16	LGV-2	19.291	Fvb5	3700379	#N/A	#N/A	#N/A	#N/A
1394	{0-}	F13908-63:A>G-LG5	16	LGV-2	19.784	Fvb5	959945	TGCAGATGTATTGAATTCATTGCTTATTCGTGCTACTGGTCAGACTCTTCAGATTGCATATAGACAGAG	10013908|F|0-63:A>G-63:A>G	1	1209.07
1395	{-0}	M29903-52:A>T-	16	LGV-2	21.851	Fvb5	3464359	TGCAGGAGTGCAGGGTATTCTCTAAATCTTTATTGTCAATGGAAACTTTCATAATTTTACAGATCGGAA	10029903|F|0-52:A>T-52:A>T	1	400.005
1396	{-0}	ChFaM120-184	16	LGV-2	27.027	Fvb2	2431159	#N/A	#N/A	#N/A	#N/A
1397	{00}	41575--LG5	16	LGV-2	27.84	Fvb5	15207298	TGCAGAGGCTCTCCAGCATCCTTTCTTCCAGGTACAGATCTGGAACATTGAGAATGATGAATTTTTACA	10041575|F|0--54:T>C	1	617.39
1398	{-0}	M37700-41:T>G-LG4	16	LGV-2	29.535	Fvb5	5389292	TGCAGCTATTGCCTGTTCTGGGAACCAGGTTCCAATATGTTTTCATATAAAGAGCTAGACAATTACAGA	10037700|F|0-41:T>G-41:T>G	1	298.745
1399	{-0}	M33025-68:T>C-LG5	16	LGV-2	30.308	Fvb5	6776792	TGCAGCTTCCACAAAATGAACACTCCCAACTGCTTATTCCGATATGCCCTCAATCTCATCCAAATATGT	10033025|F|0-68:T>C-68:T>C	0.96875	274.042
1400	{-0}	M36883-50:G>A-LG5	16	LGV-2	32.114	Fvb5	7772696	TGCAGTAACCATCAACTTAGTCAGTTCTACATCATATGTCAGGAACAAGAGAGGAGACTGGGGAAAGCT	10036883|F|0-50:G>A-50:G>A	0.979167	453.107
1401	{00}	34923--LG5	16	LGV-2	34.431	Fvb5	14450454	TGCAGGTTTCCTGGGTGCCTTTTCAGCAGGAGCTTTTGGTGCAGGTGCCTGGACAGAAGGTAAATAATT	10034923|F|0--68:T>A	1	675.887
1402	{-0}	M10690-7:G>C-LG5	16	LGV-2	34.716	Fvb5	7619425	TGCAGGTGTAAGTTGAATTTTGGAAAAACTAGCTAGCTATCACCTTGTGTATGTAGTATTGTTTACATC	10010690|F|0-7:G>C-7:G>C	1	479.965
1403	{-0}	M27585-41:A>G-	16	LGV-2	35.58	#N/A	#N/A	TGCAGTGTCCCTCTCAACAATTTATCACTCAACCAATTGTGAACAAAGGAGTTCAGAAAGTTTTTACAG	10027585|F|0-41:A>G-41:A>G	1	413.188
1404	{00}	CTCA-128h	16	LGV-2	36.778	#N/A	#N/A	#N/A	#N/A	#N/A	#N/A
1405	{-0}	M38589-16:A>G-LG5	16	LGV-2	37.07	Fvb5	9844954	TGCAGACAGTTTCACGATTCCTAGATGAAGGCAAATCAATGACCGAATTTTCTGCTACGCCATACAGGG	10038589|F|0-16:A>G-16:A>G	0.989583	314.748
1406	{-0}	M40288-14:G>T-LG5	16	LGV-2	38.029	Fvb5	7757613	TGCAGGTTTAGGGCGTTCATTAGGAAACCCAGAAGTTATATCTAGCTCTGTGTCTATCAGCTGTAAACT	10040288|F|0-14:G>T-14:G>T	0.96875	257.611
1407	{0-}	BFACT005-147	16	LGV-2	38.425	Fvb5	16930169	#N/A	#N/A	#N/A	#N/A
1408	{-0}	M11928-8:C>T-LG5	16	LGV-2	39.464	Fvb5	10567369	TGCAGTTGCTGAAAAGCTCCAGAAGCTGGAATCAAATTCAAGTTCTGCTCCGCAGATAGCAATCACAGG	10011928|F|0-8:C>T-8:C>T	1	806.519
1409	{0-}	F13413-15:A>G-LG5	16	LGV-2	39.547	Fvb5	19370042	TGCAGAGAGGGGAGAATCTCTTGGTGAAACAGTAAGCCTTGTTACCCTATACATAGATGCAAGCACACA	10013413|F|0-15:A>G-15:A>G	1	352.331
1410	{-0}	M20061-51:T>G-LG5	16	LGV-2	40.204	Fvb5	10687503	TGCAGTTTCTTTGAAGTTTCTAGTCCAAAGGTCACGTGTTTCTCTCTACACTAGTGATGCCAGTTTGGT	10020061|F|0-51:T>G-51:T>G	1	601.875
1411	{-0}	M39284-6:T>A-LG5	16	LGV-2	41.023	Fvb5	10574845	TGCAGATATTTTTGTAATTATTATTACATCAAATATACAAGCATATATACAACCAACCAACTTCAGGTG	10039284|F|0-6:T>A-6:T>A	0.947917	283.083
1412	{0-}	F24934-20:C>T-LG5	16	LGV-2	41.483	Fvb5	20671384	TGCAGTTTACTGGGATTCAGCTTCTGCTCAGTAACTATAGGCTGCTTCTTCACAGTGATCATTTGAGAA	10024934|F|0-20:C>T-20:C>T	1	466.182
1413	{0-}	F28041-68:T>C-LG5	16	LGV-2	41.865	Fvb5	19210016	TGCAGCCACAAAAGAAGGAGAAGAGGGAGAAGAAGCAGGAAGAGCTCTAGATGTTTTTATTTTGGGGAT	10028041|F|0-68:T>C-68:T>C	0.989583	406.417
1414	{-0}	M28018-51:C>T-LG5	16	LGV-2	41.946	Fvb5	10782199	TGCAGTGCAAAATAGGGTAAGCTTAGCATAGCCTAAATTTTCAGAGGTTGCCGTTTCTTTATAGGTTGC	10028018|F|0-51:C>T-51:C>T	1	375.091
1415	{0-}	F33196-6:T>G-LG5	16	LGV-2	42.459	Fvb5	19424117	TGCAGTTGCCTCATTGATCTTAGAACCTTTACCTGAGTTCAGACCAACACCATCAATCAAATATATTAT	10033196|F|0-6:T>G-6:T>G	0.979167	360.221
1416	{-0}	M17520-66:G>A-LG5	16	LGV-2	42.871	Fvb5	8281791	TGCAGAAATACAAATAATCATGAATAACACCTACAAACTGTACAACTTTTCGTTCTCAAAACTAATGAC	10017520|F|0-66:G>A-66:G>A	1	1446.24
1417	{0-}	F00488-9:T>A-LG5	16	LGV-2	43.378	Fvb5	20929071	TGCAGAATATAGGATTCAAGGACAAGAAATAAAATTGCATGTCAAGAGTTTGCAACGTGAATCTGTGAT	10000488|F|0-9:T>A-9:T>A	0.989583	285.694
1418	{-0}	ChFaM142-209	16	LGV-2	44.142	Fvb5	9780969	#N/A	#N/A	#N/A	#N/A
1419	{-0}	M17652-17:C>T-LG5	16	LGV-2	44.603	Fvb5	9508692	TGCAGTCTTCTTAGAGTCACGCTCTTCATTAGTAACAGCAGCAGGTGACCCATCCCCCTCATCGGATCC	10017652|F|0-17:C>T-17:C>T	1	330.378
1420	{0-}	F32546-35:G>A-LG5	16	LGV-2	45.22	Fvb5	19329019	TGCAGGCCAGAGGCAAACATGTGAAAAAGGAATATGTTGTCAAACATGTTGCTATTGTATAGAAATAAG	10032546|F|0-35:G>A-35:G>A	0.989583	317.012
1421	{-0}	M19794-14:G>A-LG5	16	LGV-2	45.391	Fvb5	9303273	TGCAGAGGCTCACAGAAAATATGGTGGGATGGGTACGATCCTGGTCATCAAGGTTAGTCAACAGATGCA	10019794|F|0-14:G>A-14:G>A	0.989583	287.977
1422	{0-}	F27403-27:G>T-LG5	16	LGV-2	46.601	Fvb5	18435039	TGCAGCATTTATACACCACATTTATAGGGCTACAAGAGATCATGTCATGCCAATACTCACACAGTCTGT	10027403|F|0-27:G>T-27:G>T	1	370.992
1423	{-0}	M34200-25:C>T-LG5	16	LGV-2	46.753	Fvb5	8540678	TGCAGTGCTACTCACTCAATAATGTCTGTTTGCGTAGTTGAAGGACTATTTTGCCAAAAAACTGCATGC	10034200|F|0-25:C>T-25:C>T	1	461.043
1424	{0-}	F11380-21:A>C-LG5	16	LGV-2	47.141	Fvb5	19942531	TGCAGCAATAGGACACAAATCAATTTTTGCAAACATTTGAAAGCCGAACATAATAAAGAGCTGGTAAAA	10011380|F|0-21:A>C-21:A>C	1	447.862
1425	{-0}	M15797-45:C>T-LG5	16	LGV-2	47.642	Fvb5	8324853	TGCAGAGTACTTACAGTAAATTCATTATATATCAAATCTAAATATCTGATATGCTCAATAACTATAAGC	10015797|F|0-45:C>T-45:C>T	1	339.191
1426	{0-}	F12427-14:G>T-LG5	16	LGV-2	48.258	Fvb5	18797143	TGCAGCCTGTGAAAGTGCATTACATCAAGATCTCAAATTTGAAGAAAATCAAATTACCCAAACAAAGAA	10012427|F|0-14:G>T-14:G>T	1	396.986
1427	{0-}	CFVCT003-060	16	LGV-2	49.117	Fvb5	19883926	#N/A	#N/A	#N/A	#N/A
1428	{-0}	M19046-30:C>T-LG5	16	LGV-2	49.145	Fvb5	9624132	TGCAGAGTATGCTCAGAAGCATTTGCATGCCAATGTGCTTTCGGCTGGATTACCACGTGAGTTGGTCTG	10019046|F|0-30:C>T-30:C>T	1	891.294
1429	{-0}	M15003-66:C>T-LG5	16	LGV-2	50.171	Fvb5	8922204	TGCAGCACTCTTCAATGTGTTATCATCCGCCGCATGATCCATTGATATTTGTGTTGTGTCCTTGAGCGA	10015003|F|0-66:C>T-66:C>T	1	1024.85
1430	{0-}	F21930-32:A>T-LG5	16	LGV-2	50.391	Fvb5	18880876	TGCAGAGAGAAAATTACTAATAAGCTTTGTTGAAGATAAAATGCAAGTACAGATTGCAAGTGAAAGTAG	10021930|F|0-32:A>T-32:A>T	0.989583	424.825
1431	{0-}	F29384-18:C>T-LG5	16	LGV-2	51.165	Fvb5	18887409	TGCAGCCTTTGCCATTTTCCCCTTATATCATCATTTGCCAGTAAATCATACTGAGGGCTGGATACTTCA	10029384|F|0-18:C>T-18:C>T	0.989583	442.049
1432	{-0}	M34248-46:G>T-LG5	16	LGV-2	51.406	Fvb5	8494486	TGCAGAATCCGTAAACCCAATTTGTCTCAGACTGCTTGCTTCCACAGAACCCTAACGGTTAGGGCTTCA	10034248|F|0-46:G>T-46:G>T	0.958333	254.531
1433	{0-}	F30601-63:G>A-LG5	16	LGV-2	52.645	Fvb5	19814886	TGCAGCCTTATTTCTAGGTAAGATATCTGCAACTCCTTCTCCATGAAAGACTGCAAACATAAAGGGAAA	10030601|F|0-63:G>A-63:G>A	1	306.762
1434	{-0}	M12866-44:G>A-LG5	16	LGV-2	53.294	Fvb5	9321808	TGCAGAAAATTATCACATATCATCAAGATACTACAATTGTTATCGGTCAGAAAATATTGCAAAACAACT	10012866|F|0-44:G>A-44:G>A	1	454.702
1435	{-0}	M34072-12:T>G-LG5	16	LGV-2	53.977	Fvb5	9851868	TGCAGTAACACATTATTGGAAATTTGAATAAGCTGGATGCACAACACTGGTGATATTTTTCAAGTATTA	10034072|F|0-12:T>G-12:T>G	1	337.472
1436	{0-}	ChFaM018-198	16	LGV-2	54.349	Fvb3	10002510	#N/A	#N/A	#N/A	#N/A
1437	{0-}	F26656-35:T>C-	16	LGV-2	55.583	Fvb5	21941113	TGCAGAATCTGAGACAAATGAAAAGCAAAACTTACTCAGATGGAGAGACTGAAGCGACTGAAGAGAGTG	10026656|F|0-35:T>C-35:T>C	1	538.567
1438	{0-}	F23955--LG1	16	LGV-2	57.182	Fvb1	12739883	TGCAGACTGCGCAAATGAATCCATTGATGCTCAGAAGGTGTTTGGTTATGCTATCTACAAAGATGGGAG	10023955|F|0--11:C>T	0.989583	1348.56
1439	{0-}	F38170-5:A>C-LG5	16	LGV-2	60.267	Fvb5	22783554	TGCAGAAAATGCCTCTATCCATTAGTGCAATCAAAACAACACTTCAAAATTCAATCACACACACAAAAA	10038170|F|0-5:A>C-5:A>C	0.989583	329.025
1440	{0-}	F15439-32:G>A-LG2	16	LGV-2	62.788	#N/A	#N/A	TGCAGCACTGTGCAAACTTTGAAATAGCACAAGTTTCTCATATCAACTCCGTTTTGTATGAAACCAAGT	10015439|F|0-32:G>A-32:G>A	1	366.742
1441	{0-}	F29204-65:C>T-LG6	16	LGV-2	63.89	#N/A	#N/A	TGCAGGATTTATGCAGAAACTGTATTTTCAGTCACTTTGGATCTTTGTTTGACTATGCATTTGGACTCC	10029204|F|0-65:C>T-65:C>T	0.96875	1304.79
1442	{0-}	F36677-66:C>T-LG3	16	LGV-2	65.682	Fvb5	23630802	TGCAGTTCCACCACCAGCGTATATACCTGTCAATGTCTGAAGATCTCTGAGTTTTCCTATTCCTACCGG	10036677|F|0-66:C>T-66:C>T	0.96875	261.984
1443	{0-}	UDF034-193	16	LGV-2	69.708	Fvb5	24094903	#N/A	#N/A	#N/A	#N/A
1444	{0-}	F28596-49:A>C-LG5	16	LGV-2	72.671	Fvb5	24333258	TGCAGGCATAGTTCCCTGAAAGTCTGATCACAAAACCAAGTATGATAGTACGAACCATCAACATTCACT	10028596|F|0-49:A>C-49:A>C	1	466.219
1445	{0-}	F30346-32:C>T-	16	LGV-2	75.252	Fvb5	24543319	TGCAGAAAAGGAAAAGACAATGACAACTTTTCCAGCCTAATTTTGTCTGAAGATTGAACTATCATATTG	10030346|F|0-32:C>T-32:C>T	1	405.792
1446	{0-}	FaSVP-450	16	LGV-2	77.936	Fvb5	25935050	#N/A	#N/A	#N/A	#N/A
1447	{0-}	F22812-17:T>A-	16	LGV-2	82.01	Fvb5	27712767	TGCAGAAGAAGAAAGGGTACTGAAAAAGAAAAGAAGTCAAGAGAGGCAGCAGAATCTTTTACAGATCGG	10022812|F|0-17:T>A-17:T>A	1	670.679
1448	{0-}	F22579-12:A>G-	16	LGV-2	83.558	Fvb5	26892082	TGCAGGTACAGCAACAAGGTAAATTATCAGCACATATATTTCTTTTGTTTTACAGATCGGAAGAGCGGT	10022579|F|0-12:A>G-12:A>G	1	487.923
1449	{0-}	F33110-16:T>A-LG5	16	LGV-2	85.689	Fvb5	28156969	TGCAGAACTTTCTGGGTATCTGGTGTAGCTTTCAGTCTTTACTTTTTCTGATCCTAAGTAATTAGTTTT	10033110|F|0-16:T>A-16:T>A	1	466.2
1450	{0-}	F30565-39:C>G-LG5	16	LGV-2	88.523	Fvb5	26829386	TGCAGTTCACACTCTCAATCACTAGTATACAGGATATGACAGATTCTTTGTCCCAGTCCTTCTGCATTC	10030565|F|0-39:C>G-39:C>G	0.979167	272.587
1451	{0-}	F35165-36:C>T-LG5	16	LGV-2	90.149	Fvb5	27585093	TGCAGTGTGTTGGTTTTTCCTTCTTCTGCTTCTTCTCCTTCTTCTTCTTATCAAGGCAATTCCAAGAAA	10035165|F|0-36:C>T-36:C>T	1	341.539
1452	{0-}	F32049-49:C>T-	16	LGV-2	91.842	Fvb5	28938769	TGCAGTTGGAAGTGCTAGGAGTCTTCCAGACCCCGGGAGATACAAGTTTCCTTGTAGAGGTTTTGTAAA	10032049|F|0-49:C>T-49:C>T	0.989583	417.871
1453	{0-}	F13710-28:A>C-LG5	16	LGV-2	93.864	Fvb5	29113841	TGCAGTTTAGCATATTAGCATTAGTAAAACAGTAGAAGCATGAAACTCATATGATCATAGCATTATGAG	10013710|F|0-28:A>C-28:A>C	1	472.664
1454	{-0}	M24747-49:C>T-LG5	25	LGV-3	0	Fvb5	7601997	TGCAGGATTATTTTGAATTGCCTAAATGTGCACATTGGCCTTGTTGCCTCCTCATATTTCTCTTTCTCT	10024747|F|0-49:C>T-49:C>T	1	858.085
1455	{-0}	M34650-24:A>T-LG5	25	LGV-3	2.477	Fvb5	8753396	TGCAGCAATGTGCAATAACATTGAAGCTAGAAGTCCTAGCAATGCAGTCACAACAGTCCCATCTCATAC	10034650|F|0-24:A>T-24:A>T	0.979167	451.129
1456	{0-}	F26017-63:G>A-	25	LGV-3	2.646	#N/A	#N/A	TGCAGCTATAGCTTTTTCAATTTTTTTTCTTCAATTTTGTGTTTTTGATTTCTATTTACAATGGAGTTG	10026017|F|0-63:G>A-63:G>A	0.989583	1089.93
1457	{0-}	F15718-50:A>G-	25	LGV-3	4.616	#N/A	#N/A	TGCAGCTGTCCTGGAAACTCTACACGCTTAGTTTTTAGCATCATCGTCTCATTACTAAACAGAAGGGAA	10015718|F|0-50:A>G-50:A>G	1	566.132
1458	{0-}	F43037-21:A>G-LG5	25	LGV-3	6.764	Fvb5	10726682	TGCAGCAAAAGAAACTGTAAGATCCTTGCTTGATTGATCAATTAGAGATAATTGTGGATCGCTTGATTA	10043037|F|0-21:A>G-21:A>G	0.96875	259.082
1459	{-0}	M24308-10:T>G-LG5	25	LGV-3	6.945	Fvb5	8281726	TGCAGATGGCTAGTCTTGCAACATATTTTGGTCTTGGACAACAGACACACAGGTATTCTTGGAAACCTA	10024308|F|0-10:T>G-10:T>G	1	1198.38
1460	{-0}	M12064-28:G>T-LG5	25	LGV-3	8.274	Fvb5	8655346	TGCAGTGTTCCACACAATCACAATTAGAGTATACATAAATAACAAACTGAAAAGTCACACTCATGCAAT	10012064|F|0-28:G>T-28:G>T	1	396.605
1461	{-0}	M21119-11:T>C-LG5	25	LGV-3	9.017	Fvb5	7645789	TGCAGAGTGTGTAGACAGGTGAAAAGAGCAGTACAAGTACTAATGATAGAATTCTCAGAGAATGTAACT	10021119|F|0-11:T>C-11:T>C	1	257.129
1462	{0-}	F14029-20:G>T-LG5	25	LGV-3	9.206	Fvb5	8959729	TGCAGCAGCAAATCCTGAGTGGTATTGCAGCAGACGCTTCCATTGTAAGAACAAAACTTCAGAGGAGTT	10014029|F|0-20:G>T-20:G>T	1	282.57
1463	{0-}	F13690-51:G>T-LG5	25	LGV-3	9.599	Fvb5	9632058	TGCAGAACGAGGGGAGAATCTGGGGGAATCAGTGAGTTCTTGATGTCATTTGTTTACTTTCAAATTTTA	10013690|F|0-51:G>T-51:G>T	1	757.021
1464	{-0}	M12243-63:G>A-LG5	25	LGV-3	10.145	Fvb5	9240567	TGCAGGTTTGTTTTCACCGCTTGAAAATTGAGTTCCCTCTCAAAGTGATTTGATTAGTTACATGTAGCT	10012243|F|0-63:G>A-63:G>A	1	445.348
1465	{0-}	F17904-61:G>C-LG5	25	LGV-3	10.731	Fvb5	9098518	TGCAGAATCTTCAGATTTAGCAAGGCCATTCATGAGGACATCTATAACTGAAGGCAGTATAGAGAGTCC	10017904|F|0-61:G>C-61:G>C	1	1011.48
1466	{0-}	F12080-31:T>C-LG5	25	LGV-3	11.679	Fvb5	8905752	TGCAGAGGCAGCTCTCAGAAATCTCAACTGTTCAATGGACGCATATCAAGCAAACCAAATTTTGAAGCA	10012080|F|0-31:T>C-31:T>C	1	2048.91
1467	{-0}	M13243-21:G>A-LG5	25	LGV-3	12.467	Fvb5	8435749	TGCAGCTAGATTTGTTGAGTCGTCTCTCCGTGCACTGGATGGAGACAGTGATGTCTATGAGTGCTCTTA	10013243|F|0-21:G>A-21:G>A	1	423.029
1468	{-0}	M17520-18:C>G-LG5	25	LGV-3	13.202	Fvb5	8281791	TGCAGAAATACAAATAATCATGAATAACACCTACAAACTGTACAACTTTTCGTTCTCAAAACTAATGAC	10017520|F|0-18:C>G-18:C>G	1	1446.24
1469	{0-}	F44050-59:G>A-LG5	25	LGV-3	13.529	Fvb5	8603113	TGCAGCATACAGTATGTTATTTACAACTGCAAGCAGAGGAGGTGCCTCAGCTGTAGCAGGCATATTACA	10044050|F|0-59:G>A-59:G>A	0.947917	282.706
1470	{-0}	M21525-58:A>T-LG5	25	LGV-3	13.897	Fvb5	7568464	TGCAGAGGAAATTGTTGGAGAAAGATGAACTTTTGAAGTCGTCGGAGATCTCAAAGAAAGAAGTGAGTT	10021525|F|0-58:A>T-58:A>T	1	1152.67
1471	{00}	28864-51:T>C-	25	LGV-3	14.319	Fvb5	9091976	TGCAGGGATAAAATCAACTCAGAAAGGAACAAAAAATGCAATACAAACACATAAGTAATAATCATATCC	10028864|F|0-51:T>C-51:T>C	1	1202.49
1472	{00}	14623-27:A>C-LG5	25	LGV-3	14.835	Fvb5	9788184	TGCAGCCAAACATAGAACACAGATGTCAAGATAAAACTCGCATACTAATATTGCGAATATGAAGTTGTC	10014623|F|0-27:A>C-27:A>C	1	866.387
1473	{00}	ChFaM203-167/181/217	25	LGV-3	15.412	Fvb5	9845467	#N/A	#N/A	#N/A	#N/A
1474	{0-}	F11671-19:A>G-LG5	25	LGV-3	15.64	Fvb5	9614904	TGCAGTGTCACCCACACCCAGGTGATTTTCCAGATAAGTCCAGACCTTTTCATAGCTCATACTTCATGG	10011671|F|0-19:A>G-19:A>G	1	1846.45
1475	{00}	12916-58:A>G-LG5	25	LGV-3	16.218	Fvb5	9752591	TGCAGCAGATGTCATGCCAGCCTTTGTCCTAGAACCAATGATAAATTACAGGCTCAGTAGTGAAATCAT	10012916|F|0-58:A>G-58:A>G	1	1295.93
1476	{0-}	F18006-47:T>A-	25	LGV-3	16.962	Fvb5	11254561	TGCAGTCCCTAACATTTTTGTAGGTACGTACTGCTGTGAGCCGAATATCTTCTCTAGTTCACTATGAAC	10018006|F|0-47:T>A-47:T>A	1	999.768
1477	{-0}	M11575-29:C>T-LG5	25	LGV-3	17.403	Fvb5	7539078	TGCAGATGAGAATTCATCCCAATTCAATTCTCCACTATTGTACTGGTCTATCAAATCAACAAGAAGCCT	10011575|F|0-29:C>T-29:C>T	1	1687.93
1478	{0-}	EMFn010-193	25	LGV-3	17.496	Fvb5	11815887	#N/A	#N/A	#N/A	#N/A
1479	{0-}	F13482-46:A>G-	25	LGV-3	18.126	Fvb5	12414514	TGCAGAACAATAAGAGAAAGAAAATAGGTCAAGATTGAGCAAAATCATGTTGAGCTCCCTTATTACCGA	10013482|F|0-46:A>G-46:A>G	1	659.1
1480	{0-}	F30855-13:A>G-	25	LGV-3	18.825	#N/A	#N/A	TGCAGATGTTGAAACACCAATATCAAAAGCCTCTAGCCCAGTATATCTAGGCCCACTTATACTTTGTAT	10030855|F|0-13:A>G-13:A>G	0.989583	455.756
1481	{0-}	F25448-32:T>C-LG5	25	LGV-3	19.648	Fvb5	12304861	TGCAGCTGGATTAGTTCACATAGCTAATTGTGTTATAGACTTATAGTTGGTGTTGTTCCTATCTTTTAC	10025448|F|0-32:T>C-32:T>C	1	969.606
1482	{0-}	F03420-11:T>A-	25	LGV-3	20.647	Fvb5	12892483	TGCAGAACAATTGAATGCGGTAGAAGCTTTTAGAAAAAAGACAATTGATCATTGGATACGATATTCACT	10003420|F|0-11:T>A-11:T>A	0.895833	414.712
1483	{0-}	F33095-51:C>A-	25	LGV-3	21.828	#N/A	#N/A	TGCAGCACAAGGAAAGATAGACCGTTACCAACCAAGGAAGCAAGTATAATCCAATGAATTACAGATCGG	10033095|F|0-51:C>A-51:C>A	1	487.164
1484	{0-}	F29913-6:G>A-	25	LGV-3	23.073	#N/A	#N/A	TGCAGCGATGGAGCTTTACTGAAAAAATATGGGAAGGTGTCCTTGGGAGTTGGGTTTCAAGGGTAATGT	10029913|F|0-6:G>A-6:G>A	0.96875	1253.43
1485	{0-}	F32529-14:A>G-	25	LGV-3	23.563	Fvb5	26994113	TGCAGTGTGGATAGACCATGCATATTCATGCATGCATGCATATAATTTACCTGTAGTTTGTATAAAAGG	10032529|F|0-14:A>G-14:A>G	1	445.153
1486	{0-}	F23321-10:G>A-	25	LGV-3	23.702	Fvb5	14036432	TGCAGAAAGGGATTTTTACTTTGTAGGCTGATTGCCTGTGCAGCATTCAAGACCGAACTAGTGAGCATT	10023321|F|0-10:G>A-10:G>A	1	682.863
1487	{00}	15486-23:A>G-	25	LGV-3	24.492	Fvb5	8386765	TGCAGATTTGAGAGACCAGAACCAGTAGTACAGTAGAAGGAAAAATCAAACTCTACAAGGAAATTACAG	10015486|F|0-23:A>G-23:A>G	1	815.128
1488	{0-}	F25830-61:T>C-LG5	25	LGV-3	25.615	Fvb5	14307507	TGCAGCATATGCAAGCGCGATTGCTATCTCGCCTATATTAGTTGCAACTGTTATATGCATCTTGTGTGC	10025830|F|0-61:T>C-61:T>C	1	461.957
1489	{0-}	F18399-23:T>C-LG5	25	LGV-3	26.372	Fvb5	13182719	TGCAGGGGGAGCTTGACATCCACTACTCTCGTCATGAAGGTTCATCTTTACTTTGATTCACTTGAAACA	10018399|F|0-23:T>C-23:T>C	1	360.845
1490	{0-}	F15439-31:A>T-LG2	25	LGV-3	27	#N/A	#N/A	TGCAGCACTGTGCAAACTTTGAAATAGCACAAGTTTCTCATATCAACTCCGTTTTGTATGAAACCAAGT	10015439|F|0-31:A>T-31:A>T	1	366.742
1491	{0-}	F27887-44:A>T-LG5	25	LGV-3	28.221	Fvb5	10341856	TGCAGATGGAAGCATTTGGCTGTGCCATCTAATGCAAGAATATAACCAGAAATTCCATGAATTTTCTGA	10027887|F|0-44:A>T-44:A>T	1	404.231
1492	{0-}	F19520-9:C>T-LG5	25	LGV-3	29.403	Fvb5	10689098	TGCAGAGCACGCCTGGGGTTACTGGTTCCGTCATGTGGGATAGTGGAGTTGTATTGGGGAAGTTTCTAG	10019520|F|0-9:C>T-9:C>T	1	477.13
1493	{0-}	F14812-61:G>C-LG5	25	LGV-3	29.735	Fvb5	8449007	TGCAGCATAAATGCAACCTCAGTTGCTGCAAGTGCTGCTGCTTCCTGGATAAACAGTAATAGACAAACA	10014812|F|0-61:G>C-61:G>C	1	1003.11
1494	{0-}	F13243-54:C>T-LG5	25	LGV-3	30.614	Fvb5	8435749	TGCAGCTAGATTTGTTGAGTCGTCTCTCCGTGCACTGGATGGAGACAGTGATGTCTATGAGTGCTCTTA	10013243|F|0-54:C>T-54:C>T	1	423.029
1495	{-1}	M44828-44:A>G-LG5	25	LGV-3	31.177	Fvb5	18839715	TGCAGTCTCGCTAATGAGAAATGAAATTCAGAAACTTCCCGACAAGTTGGTATGTTCAAAACTCCAGAT	10044828|F|0-44:A>G-44:A>G	0.90625	464.219
1496	{0-}	F43700-18:T>G-LG5	25	LGV-3	31.716	Fvb5	7518323	TGCAGAGTACAAAGTGGTTAGGTTTTCCCGCAGCATGGATCCTGATGCTGATGGAAAGTTTCCATACCT	10043700|F|0-18:T>G-18:T>G	0.9375	337.163
1497	{0-}	F14913-9:A>G-LG5	25	LGV-3	34.128	Fvb5	8088139	TGCAGGTTGAATGAAAGCCAGCCGTCCTCCTAAGCATAGCCTTCACCAAATCACTCAAATCTGGAATTG	10014913|F|0-9:A>G-9:A>G	1	464.834
1498	{-1}	M33473-67:T>C-LG5	25	LGV-3	34.298	Fvb5	17647970	TGCAGATGCCAAGCATATTGAAGATACTTCGGTGTTGGTGGCTGAGACTACTGCTCTCAAGGAGGCATT	10033473|F|0-67:T>C-67:T>C	1	286.772
1499	{0-}	F14217-53:G>A-LG5	25	LGV-3	35.101	Fvb5	7533534	TGCAGTTTGAGTTTTCATCATTCCTTTCATGATGAGAACTACTTGCTTGAGGAGCAACCGGGAATACGT	10014217|F|0-53:G>A-53:G>A	1	293.464
1500	{-1}	M35020-66:T>A-	25	LGV-3	35.662	Fvb5	16941895	TGCAGCATCAAGAGAATGCATGCATATATACAACTACACAAGAAAAAGAAATGATCATATCTCTAGTTT	10035020|F|0-66:T>A-66:T>A	0.958333	674.223
1501	{-1}	M24674-55:G>T-LG5	25	LGV-3	37.66	Fvb5	18819611	TGCAGCCAGTGTCAACAATGATTCCTTGTTCCATCTCCCATGCCTTGTAAGCCAAGAGTGTTGATCTCA	10024674|F|0-55:G>T-55:G>T	1	316.156
1502	{0-}	F34028-13:C>T-	25	LGV-3	38.275	#N/A	#N/A	TGCAGCTAACCCACCTTACGTGTCAGTTTATGTAACATATATGTCATCCAACCAAAATGTTTTATTACA	10034028|F|0-13:C>T-13:C>T	1	474.853
1503	{-1}	M13345-35:C>T-LG5	25	LGV-3	38.583	Fvb5	17092438	TGCAGCTCACTCTTTGATTATGAATGATAGTACAACAAAGAGGAATATAAATCCCATTGACATAATTGG	10013345|F|0-35:C>T-35:C>T	1	381.15
1504	{-1}	M21814-37:G>C-LG5	25	LGV-3	39.456	Fvb5	18139108	TGCAGATTTTGTATGGTTTGAGGTTGATTCAGGCACTGGTATGAGCATGTTGGGTAAGAGAACTTAGGA	10021814|F|0-37:G>C-37:G>C	1	481.836
1505	{0-}	F12162-47:A>C-	25	LGV-3	39.482	Fvb5	6118421	TGCAGCCCACTTTGTTGGTGGAAATAATTTCCTAAACTGCAAAAGAAACAAGTCAAAAACAACTCACTA	10012162|F|0-47:A>C-47:A>C	1	521.944
1506	{-1}	M16853-36:T>A-LG5	25	LGV-3	40.117	Fvb5	18612848	TGCAGAAACATGAAGGGTTGAATCTGACAATATCAGTATGTTAGTTGAAGTAGTTTATTTTCAAAGTAC	10016853|F|0-36:T>A-36:T>A	1	360.124
1507	{0-}	F22165-63:G>A-LG4	25	LGV-3	41.081	Fvb5	5491320	TGCAGAGTAAGCCACTGAGGCGTAGGAAGCTTGACATACATTATTCAATTCCCAAGGTACGGTGCTCAC	10022165|F|0-63:G>A-63:G>A	1	360.954
1508	{-1}	M13566-56:T>A-LG5	25	LGV-3	41.954	Fvb5	18257761	TGCAGGTCAACACGCGCCAGCAAACCGAGAGAGTCGCCAAGCAATCCTTAGATACTTCCAAACGCCTCG	10013566|F|0-56:T>A-56:T>A	1	308.35
1509	{0-}	F18875-30:T>C-LG4	25	LGV-3	42.11	Fvb5	4994022	TGCAGAAAAGGAAGAACAAGAAACATGATGTGGCCAGAGAGGCGTTGATAGGGGAAAGGGAAACCAGTG	10018875|F|0-30:T>C-30:T>C	1	350.14
1510	{-1}	CFVCT003-085	25	LGV-3	42.572	Fvb5	19883926	#N/A	#N/A	#N/A	#N/A
1511	{0-}	F20102-62:A>T-LG4	25	LGV-3	44.172	Fvb5	4746859	TGCAGGCTGGTTCATCATTGGAAAACAACAAAACCGTTAGATTTTCATCAACACTCACAAACAACAATT	10020102|F|0-62:A>T-62:A>T	1	584.692
1512	{-0}	BPPCT028-157	25	LGV-3	45.321	#N/A	#N/A	#N/A	#N/A	#N/A	#N/A
1513	{0-}	F11048-18:C>A-	25	LGV-3	45.432	Fvb5	6601733	TGCAGCTTATCAACCAAACTCTCAGTTATGCAAGAGAGTTGGAGCGGATTGTTTACAGATCGGAAGAGC	10011048|F|0-18:C>A-18:C>A	1	446.044
1514	{-0}	M29391-61:C>T-LG5	25	LGV-3	46.78	Fvb5	23119251	TGCAGCCAAATGTCTCATGAACTTAGAAATACAGCAGCACTACAGTTCTAATAAAAATTTGCTTACCAC	10029391|F|0-61:C>T-61:C>T	0.989583	566.058
1515	{-0}	UDF034-169	25	LGV-3	47.036	Fvb5	24094903	#N/A	#N/A	#N/A	#N/A
1516	{-1}	M12353-41:C>T-	25	LGV-3	47.947	Fvb5	23482021	TGCAGAATTCTAACAGGTGAGATCTCCACTAGTATGCATTTCTGCATTTTACAGATCGGAAGAGCGGTT	10012353|F|0-41:C>T-41:C>T	1	1132.71
1517	{0-}	F18975-39:G>T-	25	LGV-3	48.103	Fvb5	5383868	TGCAGTGTTGTTTTACTTTTTGGCTCATTGTTGTTGTTTGAGTTTGAGAATTACAGATCGGAAGAGCGG	10018975|F|0-39:G>T-39:G>T	1	545.652
1518	{-1}	M17276-42:C>T-LG3	25	LGV-3	48.147	Fvb3	30487138	TGCAGAAGTAGATTACAAAGTGATGCAAAAGAAACTACTTCCCAAAAAATTCTCAAGAACCAAAAATGC	10017276|F|0-42:C>T-42:C>T	1	574.361
1519	{-1}	M30950-13:T>G-	25	LGV-3	48.91	#N/A	#N/A	TGCAGCTTTCCATTTCAAATGTTAGATGTTGATATTTACTACTCAAAATGACCGATTGTTTACAGATCG	10030950|F|0-13:T>G-13:T>G	1	420.048
1520	{-0}	M15057-37:G>A-LG5	25	LGV-3	50.135	Fvb5	24179365	TGCAGCACATGAAACCCGTGGAAAACGATATACACCCGCGGTTTCAGACAGCTCTCTTTTACTGACATC	10015057|F|0-37:G>A-37:G>A	1	487.822
1521	{0-}	F38295-27:T>A-	25	LGV-3	50.612	Fvb5	2324887	TGCAGTTCAATATACAGTTTCAATATGTAGGAACATTGCCCATGTAGGTTTTAGATTACAGCTACAACG	10038295|F|0-27:T>A-27:T>A	0.979167	473.597
1522	{-0}	M38469-17:A>C-LG5	25	LGV-3	51.452	Fvb5	23109133	TGCAGTCCATTTTTTCCATTTGGGCATTTAGTTCAAGAGTGTTTCATGGTCAGTTCGTTTTCTTTGTTC	10038469|F|0-17:A>C-17:A>C	1	356.493
1523	{-0}	M38520-14:C>T-LG1	25	LGV-3	52.713	Fvb5	25048108	TGCAGTTCTTGTTTCTATTTCAAAAGCCTTTGTACACTCTCCCCAAGAGTTTGTCTAGATCTAGGGCAG	10038520|F|0-14:C>T-14:C>T	0.96875	432.347
1524	{0-}	F43300-10:T>A-LG5	25	LGV-3	53.542	Fvb5	1959928	TGCAGCAGCTTTCAGGGTGAAGACTCGTCCAGGCACCTACATGCCAAGGGCAGAAATGGATTTTTGTTA	10043300|F|0-10:T>A-10:T>A	0.927083	342.023
1525	{-0}	M41669-11:A>T-	25	LGV-3	54.084	Fvb5	25172615	TGCAGTGCTTTATTTATTTATTTGTAAAGTGAAAGTGTACAATTTTGCTGTTGTGTTCAAGTGATTTTT	10041669|F|0-11:A>T-11:A>T	0.927083	538.33
1526	{0-}	F41225-49:C>G-	25	LGV-3	54.091	Fvb5	1613709	TGCAGTGCCAACCTTGAAAGCATCAACAGCCATTCTTTGTATATAAGCACTGCTCTGACAAGGATCACG	10041225|F|0-49:C>G-49:C>G	0.979167	683.602
1527	{-1}	M38624-31:G>A-LG5	25	LGV-3	54.841	Fvb5	25517715	TGCAGCTTTTGGTATTTCTTCGTATGCAAAAGAATTCTGTGGGATAGGGAAATCCGTAGACACAGTACA	10038624|F|0-31:G>A-31:G>A	0.979167	344.59
1528	{0-}	F12523-24:A>G-	25	LGV-3	55.851	Fvb5	1581294	TGCAGAACTGTTTGGTATAATTTTAGTTGACCAACTTACTTTTTCTTTGGCTGTATACAGATATTGCAA	10012523|F|0-24:A>G-24:A>G	1	456.791
1529	{-0}	M35792-43:G>T-LG5	25	LGV-3	55.977	Fvb5	25887687	TGCAGTTCTTCAAATGGTAAACTAGCATCACCGCGGTAAAATAGAAGTTCATTCTGCAACTGCTCAATC	10035792|F|0-43:G>T-43:G>T	0.96875	548.147
1530	{-1}	M41306-14:C>A-LG5	25	LGV-3	57.006	Fvb5	25789348	TGCAGTAAGAAAATCCCTTCATAGCATCATCATTAGCATAAGCAGCTACACTGGCCTGATTACGAGGCA	10041306|F|0-14:C>A-14:C>A	0.947917	323.058
1531	{-0}	M19097-16:G>T-LG5	25	LGV-3	57.697	Fvb5	25909064	TGCAGTTGACTATTATGTGAGCATGCAAAGTGACATCTTCATTTCTGCTTCTCCGGGAAACATGCACAA	10019097|F|0-16:G>T-16:G>T	1	466.13
1532	{0-}	F34006-21:C>T-	25	LGV-3	57.725	Fvb5	967047	TGCAGTATCTATGTGAGGTGACGCAGTTACATTTTCTTTGGTTCTTTGTTTGTTAGAATGAGATCTTTT	10034006|F|0-21:C>T-21:C>T	0.989583	444.425
1533	{0-}	F12692-54:C>A-	25	LGV-3	59.003	Fvb5	914276	TGCAGTGCCTGCTCTTTTTATCATAATCGGATCATTCTTCCTCCCTGACACACCCAACTCTTTACAGAT	10012692|F|0-54:C>A-54:C>A	1	791.929
1534	{-0}	M29399-57:C>A-	25	LGV-3	59.067	Fvb5	25922876	TGCAGATAGTCTATTCATCTAATGATTTTACAAATTCTCCGTGTCCTCCTTACATATCTAAAATTGTTA	10029399|F|0-57:C>A-57:C>A	0.979167	432.943
1535	{0-}	F29237-36:T>G-	25	LGV-3	60.424	#N/A	#N/A	TGCAGTTTTTTGGTTACATCAATCCCTTATAATCTTTACTGTTGTAAATACATTACCCTCAAATTTTCT	10029237|F|0-36:T>G-36:T>G	1	517.092
1536	{0-}	F29932-24:G>T-	25	LGV-3	61.457	#N/A	#N/A	TGCAGAATAATTTCAAATAAAATAGGGTTGAGGTTATTGAAGCGTTCTCAACGAAAAACATGGTATAAG	10029932|F|0-24:G>T-24:G>T	0.989583	475.581
1537	{-1}	M15398-26:T>A-LG5	25	LGV-3	62.116	Fvb5	26347928	TGCAGTTTGTTAGAGCAAATGAAATTTGTTTTTGCAACGATCTATAAAACATGTGGCTAAGTATAGGAT	10015398|F|0-26:T>A-26:T>A	1	1261.36
1538	{0-}	F33980-51:A>T-	25	LGV-3	62.634	Fvb5	1959342	TGCAGACCTCCGTCTCCAGCTCAACTCCAGCTCTGACAAGTCGCCCCTCCAAGTGGTAAGTCAATTCAA	10033980|F|0-51:A>T-51:A>T	1	556.685
1539	{-0}	EMFvi018-215	25	LGV-3	63.512	#N/A	#N/A	#N/A	#N/A	#N/A	#N/A
1540	{0-}	F35804-6:C>T-	25	LGV-3	64.571	Fvb5	179319	TGCAGTCTTATGTTTTGCCCAAAGGAATCCTTGATATGGGCTTGGGAAGCAGCCCAAGTAAACTGACCA	10035804|F|0-6:C>T-6:C>T	1	474.534
1541	{0-}	F14111-46:A>C-LG5	25	LGV-3	66.298	Fvb5	963448	TGCAGCTTGTCTGCTATAGGAAGAAATATCAATCCGAGATGGGGCAAAATGCCCCTCTTATACTAACAA	10014111|F|0-46:A>C-46:A>C	1	469.371
1542	{-0}	M12851-25:G>A-LG5	25	LGV-3	67.771	Fvb5	28290616	TGCAGGTGAAGGGTATATTAGAGTTGGTGCTTTTGGCCACAGAGAGACTATATTGGAAGCTTCAGCAAG	10012851|F|0-25:G>A-25:G>A	1	550.139
1543	{0-}	F21665-7:C>G-LG5	25	LGV-3	69.827	Fvb5	1239670	TGCAGAACTGATCAGTTGGATTCCAAGCTAGGCTAGGATTGATATGAGGAATTTCAGAGCATACCCTTT	10021665|F|0-7:C>G-7:C>G	1	626.7
1544	{0-}	F30954-52:A>G-LG5	25	LGV-3	74.21	Fvb5	1089078	TGCAGCTCTTTTCACTCTTGTAATCATCATTGCCATCAACTTAGCAGTTGGAATTCTTCCTCATGTTGA	10030954|F|0-52:A>G-52:A>G	0.979167	608.626
1545	{0-}	F29152-13:C>A-LG5	25	LGV-3	76.633	Fvb5	1074737	TGCAGGCATCTCACCCAAAAAGTTTAGTGACAGTAAAAAATAAAAAGTTCATAGAAATTAGAACTTGTT	10029152|F|0-13:C>A-13:C>A	0.989583	315.979
1546	{00}	22161-43:G>A-LG5	15	LGV-4	0	Fvb5	1618641	TGCAGATGCTGACGGTGATATAGCCACTGCTTCCATATCTAGTGATAGCTCTATTGATAGTGATGACCC	10022161|F|0-43:G>A-43:G>A	1	651.296
1547	{00}	14552-13:T>A-LG5	15	LGV-4	2.608	Fvb5	2429794	TGCAGATAACATATAATTTCCAAATAAGATAACTTGCAACATAAAATGAAGTGGCATGCAGCTGTAAGA	10014552|F|0-13:T>A-13:T>A	1	635.624
1548	{1-}	F26824-60:A>G-LG5	15	LGV-4	4.054	Fvb5	1270496	TGCAGTAGTCTTGCCAGTCAGTCTCACTATCCAATACTTTTCAAACCCTACTGTGATTTGACAAGCTAA	10026824|F|0-60:A>G-60:A>G	1	680.864
1549	{00}	18868-10:A>G-LG5	15	LGV-4	5.173	Fvb5	1364773	TGCAGCAGGCAGCTCATTCATACAACTACCCACCAAAGGCAATCACATTCACATCAGAATCAGAAGAAG	10018868|F|0-10:A>G-10:A>G	1	643.094
1550	{00}	17204-32:A>T-	15	LGV-4	7.041	Fvb5	2425759	TGCAGGGTATGTTACCAAACTTCCGTGCTTCTAAGTTTCATATTTTCATTTCTTTTCTTTACAGATCGG	10017204|F|0-32:A>T-32:A>T	1	1408.98
1551	{00}	16590-13:C>A-LG5	15	LGV-4	8.601	Fvb5	2909816	TGCAGTCTCGTCTCAATTGAATGCATTGGCCAGGGAAAATAACAACTTGAGGTTAGAGATATGTCCAAC	10016590|F|0-13:C>A-13:C>A	1	601.518
1552	{11}	15001-41:C>G-LG5	15	LGV-4	9.746	Fvb5	1360980	TGCAGGAAGAGCAGTGTTATACACATTGAAAAGGGCTACCACTAGAATCAGAACTAATCATACATACTA	10015001|F|0-41:C>G-41:C>G	1	907.703
1553	{00}	EMFvi108-204h	15	LGV-4	10.106	Fvb5	49276	#N/A	#N/A	#N/A	#N/A
1554	{11}	13170-39:C>A-LG5	15	LGV-4	10.57	#N/A	#N/A	TGCAGTAAGAAAGCAAGAAAACAGGTGAAAAACAAGCAGCAATAGGCTCATGAACTCTGTTTGACAGCA	10013170|F|0-39:C>A-39:C>A	1	1168.27
1555	{11}	17095-51:C>G-LG5	15	LGV-4	11.212	Fvb5	362357	TGCAGTTCCTCTTGGAGAACAATAATGATCAAGATAGTGCAACATCGCTTACACTGCAACAAATGAAGG	10017095|F|0-51:C>G-51:C>G	1	1394.78
1556	{11}	ChFaM209-147/150	15	LGV-4	11.637	Fvb5	757980	#N/A	#N/A	#N/A	#N/A
1557	{00}	ChFaM070-1/2	15	LGV-4	12.096	Fvb6	3841509	#N/A	#N/A	#N/A	#N/A
1558	{11}	40343-68:A>T-LG5	15	LGV-4	12.285	Fvb5	1505721	TGCAGTTAGAGGCAAATGCAAAAGAAGCTAAGCTTGAATTGGAAAGAAACTTGAAAGAACTTGAGTGCA	10040343|F|0-68:A>T-68:A>T	1	706.929
1559	{11}	28585-19:A>G-	15	LGV-4	13.131	Fvb5	1822882	TGCAGTATGAACTGTGCGCACTATAGAAAGCATTCCCACTTTTCCTAGTTGGAAACTGATTATCACATG	10028585|F|0-19:A>G-19:A>G	1	1172.35
1560	{00}	17813-24:T>G-LG5	15	LGV-4	13.598	Fvb5	418116	TGCAGGCAGAAGTATCAGCTCAGGTTGTGCTTTAGCTTGGGAGATATCATCCTTTGAGTTTTCAAAGGA	10017813|F|0-24:T>G-24:T>G	1	808.213
1561	{11}	12695-32:T>G-	15	LGV-4	14.181	Fvb5	2158863	TGCAGAGTTCTCTTGTGTCATGCATGCAGGTATAACATAGCCATATGTTTACAGATCGGAAGAGCGGTT	10012695|F|0-32:T>G-32:T>G	1	1188.44
1562	{11}	16105-33:G>A-LG4	15	LGV-4	14.604	Fvb5	4827001	TGCAGAAGGATGAAACAACAAAACTGAGTCAAAGAGACAAAATAAGTGAGCAAAAAGCAACATGCATGA	10016105|F|0-33:G>A-33:G>A	1	666.23
1563	{11}	25569-51:C>G-	15	LGV-4	15.077	#N/A	#N/A	TGCAGAAGTTGAACCGAATTCCTACAAGACAGCTCTCACAATTCCTGTTTGCAAGAAAGCTATGGAAGA	10025569|F|0-51:C>G-51:C>G	1	898.465
1564	{11}	37836-20:A>G-	15	LGV-4	15.345	#N/A	#N/A	TGCAGCTGGAATCTTTGATGATTCTGAAACTGTAGATGGTTTCTCCTCACGCACACACCTCCCTGCAAT	10037836|F|0-20:A>G-20:A>G	1	910.178
1565	{11}	39151-57:C>T-	15	LGV-4	15.758	Fvb5	3217605	TGCAGCATTGGTCAAACAACAAATGAGATACAAAACAAGTCAGACCAAAGGAAAGTACTATATGCACAC	10039151|F|0-57:C>T-57:C>T	1	804.677
1566	{0-}	F24750-29:A>G-LG5	15	LGV-4	16.689	Fvb5	2375044	TGCAGGACATGCCGGTAATAAACTTGTACACATAAATATCAAAGAATCTTCTTTCTTTTTCTTCTTACA	10024750|F|0-29:A>G-29:A>G	1	937.705
1567	{11}	11883-28:C>A-LG5	15	LGV-4	17.373	Fvb5	3405883	TGCAGTCAAGACTATTCAGGCAAGCATTCTCATTTCCTCTTGTTTATGTGAAAAGTTCATGTCTTCACA	10011883|F|0-28:C>A-28:C>A	1	1034.34
1568	{11}	12897-32:T>C-LG4	15	LGV-4	18.183	Fvb5	4537341	TGCAGCTGATTTAGTCACTTCATAAGATCTTATGCTTGCATTTCCTTTCGTTGTACATGTGAGCAAAGT	10012897|F|0-32:T>C-32:T>C	1	661.171
1569	{00}	13065-55:T>C-LG5	15	LGV-4	18.295	Fvb5	2358339	TGCAGTGTCCAGCCTCGTGTGTTGAAGGAATAGAGAAGAAAACCCATAAAAAACCTAAGAGCACCTAAT	10013065|F|0-55:T>C-55:T>C	1	667.283
1570	{00}	35675--LG5	15	LGV-4	18.387	Fvb5	4106285	TGCAGCTGCAACATATATATCTGACAACTGAACATGAGAAAACGGAGAAGTTGACAATTTACTAAATGA	10035675|F|0--48:A>T	1	1046.29
1571	{11}	42748-25:C>T-	15	LGV-4	18.746	Fvb5	4288572	TGCAGCTACTGCAAGGAATCACCACCTATGTGAGGTTGCTTGAAAGTACCATTGTTTGGAACTTTCATC	10042748|F|0-25:C>T-25:C>T	1	613.553
1572	{11}	16259-9:T>G-LG5	15	LGV-4	19.157	#N/A	#N/A	TGCAGGTAGTGCCCAGTCAAATTTGTGCACCAAATTTGCCAAAGCAATCTCATTTATAGCCATGGCAAA	10016259|F|0-9:T>G-9:T>G	1	637.817
1573	{11}	35824-46:A>C-	15	LGV-4	19.892	Fvb5	3233691	TGCAGCTTTAGACTTGAATATACATAAACTAAGCAAGCCACAAAAGAATTCAGTGAAACTAGTCTTCTG	10035824|F|0-46:A>C-46:A>C	1	795.296
1574	{11}	19863-20:C>T-LG4	15	LGV-4	20.281	Fvb5	4553614	TGCAGGAAGGGTAACTTTGGCTTCTACAAAATAAAAAGGGAATTAGCAGCCATGTTTAGGGAAAACTGT	10019863|F|0-20:C>T-20:C>T	1	933.601
1575	{00}	25656-39:C>T-	15	LGV-4	20.498	#N/A	#N/A	TGCAGTAGTGTAATCATGAATAGTTACATTTCATGCACACAAAATGGATAAACCATAACTATTCGTTTG	10025656|F|0-39:C>T-39:C>T	1	801.91
1576	{11}	12452-50:C>A-	15	LGV-4	20.825	Fvb5	3698692	TGCAGGACCAAAGGAAGACCAAAAAGAAGAAAAATCAGCTATGAAAGGTCCACAATGTTTACAGATCGG	10012452|F|0-50:C>A-50:C>A	1	1448.17
1577	{00}	ChFaM196-122h	15	LGV-4	21.617	Fvb5	3938016	#N/A	#N/A	#N/A	#N/A
1578	{00}	13936-16:G>A-	15	LGV-4	21.9	Fvb5	6178592	TGCAGGAATCTGATACGTGTCGCCTATCTGGTGCTGTGTCATTGTGTAATCCTTTCAATCTGGTGATCG	10013936|F|0-16:G>A-16:G>A	1	790.496
1579	{11}	12506-30:A>T-LG4	15	LGV-4	22.562	Fvb5	4702471	TGCAGCTATAGCAGAAGGTAAACCTGTTCCAGCATTGAGTAGCAGTGGTGATGTTCGGCCTGTAAACAT	10012506|F|0-30:A>T-30:A>T	1	846.231
1580	{11}	36652-33:C>T-	15	LGV-4	22.793	#N/A	#N/A	TGCAGATTTCAAGTAATGTCAATTCTTGCAAATCTGTGGTCGTAGCTGCTGTGTTTTTTACAGATCGGA	10036652|F|0-33:C>T-33:C>T	1	947.459
1581	{-1}	M05642-52:G>A-LG5	15	LGV-4	23.286	Fvb5	5604849	TGCAGCATTACAATGTAAGAGGGCTTGGGTCTGACTCCTGTTTGAGTATCTAGATAGCAGATGGCAAAG	10005642|F|0-52:G>A-52:G>A	0.885417	254.272
1582	{00}	30182-42:G>A-LG5	15	LGV-4	24.162	Fvb5	5596768	TGCAGTTTGGTTGGCTTTGCTTCCAGATCAGGCAATAACGGGGAAATTTTTCGCTGAGAGACGTGAGAT	10030182|F|0-42:G>A-42:G>A	1	887.2
1583	{0-}	F19519-5:A>T-LG5	15	LGV-4	24.613	Fvb5	8039169	TGCAGATCTCATGGGTTCATTGTAGCTTTTATAGTCTTCATCACAGGTTCAAACTAACATGTATGTTTT	10019519|F|0-5:A>T-5:A>T	1	318.43
1584	{11}	37120-27:G>T-LG5	15	LGV-4	25.624	#N/A	#N/A	TGCAGATATGCAGAACCACACTTTTCTGCTTATTTGACATCTACTTTTGTGTGCAGGATGATTATCTTA	10037120|F|0-27:G>T-27:G>T	1	926.92
1585	{11}	00825--	15	LGV-4	26.185	Fvb5	5412508	TGCAGCTTCCCCAACTCAATTTAGAGGAGAAAGTAAGGGCAGTCACCAAATGGAGATGTTTACAGATCG	10000825|F|0--33:T>A	1	756.403
1586	{00}	16831-49:T>A-LG5	15	LGV-4	26.624	Fvb5	7910253	TGCAGATTCTTACCAGCTTTTCTCCAGGTTTCATTTGTGCTCCTGGTGTTGGAGGGATTAGGACCTCCT	10016831|F|0-49:T>A-49:T>A	1	917.362
1587	{0-}	F24657-53:A>C-LG5	15	LGV-4	26.749	Fvb5	8933210	TGCAGTGGCACTCTCTGCTTTATGTTGTCTTTCCTGATCATGGCCTCTGTTGCATTCTTTGGGTTTCTT	10024657|F|0-53:A>C-53:A>C	1	312.635
1588	{11}	22368-40:G>A-	15	LGV-4	27.254	Fvb2	19189259	TGCAGCTACACAAACACTAATAGCTGTTCTTCTGTTTCGGGGACTTTTACAGATCGGAAGAGCGGTTCA	10022368|F|0-40:G>A-40:G>A	1	811.383
1589	{11}	40827--LG5	15	LGV-4	27.691	Fvb5	8112932	TGCAGAGGGTTATAAAAATTTCAGACATTGTTGTATGTTCCCATGCTTCTCTGAATATGCTAGACTGTA	10040827|F|0--42:A>G	1	701.371
1590	{00}	37540--	15	LGV-4	28.032	Fvb5	8542337	TGCAGTAGAATTCATAGACAATTTTCTAAAAAGCTTGACAGCCAGCACTTTTTCATGAGGGATATGCAG	10037540|F|0--54:A>C	1	874.923
1591	{11}	23801-15:G>A-LG5	15	LGV-4	28.283	Fvb5	8097676	TGCAGTATTGTACGTGGCCGACATCCCAAGCTGATCCAAGTACCTGTAGTTCATATATGAATAGTAATG	10023801|F|0-15:G>A-15:G>A	1	653.519
1592	{11}	25825-6:G>A-	15	LGV-4	28.722	Fvb5	8573884	TGCAGCGGTTAGAACATCATCCGGCTTACTGAAGACATCCTTCTTCCTTGGAACATACCAAATATTGAT	10025825|F|0-6:G>A-6:G>A	1	849.079
1593	{11}	37396-57:G>A-	15	LGV-4	29.233	#N/A	#N/A	TGCAGTACCTAGTTTCAGTGAGCATGCTCAGTGTTACTTGCAAGGAGTTATTGATGGGTTTTGCATAGT	10037396|F|0-57:G>A-57:G>A	1	912.362
1594	{11}	13920-43:G>A-LG5	15	LGV-4	29.771	Fvb5	7871834	TGCAGTGCAGGTGTGGTCGTCATTGCTGATAAAATGTTACAACGATAGACCATATGAGGAAGTTCCTAT	10013920|F|0-43:G>A-43:G>A	1	845.155
1595	{00}	37025--LG5	15	LGV-4	29.795	Fvb5	7007972	TGCAGGGAAATTTACATAGGATGAGATGGCAAATCTTGAAGAAGTTTAGGTTTCATCTGCTGCTAATAT	10037025|F|0--43:G>T	1	912.317
1596	{11}	15886-46:A>G-LG5	15	LGV-4	30.594	Fvb5	8641752	TGCAGAAGTCTTCACATTTGAAAACATAGTAGATACTAGAAAAGCCATTGATACTTGCAAGTTGATATA	10015886|F|0-46:A>G-46:A>G	1	1282.25
1597	{00}	18970-8:G>A-	15	LGV-4	30.764	Fvb5	9325426	TGCAGATTGGAGCATCTACCTCTTTTTCACAGGTTTAGCCCTACTTTGGACCAAAATAAGATAAGAATC	10018970|F|0-8:G>A-8:G>A	1	1164.91
1598	{00}	37986-18:C>T-	15	LGV-4	31.014	Fvb5	9619678	TGCAGAAAAACAACTCACCTGAATATGTATTCCACTTTGATGTGTTTTCAAGTCTATAGTATGGAAGTG	10037986|F|0-18:C>T-18:C>T	1	913.092
1599	{11}	22442-61:C>T-LG5	15	LGV-4	31.087	Fvb5	7170879	TGCAGATATATAGAACACGACAGTCAATACTACCGCACCTAATTCCAGTGTATATACACTTCTTCGTGT	10022442|F|0-61:C>T-61:C>T	1	1683.08
1600	{11}	35379-39:C>A-	15	LGV-4	31.498	Fvb5	6641137	TGCAGTACCAAAAGCAGCTTCTAGTCTGCCAGGTATGTCCATGCGTTCCTCTAGTCTCCACATATACAG	10035379|F|0-39:C>A-39:C>A	1	1037.19
1601	{00}	ChFaM078-251h	15	LGV-4	31.634	Fvb5	12255994	#N/A	#N/A	#N/A	#N/A
1602	{11}	21082-12:G>T-LG5	15	LGV-4	31.737	Fvb5	7923332	TGCAGATATAAAGCAGTAAGTAATCAATGCCACCAAAAGATAGCGATGTGTTCTGATTGATAAAATTTT	10021082|F|0-12:G>T-12:G>T	1	675.317
1603	{11}	17520-14:T>C-LG5	15	LGV-4	31.996	Fvb5	8281791	TGCAGAAATACAAATAATCATGAATAACACCTACAAACTGTACAACTTTTCGTTCTCAAAACTAATGAC	10017520|F|0-14:T>C-14:T>C	1	1446.24
1604	{00}	33042-33:C>T-LG5	15	LGV-4	32.271	Fvb5	8754109	TGCAGATATTTCTACAATGAGTCCCAGCTGTGCCCCACAGCGCGAACAAGCTAGGCTGTAGCTTCCATA	10033042|F|0-33:C>T-33:C>T	1	652.148
1605	{11}	23690-22:T>G-LG5	15	LGV-4	32.795	Fvb5	8648765	TGCAGGAGAATCTTGCCTGGGTTATAAAGCCAATAATGAATATGATGAAACCCACAGTTGTGGATGAAG	10023690|F|0-22:T>G-22:T>G	1	789.795
1606	{00}	21061-7:T>C-LG5	15	LGV-4	32.878	Fvb5	9634958	TGCAGGTTGCCATCTGTCAATGCTTCCGGTTGAGCCAAAACTTGGGAAAATGCTCATATTAGGGGCTAT	10021061|F|0-7:T>C-7:T>C	1	910.736
1607	{11}	17844-57:C>T-LG5	15	LGV-4	32.986	Fvb5	9265803	TGCAGAGCTCTTGTTCCACTCTCAACAGCAGTCACTGCAAAACAAAATCCAATCTTTCTATCAGTAACC	10017844|F|0-57:C>T-57:C>T	1	1452.28
1608	{11}	ChFaM108-178h	15	LGV-4	33.336	Fvb5	6192642	#N/A	#N/A	#N/A	#N/A
1609	{11}	17622-5:A>T-	15	LGV-4	33.609	Fvb6	2359427	TGCAGATGTTGTTGCTAAGATCCAAAGAATGGAGAATGTGCAATTGCCCAATTATGTTCCCATGTAGAT	10017622|F|0-5:A>T-5:A>T	1	966.98
1610	{00}	11693-58:C>A-LG5	15	LGV-4	33.854	Fvb5	7325825	TGCAGTCTCCCTTACCACACAACAAGACACAAACTCAGAAGTTTACAGAAACTATACACATAACCAACA	10011693|F|0-58:C>A-58:C>A	1	982.758
1611	{11}	FAC003-186/207	15	LGV-4	34.12	#N/A	#N/A	#N/A	#N/A	#N/A	#N/A
1612	{11}	39492--	15	LGV-4	34.425	Fvb5	11645183	TGCAGTTACTCTGAGTAATCATATAGATGTTCATTACCAACTTTTCATACAGTACGTGTTGTATATAGA	10039492|F|0--10:C>G	1	826.601
1613	{00}	39622-22:T>C-	15	LGV-4	34.721	Fvb5	11675520	TGCAGGTTGAAAATGTCAAGTGTACTCTCTCTATAAGGGCACGAATGTATTACAGATCGGAAGAGCGGT	10039622|F|0-22:T>C-22:T>C	1	817.133
1614	{00}	29488-18:C>T-	15	LGV-4	34.919	Fvb5	8482168	TGCAGTAAAATCAAAGAGCGGTGAATAATGATGCTAACAGGATGAGAGTGGAAGAATTTACAGATCGGA	10029488|F|0-18:C>T-18:C>T	1	734.346
1615	{11}	13431-40:A>T-LG5	15	LGV-4	36.159	Fvb5	11907815	TGCAGTCACCCTCCAAGCCCAACGAGAATATCCTCCAGACATGCAGTGTAAAGATAAATTTCTCCTACA	10013431|F|0-40:A>T-40:A>T	1	1207.22
1616	{00}	18006-53:C>T-	15	LGV-4	36.178	Fvb5	11254561	TGCAGTCCCTAACATTTTTGTAGGTACGTACTGCTGTGAGCCGAATATCTTCTCTAGTTCACTATGAAC	10018006|F|0-53:C>T-53:C>T	1	999.768
1617	{00}	39973-15:C>T-LG5	15	LGV-4	36.892	Fvb5	11770432	TGCAGATAGCCTATTCTTCTCCTTGTTCACAACTGCTCTATGCACTACACTCTTCAACCTCCCATTAGT	10039973|F|0-15:C>T-15:C>T	1	751.044
1618	{00}	EMFn010-223/240	15	LGV-4	37.011	Fvb5	11815887	#N/A	#N/A	#N/A	#N/A
1619	{11}	19654-65:C>T-LG5	15	LGV-4	37.232	Fvb5	10103090	TGCAGCGGATAACATTGACGGGGAAAAATCAAGGCAGAAGACAAGACATGTGAAGGGGTTCCTACCTCA	10019654|F|0-65:C>T-65:C>T	1	727.796
1620	{00}	13279-66:G>C-	15	LGV-4	37.384	Fvb5	11922293	TGCAGTCATCTAAACCTTGATAGCTAAACTTTCATAAAACCTTTACTGAATCAGAGATAAGAGTATGTT	10013279|F|0-66:G>C-66:G>C	1	1001.91
1621	{00}	12675-49:A>G-LG5	15	LGV-4	37.555	Fvb5	9524726	TGCAGATAAGAAGATTCTGAATGTTTGGAAAACATTTTCCCCACTGCATATAAGAACGCATTGGATATC	10012675|F|0-49:A>G-49:A>G	1	1721.35
1622	{11}	17685-25:A>G-LG5	15	LGV-4	37.81	Fvb5	9955749	TGCAGACAATGTACACATCTTTACAAGAGCAGGCTGATCTTGTTACAAACACCAAATTATCAAAAAATG	10017685|F|0-25:A>G-25:A>G	1	1126.36
1623	{00}	18898-64:A>T-	15	LGV-4	38.315	Fvb5	10687486	TGCAGTTTCTTTGAAGTTTCTCTCTACACGAGTGATGCCAGTTTGGTCTTTGTAAACACTTTTTATTTT	10018898|F|0-64:A>T-64:A>T	1	833.177
1624	{11}	39476-17:C>T-	15	LGV-4	38.723	#N/A	#N/A	TGCAGACGGAACATCAACTTTCCACAGTTTCTTCCAAAAGGAAATGCCAACAGATAACTCAAAAGGTTG	10039476|F|0-17:C>T-17:C>T	1	828.53
1625	{00}	40256-25:T>G-LG5	15	LGV-4	38.925	Fvb5	7910318	TGCAGATCGTGTTCATTGTACTTTGTGATTCTCATTCTAGTTTTATTTACTGGTTCTCAATGCTTTTAC	10040256|F|0-25:T>G-25:T>G	1	769.512
1626	{11}	12138-40:A>G-LG5	15	LGV-4	39.765	Fvb5	10046049	TGCAGATTGGTGGTCTGTTGGGGTCATTTTGTTTGAATTGATTGTTGGCATTCCACCCTTCAATGCAGA	10012138|F|0-40:A>G-40:A>G	1	722.736
1627	{11}	35538-5:C>G-	15	LGV-4	41.114	Fvb5	10479638	TGCAGCCAATAATAGACTTGGTAGTTCATATTGATTACATTGTAGGACTATATGATGCGTTCAATGTCA	10035538|F|0-5:C>G-5:C>G	1	623.203
1628	{-1}	M16560-9:T>A-	15	LGV-4	42.707	Fvb5	15271734	TGCAGTCATTGAAGAAAATATCAATTTTCAAAAGCATTCAAAACTGAATGTATTTTACAGATCGGAAGA	10016560|F|0-9:T>A-9:T>A	1	437.25
1629	{00}	18894-41:T>C-	15	LGV-4	43.218	#N/A	#N/A	TGCAGACTTGCTCTTCACAAATTTATAATCTAGAACGTGTTTCCTTTTGGCAGGAATTCAAAAATTATC	10018894|F|0-41:T>C-41:T>C	1	712.592
1630	{00}	25929-8:T>G-LG5	15	LGV-4	45.264	Fvb5	11905737	TGCAGCAGTAAGATGCCATTTGATAATAGGAAAGCCTGAAGTTCTTGGTTTATAAGAAGGAATATTGGT	10025929|F|0-8:T>G-8:T>G	1	824.176
1631	{00}	31421-13:G>C-LG5	15	LGV-4	46.777	Fvb5	10965220	TGCAGTTGAACTTGACCAACCAGTAGTTGAAAAGTTCAGAACAAATGAATTATGGTCAAGAATGAACGA	10031421|F|0-13:G>C-13:G>C	1	635.152
1632	{-1}	M35315-25:A>G-LG1	15	LGV-4	51.074	Fvb5	24917455	TGCAGGACACTGATTTCTATTTCTGAAGAAAAACCACATCCCATCAGTATTTGTATGACATATTCCTTG	10035315|F|0-25:A>G-25:A>G	0.96875	318.707
1633	{-1}	M22630-9:G>C-LG1	15	LGV-4	52.729	Fvb5	24646760	TGCAGATATGAAATACCCAACATGTAATGGCCACAATACAAATGTAGAGGTATCATTTACTCAGCTACT	10022630|F|0-9:G>C-9:G>C	1	1373.79
1634	{-1}	M32104-46:A>C-	15	LGV-4	53.818	Fvb5	23846200	TGCAGAACCCATAATCCCCTGAAATGAATGAAATGGATTTTAGTACATATATAGTTTACAGATCGGAAG	10032104|F|0-46:A>C-46:A>C	0.958333	1015.75
1635	{-1}	M26487-53:G>A-	15	LGV-4	54.529	Fvb5	25231639	TGCAGTACATTTCTCACATTGGTAATATGTTGTGGTTGTATACATATGCAGGAGGCTAGCAAAATAAGA	10026487|F|0-53:G>A-53:G>A	1	434.947
1636	{-1}	FaSVP-445	15	LGV-4	55.485	Fvb5	25935050	#N/A	#N/A	#N/A	#N/A
1637	{-1}	M14349-35:A>G-LG1	15	LGV-4	56.562	Fvb5	25048108	TGCAGTTCTTGTTTCTATTTCAAATGCCTTTGTACACTCTCCCCAAGAGTTTGTTTAGATCTAGGGCAG	10014349|F|0-35:A>G-35:A>G	1	452.567
1638	{-1}	M12181-54:C>T-LG5	15	LGV-4	58.008	Fvb5	24109511	TGCAGACCATGTGCAATGATGTTCAGGCTGTTCTGAAAGCAATGTATGGAGATTCGCCTCCTGCAATTG	10012181|F|0-54:C>T-54:C>T	1	393.432
1639	{-1}	M19054-42:C>G-LG5	15	LGV-4	59.138	Fvb5	25842059	TGCAGTTCTTGCTACTCGTAATTTCATAAAAGTTGACCAAAGCGCCCCTTATGAGGATATCCTGATCAC	10019054|F|0-42:C>G-42:C>G	1	348.219
1640	{-1}	M26378-40:T>C-LG5	15	LGV-4	61.195	Fvb5	25517780	TGCAGAACACTGTAGAAACTGCCATAAAATGCCTGAATGATGAAGTCGGGCCGCTAGAACAGGTTTGTG	10026378|F|0-40:T>C-40:T>C	1	261.828
1641	{-1}	M21916-13:A>G-LG5	15	LGV-4	65.908	Fvb5	29178685	TGCAGCCTGGTCCAGCCATTCTTGAATTGTCTCCTGATAGATGAGTCCCGCCACTAGCTTTGGCTAGTT	10021916|F|0-13:A>G-13:A>G	1	405.992
1642	{-1}	EMFvi018-205	15	LGV-4	66.508	#N/A	#N/A	#N/A	#N/A	#N/A	#N/A
1643	{-1}	M14774-8:G>A-LG5	15	LGV-4	67.769	Fvb5	27906461	TGCAGCAAGAAGACCATCAGAATTAGCAGCAACAAAATCAGCAGAAGAAAGAAGACCATCAAGGTTAGC	10014774|F|0-8:G>A-8:G>A	1	259.126
1644	{-1}	M22200-52:G>A-LG5	15	LGV-4	71.871	Fvb5	29136603	TGCAGAAACCTTAGGTGCTGTTGTGTCACCAACAAAGTCATATAATCTTACCGAGAAGTCATTGACAAC	10022200|F|0-52:G>A-52:G>A	1	1045.32
1645	{00}	CAGT-900h	24n	LGVI-1	0	#N/A	#N/A	#N/A	#N/A	#N/A	#N/A
1646	{11}	39018-54:A>G-LG6	24n	LGVI-1	3.036	Fvb6	23145148	TGCAGTAAATTAGTTCTTGTATATATCTGTGAAAGATGCTTCTTACTATACACTAAAGGGGGCATCAAT	10039018|F|0-54:A>G-54:A>G	1	711.597
1647	{-1}	M31220-12:A>C-LG6	24n	LGVI-1	6.556	Fvb6	24253009	TGCAGAGGATATAATCTGGTACACTAGGGCTGCCATATCTCAAGTTCACTCTCACTTTCTCAGAGTTTC	10031220|F|0-12:A>C-12:A>C	0.989583	298.712
1648	{00}	26030-63:A>G-LG6	24n	LGVI-1	7.523	Fvb6	22273870	TGCAGTTGGAGCAATAGACCATCTCTATTGGGATCAAAATGTTTGGTGTATATAGCCATTTGAAAGCCA	10026030|F|0-63:A>G-63:A>G	1	1455.86
1649	{-1}	M17235-40:A>T-LG6	24n	LGVI-1	9.962	Fvb6	22752343	TGCAGCGAAGGTGTTCTTTGGAGGATTGGATAGATAAACTATTATCGGATATTGATATATCAAGAAGTG	10017235|F|0-40:A>T-40:A>T	1	297.489
1650	{00}	12065-68:G>A-LG6	24n	LGVI-1	10.986	Fvb6	21748099	TGCAGCTCCTGCAAGAACGAAGCAAACGTGGAGAAGTAGAAAGAGAGAATGCAATGCTGCAAGACCAGG	10012065|F|0-68:G>A-68:G>A	1	631.645
1651	{-1}	M17513-68:G>T-LG6	24n	LGVI-1	12.678	Fvb6	23124310	TGCAGCCACTGCTTCAGCACAATCTGATTCCACCTGAACATTTTGCCAAGCTAACTCTTGTACAAGAAG	10017513|F|0-68:G>T-68:G>T	1	396.124
1652	{1-}	F27865-34:G>T-LG6	24n	LGVI-1	12.686	Fvb6	22116997	TGCAGGTAGCGAGCAGCCACAGTTCATTGCAAGTGCTGGAAACCGAAGTTGCTCAAATGAGCCGCTCAT	10027865|F|0-34:G>T-34:G>T	1	317.238
1653	{-1}	M14012-48:C>T-LG6	24n	LGVI-1	13.386	Fvb6	23520025	TGCAGTAGCCCACAAGAATTCTAGCTTTGATAGCCATAAAAGTCTTTGCAGTCTGAGACATGATACTGC	10014012|F|0-48:C>T-48:C>T	1	291.661
1654	{-1}	M31321-22:C>T-LG6	24n	LGVI-1	14.065	Fvb6	22547970	TGCAGGCCTAGTTGTGACCACTCTTTTGACATTTCCTTGGCTAAATCCAACTGAACAACCGGAACCCAT	10031321|F|0-22:C>T-22:C>T	0.989583	397.613
1655	{-1}	M38939-47:G>A-LG6	24n	LGVI-1	15.569	Fvb6	22156035	TGCAGACCAGGTTCCAGTGACAGAGGTGGACTATATGCCTTCTCTCAGTGTCTCCCCATAAAAAGTTCC	10038939|F|0-47:G>A-47:G>A	0.96875	373.862
1656	{-1}	M27309-11:T>C-LG6	24n	LGVI-1	16.696	Fvb6	24932619	TGCAGCAGCACTGGCAACCACAAGCTGTTTCCAGAACCCAAATAACAAATTAGCACAAAGTAAACTTTA	10027309|F|0-11:T>C-11:T>C	0.989583	515.693
1657	{-1}	M00766-58:T>A-LG6	24n	LGVI-1	17.875	Fvb6	24630077	TGCAGCAGAAGATATGCAGTACATAATTATTGGTCATTATAACAGAAAACAAATAATATGCGTGCAGGA	10000766|F|0-58:T>A-58:T>A	0.958333	292.913
1658	{-1}	M43680-36:G>A-LG6	24n	LGVI-1	19.572	Fvb6	24076644	TGCAGGGACAGAAAAGGAGCGTGCAATATTAGAAGAGGACGCGGTATGTATGTTCGGGACTATCTGGGT	10043680|F|0-36:G>A-36:G>A	0.96875	271.065
1659	{-1}	M36582-53:T>A-LG6	24n	LGVI-1	20.682	Fvb6	24251387	TGCAGGCCTCTACCTCCTTACTTTTTCTCTCTTCACTCTCTTATCCCTCAGATTTGCAGGGCACTATTT	10036582|F|0-53:T>A-53:T>A	0.989583	391.202
1660	{00}	ChFaM001-230/235	24n	LGVI-1	21.411	Fvb6	21539486	#N/A	#N/A	#N/A	#N/A
1661	{-1}	M16181-15:C>A-LG6	24n	LGVI-1	22.335	Fvb6	23426107	TGCAGTAATTTGGGGCGCATCACCTCAGACACGATCAGATCGGAGGAAGGACCGTGTTGAAACTAATCC	10016181|F|0-15:C>A-15:C>A	1	384.469
1662	{-1}	M29946-61:G>A-LG6	24n	LGVI-1	23.477	Fvb6	23440853	TGCAGTGAGTTATGCAGATTGTTATGACATGTCTGATCCGTATCAAACACAGTTTCTACTCGTAACGCG	10029946|F|0-61:G>A-61:G>A	0.979167	500.403
1663	{1-}	F36588-42:C>A-LG6	24n	LGVI-1	23.898	Fvb6	20863250	TGCAGCTATAAATTAGGCAATGAAAGCATCCCTAACAACACCCACTCACATACACCATTGTACTACATA	10036588|F|0-42:C>A-42:C>A	0.96875	470.294
1664	{1-}	F21744-53:G>A-LG6	24n	LGVI-1	24.447	Fvb6	18325119	TGCAGTCCAATTTTTGTGGTCATAATGGAAAGTTGCATGTACATATTGTGCAGGCTCATAAATGTATTT	10021744|F|0-53:G>A-53:G>A	1	425.307
1665	{00}	EMFvi20-164/166	24n	LGVI-1	25.059	Fvb6	20968753	#N/A	#N/A	#N/A	#N/A
1666	{1-}	F32641-60:C>G-LG6	24n	LGVI-1	26.23	Fvb6	19106191	TGCAGAAAGCAAATCAGAGGCTGAACTTTCCTTACATGAGTTAGTAAACTAACCTGCTTACTTCAATGC	10032641|F|0-60:C>G-60:C>G	0.989583	356.663
1667	{-1}	EMFv006-208	24n	LGVI-1	26.616	#N/A	#N/A	#N/A	#N/A	#N/A	#N/A
1668	{11}	42001--LG6	24n	LGVI-1	27.082	Fvb6	18580786	TGCAGCGGTGCCTCCTCCAAGTCGCAATTGCATTCTGTGATCTCCATCAACAAAGCCCACCCTCTTGTC	10042001|F|0--38:G>A	1	663.63
1669	{11}	ChFvM205-114/116/133	24n	LGVI-1	28.039	Fvb6	18625885	#N/A	#N/A	#N/A	#N/A
1670	{1-}	ChFaM164-165	24n	LGVI-1	28.307	Fvb6	19139306	#N/A	#N/A	#N/A	#N/A
1671	{1-}	ChFaM163-130	24n	LGVI-1	28.319	Fvb6	19999506	#N/A	#N/A	#N/A	#N/A
1672	{-1}	M41248-10:G>C-LG6	24n	LGVI-1	28.824	#N/A	#N/A	TGCAGCTTTTGAAGAACTCATACTCATCTATCAATTATTGATAGATGGCATTAGGCTGTCTCCAATCTA	10041248|F|0-10:G>C-10:G>C	0.96875	274.137
1673	{1-}	F34375-57:G>C-LG6	24n	LGVI-1	29.608	Fvb6	18896263	TGCAGCACGTACTCTGTTTTTTCGTACACACATGATATCTTTCACCACATGGTTTTCGTTGAAATTGTT	10034375|F|0-57:G>C-57:G>C	1	439.652
1674	{1-}	F00598-52:T>A-	24n	LGVI-1	30.351	#N/A	#N/A	TGCAGATCCAAGAAAGCCACATAAGTACAAAATTTGATATCAGACAAAGAGCTCTAGTATAGAAACTTC	10000598|F|0-52:T>A-52:T>A	0.979167	435.078
1675	{-1}	M11892-60:A>C-LG6	24n	LGVI-1	30.949	Fvb6	17980462	TGCAGAAACTAGTGGTAAGCAAAGCAGAATTACTCTTGCATTCTTTCCCTCACTTTATAGATATCTTAC	10011892|F|0-60:A>C-60:A>C	1	281.213
1676	{11}	40435-61:T>G-LG6	24n	LGVI-1	31.56	Fvb6	18191957	TGCAGATTCAGAACCTGAAAAAGGCATTAGTAAAAGAGGAAGCTTAGGTTTTACAGTTCAATAAATCCT	10040435|F|0-61:T>G-61:T>G	1	681.468
1677	{1-}	F29279-33:T>C-LG6	24n	LGVI-1	32.027	Fvb6	20575871	TGCAGAATTTTTATTGATTTGATTTGTCAGAAATTGAAGAAAGTTTTGTCATGGAAAACAAGTTACAGA	10029279|F|0-33:T>C-33:T>C	1	465.116
1678	{-1}	M41243-49:T>C-LG6	24n	LGVI-1	33.642	Fvb6	16303205	TGCAGGCCTGGAGCTAACCCCTAACCTCAGAGGGAGCTGCCAGCAGGAATGCCTCTGTGAGCAATGGTT	10041243|F|0-49:T>C-49:T>C	0.989583	532.445
1679	{1-}	F32016-44:A>G-LG6	24n	LGVI-1	34.648	Fvb6	20641095	TGCAGCCCATAAAAGGGTGTATGAATGCAGTACTCAACACTATGAAAGTAGAAAGGTCTTTGCATTGGA	10032016|F|0-44:A>G-44:A>G	0.989583	315.096
1680	{-1}	M28653-58:C>A-LG7	24n	LGVI-1	34.788	Fvb6	17075492	TGCAGCTTCACATTTTTATCCAAAGTAACTACTATGCCCACATTCTCTTTCCCACTTGCCATCCATACC	10028653|F|0-58:C>A-58:C>A	0.989583	1034.85
1681	{1-}	F37091-34:C>A-LG6	24n	LGVI-1	35.861	Fvb6	18493987	TGCAGGGTTTGTGATTCAATATACTCAAGGTTTTCCTCTTGTAGCCTTTACCAAACGTTTTGGTCATTC	10037091|F|0-34:C>A-34:C>A	0.96875	318.238
1682	{11}	13234-11:A>C-LG6	24n	LGVI-1	37.39	Fvb6	21450217	TGCAGAATCCAATTTGATCAAAATAACACATAATAAAAGAGCATAGTCCAATAAAATGCAGAAGTTTTT	10013234|F|0-11:A>C-11:A>C	1	680.853
1683	{1-}	F21349-58:T>C-LG6	24n	LGVI-1	38.091	Fvb6	20393111	TGCAGTCCGAAAAAAGTATGTCATCATGAAAAAGGGTAAACATACTCTGTTTTTCTTTTTTTACAATGT	10021349|F|0-58:T>C-58:T>C	1	295.251
1684	{-1}	M15294-68:T>G-LG6	24n	LGVI-1	38.476	Fvb6	23635858	TGCAGAGAAGCAGGGGCAGAAACAAAATTCAAGGAAATTAGTAATGCATATGAGGTAAAAGAATGGTTT	10015294|F|0-68:T>G-68:T>G	1	310.532
1685	{1-}	F27891-68:T>C-LG6	24n	LGVI-1	43.756	Fvb6	20228219	TGCAGACAGTCATTATTCAACCCAGGTTCAAGTGAAATAAAAAAAAATGTGGCAAAAGATTTTATATTT	10027891|F|0-68:T>C-68:T>C	1	318.87
1686	{-1}	M42320-11:T>G-LG6	29n	LGVI-2	0	Fvb6	22666427	TGCAGCAATACTTGGTATAATAGATTCTACTGTGAATGCAGAAGAGATGACCAATTGTTCTCCGGGTTC	10042320|F|0-11:T>G-11:T>G	0.989583	256.815
1687	{-1}	M18046-55:G>A-LG6	29n	LGVI-2	7.799	Fvb6	24076644	TGCAGGGACAGAGAAGGAGCGTGCAATATTAGAAGAAGACGCGGTATGTATGTTCGGGGCTATCTGGGT	10018046|F|0-55:G>A-55:G>A	0.989583	275.707
1688	{-1}	M25469-27:T>C-LG6	29n	LGVI-2	10.945	Fvb6	24262303	TGCAGACTTATCCCAAGTACCTTCTGCTTCCTCTTCAGCAAAAATCTTATCTGCGTGACAATCAAAACT	10025469|F|0-27:T>C-27:T>C	0.989583	348.387
1689	{-1}	M18650-56:C>T-	29n	LGVI-2	13.735	Fvb6	24120832	TGCAGCTGATGTTTATGTGATGAACTCTCAGGTCATCCCATCTGCTTAGACTCTAACACTATATGTGAA	10018650|F|0-56:C>T-56:C>T	1	536.134
1690	{-1}	M31478-44:T>A-LG6	29n	LGVI-2	16.029	#N/A	#N/A	TGCAGAATGAAGAGAAGAATTCAAGTCAGATAAATTTATACACCTAATCTGAAAGAAAAGTTCTGCCAT	10031478|F|0-44:T>A-44:T>A	1	355.869
1691	{-1}	M25388-24:A>G-	29n	LGVI-2	18.801	Fvb6	24577920	TGCAGTACACACCCGAAAAAAGAAAAGAGAGAGAGAGAGAAAAAAAACTAGAGGAGTGGAATAGAAGCT	10025388|F|0-24:A>G-24:A>G	1	410.36
1692	{0-}	F27376-51:G>C-LG6	29n	LGVI-2	20.492	Fvb6	32885113	TGCAGTTGTATTCGGATCCTTTGATACCTGCAATATGGAAACAAAAATATAGATCCACGATTCAAATGA	10027376|F|0-51:G>C-51:G>C	0.989583	397.1
1693	{-1}	ChFvM244-222	29n	LGVI-2	20.937	Fvb6	25037124	#N/A	#N/A	#N/A	#N/A
1694	{-1}	M14618-24:C>T-LG6	29n	LGVI-2	24.477	Fvb6	25673128	TGCAGTAGATGTGGGAAACAATGACTACCTCCCAACAATTTTCAAGGCCAACTATCCTCCTTATGGAAG	10014618|F|0-24:C>T-24:C>T	1	474.493
1695	{0-}	F12748-31:T>G-LG6	29n	LGVI-2	27.727	Fvb6	32751502	TGCAGTAACAGCGTGTGCCACTGGTGCACATTCTCTGGGTGATGCCACAAGGATGATTCAGTTTGGAGA	10012748|F|0-31:T>G-31:T>G	1	1606.09
1696	{01}	20977-41:A>G-LG6	29n	LGVI-2	30.784	Fvb6	31924756	TGCAGTTCAGGAGTCTCAGATGCTGAAGGTGAACTTCACCCAGTGTCAGTCTGAAGCTGGTAAAAGAGA	10020977|F|0-41:A>G-41:A>G	1	1509.59
1697	{-1}	M13555-65:A>T-LG6	29n	LGVI-2	31.813	Fvb6	32748177	TGCAGGATATTCGTCAAGCCGTATCAAGGTTGCAGTCTAAGGTGTCGGCAAAAGTGGTCCCTCTTACAG	10013555|F|0-65:A>T-65:A>T	1	322.132
1698	{01}	24274-65:G>A-LG3	29n	LGVI-2	33.31	Fvb6	32423999	TGCAGATGAGATTGGTTGATGGGAGTTGCATGTTTAGAATCTCCAACTGCAAATAGTAGAAGGGCGAAA	10024274|F|0-65:G>A-65:G>A	1	1068.85
1699	{10}	27623-15:C>G-	29n	LGVI-2	35.592	Fvb6	33075710	TGCAGATATACTGTTCTGTGTATATGAATTTGTCTGTGTAACAAAATCTGAAACTTTACAGATCGGAAG	10027623|F|0-15:C>G-15:C>G	1	1015.38
1700	{01}	BFFv11-05-02-199	29n	LGVI-2	36.276	Fvb6	33811755	#N/A	#N/A	#N/A	#N/A
1701	{-1}	M20098-16:G>A-LG6	29n	LGVI-2	38.625	Fvb6	34287249	TGCAGGTTGGGTCAAGGGAGCTACTAGGAAAAAAAGTATTCCTAGACATTTTACCACCCTTGCTGGGTC	10020098|F|0-16:G>A-16:G>A	1	358.761
1702	{01}	EMFv010-170h	29n	LGVI-2	39.556	Fvb6	35229797	#N/A	#N/A	#N/A	#N/A
1703	{01}	11493-48:G>T-LG6	29n	LGVI-2	43.109	Fvb6	35389968	TGCAGCTTTGTTCAGTGCATCTTCAGTAGCCAAAAATTGCTGAACATGGGCTTTCTGTAAACAGCACAT	10011493|F|0-48:G>T-48:G>T	1	1891.96
1704	{-1}	M15006-46:T>A-LG6	29n	LGVI-2	43.624	Fvb6	34640899	TGCAGATGTATAGTTTTGTCAATCTGCATCAAGTTTGTGTACTCATTATTCAAATTGAACGTTACAGAT	10015006|F|0-46:T>A-46:T>A	1	438.588
1705	{-1}	EMFn228-268	29n	LGVI-2	47.777	Fvb6	2300884	#N/A	#N/A	#N/A	#N/A
1706	{-1}	M28969-22:C>T-	29n	LGVI-2	49.312	Fvb6	35987960	TGCAGGTAACACATGTACATTACACACACCATCCTTACAGAATCCCTCTATTCATATTACAGATCGGAA	10028969|F|0-22:C>T-22:C>T	1	466.761
1707	{-1}	M36737-29:T>A-LG6	29n	LGVI-2	52.301	Fvb6	36460167	TGCAGAAAACTTCTCTGGAGTTCTTAGAATTTCAACTATCTCTTGGAAATCTTGCTTTGCTTCATCAAC	10036737|F|0-29:T>A-29:T>A	0.989583	403.088
1708	{-1}	M13496-6:G>C-LG6	29n	LGVI-2	55.097	Fvb6	36670938	TGCAGAGGATGAAGCACACTGGGTGCACCCAAGGTTCCTCCAATTCTTGAAGCCAGATCCTCTGCTGTA	10013496|F|0-6:G>C-6:G>C	1	614.439
1709	{-1}	M14935-28:C>T-LG6	29n	LGVI-2	60.478	Fvb6	36127179	TGCAGTGGGGTTTTAGATGAATTGTTATCTCCTTTCCAGATGCTAAGAAGATCAGGTTGAAGATCTGCT	10014935|F|0-28:C>T-28:C>T	1	359.594
1710	{-0}	M30246-38:A>C-LG6	30n	LGVI-3	0	Fvb6	1423334	TGCAGTAGACAATGGATATGGAAAGCCTGGACTATACCAGACTACTATTTCATTCCATGTCAGAAACGT	10030246|F|0-38:A>C-38:A>C	0.989583	309.05
1711	{-0}	M13581-68:T>A-LG6	30n	LGVI-3	4.198	Fvb6	2166633	TGCAGCTTGGTCATTGTTGTCCAGGTCCCTGTTTATAAAGAGCCAGTCTTTACAATTCCTGGAACTCCT	10013581|F|0-68:T>A-68:T>A	1	353.756
1712	{10}	29492-13:T>C-	30n	LGVI-3	6.515	#N/A	#N/A	TGCAGGTTCTCCCTAACCTAAACTTTCTATGTCCATGTATGCAACTAACTAAACGCTCTTTGTTCAAAA	10029492|F|0-13:T>C-13:T>C	1	1199.74
1713	{-0}	M11997-15:G>A-LG6	30n	LGVI-3	8.286	Fvb6	1126295	TGCAGATGGGAAAACGGCTGCTTCGTGCTCTTGGACTAGTCTTTGGCTGTATTGCTGTTGCTTCTCTGG	10011997|F|0-15:G>A-15:G>A	1	565.28
1714	{-0}	ChFaM097-256	30n	LGVI-3	10.31	Fvb6	897578	#N/A	#N/A	#N/A	#N/A
1715	{-0}	BFACT010-153	30n	LGVI-3	10.326	Fvb6	2623735	#N/A	#N/A	#N/A	#N/A
1716	{-0}	ChFvM182-210	30n	LGVI-3	10.383	Fvb6	1365451	#N/A	#N/A	#N/A	#N/A
1717	{-0}	M17595-51:C>G-LG6	30n	LGVI-3	12.194	Fvb6	720163	TGCAGACATGCCGAGGAATTCTTCCTGTCAGTAAGTTATCAGACAAGTCAACCACCCAAAGGGGGCTAT	10017595|F|0-51:C>G-51:C>G	0.989583	396.258
1718	{-0}	M36090-68:T>A-	30n	LGVI-3	13.675	#N/A	#N/A	TGCAGTAAGTTTCACTCCCAAGGAACCAATATTATCATCTAGATTCTTTATCTTAGTTGTGCCTGCAAT	10036090|F|0-68:T>A-68:T>A	0.979167	421.806
1719	{0-}	F23858-6:A>C-LG6	30n	LGVI-3	14.662	Fvb6	8571463	TGCAGGAGAATACCTTACCTGGTTGCTCTGAAGCACAAGCATCAAGCATGTGCAGCGATACTGAACCCT	10023858|F|0-6:A>C-6:A>C	0.989583	767.831
1720	{-0}	M38290-44:G>A-LG1	30n	LGVI-3	16.901	Fvb6	2343432	TGCAGAAGATTCTGGTTCCTCAATTTTGACAGGGGTACAAATGTGGCTCCCTATGCAATTTTACAAAAC	10038290|F|0-44:G>A-44:G>A	0.989583	255.348
1721	{-0}	M35358-24:T>C-LG6	30n	LGVI-3	18.035	Fvb6	1446939	TGCAGAAACAGATTTCATTTCCAGTGGGGGCTCAAACACATAGAGCTTCAGGCATTCCAATAAGCAGGA	10035358|F|0-24:T>C-24:T>C	1	390.563
1722	{0-}	F30832-5:G>A-	30n	LGVI-3	19.313	Fvb6	7146092	TGCAGGCATGCCAGAGAATAATTCTTCCAGCTCCGCCCTGCCAAAGTACAGGCCAGACAATTACAGATC	10030832|F|0-5:G>A-5:G>A	1	868.839
1723	{-0}	M16472-22:A>G-LG6	30n	LGVI-3	19.634	Fvb6	539827	TGCAGAAACTTGTTCTGAGGTAATGTGGGCATATCCTGTGTATTTTGTGCTTGCATGGTGACTGGTTGA	10016472|F|0-22:A>G-22:A>G	1	270.04
1724	{-0}	M23105-17:A>T-LG6	30n	LGVI-3	20.523	Fvb6	1451516	TGCAGCAGTCATAAGTCAGAAATTTCATCCTTAGTTCTTTGCCGTGCTCACAACAAGCTTGTAGATGTT	10023105|F|0-17:A>T-17:A>T	0.989583	273.601
1725	{01}	16388-20:T>C-LG6	30n	LGVI-3	21.877	Fvb6	6547039	TGCAGGACTAGTTTTGTTATTCGGAATGATGAAACAGACTTGCTAACTATACTTCATAACTTTATATCT	10016388|F|0-20:T>C-20:T>C	1	1335.24
1726	{0-}	F11529-64:T>A-LG6	30n	LGVI-3	23.267	Fvb6	6566901	TGCAGATTGACCAAGTTCTTATGCCTTAGACGTCCCAAGCTCTCAATTTCTGCGGCAAACTCCCTCATT	10011529|F|0-64:T>A-64:T>A	1	319.1
1727	{10}	10796-19:G>C-LG6	30n	LGVI-3	24.2	Fvb6	6122439	TGCAGGGTGAAAAGTTGACGTAAAATAAATCCTCTAAGAATCACTCCAACTGTCATCATCATCCTCATC	10010796|F|0-19:G>C-19:G>C	1	894.446
1728	{-1}	M20708-8:T>G-LG6	30n	LGVI-3	24.611	Fvb6	6650408	TGCAGCTCTTCCAGTAATAGGCCCTGTTTGGAGAGCATGAGTGTGTGCAACTATGGCAATGAACCCATC	10020708|F|0-8:T>G-8:T>G	1	501.965
1729	{-0}	M27561-10:A>T-	30n	LGVI-3	26.742	#N/A	#N/A	TGCAGCCACAAATTCAGCTTCAGTAGTAGAAAGTGTGACAATGGACTGCTTTCTAGACGACCATGATAC	10027561|F|0-10:A>T-10:A>T	0.979167	421.353
1730	{0-}	F22846-58:T>C-LG6	30n	LGVI-3	27.758	Fvb6	6941535	TGCAGGCATGGAAAGGCTTATCTTTTTGATAATGTGTTAGTGTTGGATCAAAGCTGAGTGGGCGCTTAT	10022846|F|0-58:T>C-58:T>C	1	287.011
1731	{-1}	M15959-65:A>G-LG6	30n	LGVI-3	28.669	Fvb6	7164129	TGCAGAATCATGATCTTGTGACGTTGAGCTTCTAGTAGTACTCTGGCTACTCCCTACTGATCCAGATTT	10015959|F|0-65:A>G-65:A>G	1	1571.26
1732	{0-}	F24468-24:C>G-	30n	LGVI-3	29.881	Fvb6	9329548	TGCAGTTTCTTGCGCATAAATAAGCTTTGATACCAGCTGGATTTTTCTGATACATTTTGAATCTAGAGA	10024468|F|0-24:C>G-24:C>G	1	481.779
1733	{-1}	M24203-52:C>T-	30n	LGVI-3	29.998	Fvb6	6881158	TGCAGACCTTGCCTTGAATTCCAACCAGCATAGCCACGCACAACTATATCCGCCTATGAGAAAAGATCT	10024203|F|0-52:C>T-52:C>T	1	449.73
1734	{10}	25013-22:C>G-LG6	30n	LGVI-3	31.069	Fvb6	6267126	TGCAGATTTTCTCTATGGGGATCAGAGAGATATTGAAAAGGCAGAGAGTATTATTTTGGAATCAGGAGA	10025013|F|0-22:C>G-22:C>G	1	725.878
1735	{0-}	EMFn117-153	30n	LGVI-3	31.936	Fvb6	8978118	#N/A	#N/A	#N/A	#N/A
1736	{0-}	F12030-8:G>A-LG6	30n	LGVI-3	33.058	Fvb6	8996130	TGCAGGTTGTAGTGTTGAGGGTGTCACTGCACTGCAAAGGCTGTGAAGGAAAACTGAGAAAGCATCTAT	10012030|F|0-8:G>A-8:G>A	1	472.187
1737	{-1}	CTCA-146	30n	LGVI-3	34.875	#N/A	#N/A	#N/A	#N/A	#N/A	#N/A
1738	{0-}	F16320-23:T>A-LG6	30n	LGVI-3	34.968	Fvb6	9415706	TGCAGCCACAACCAGGAGATTATTAGATGGTGCTGAATGGAAGAAAAATTTCAAATGAATTTCAAGCTC	10016320|F|0-23:T>A-23:T>A	1	351.273
1739	{10}	25822-43:C>T-LG6	30n	LGVI-3	36.657	Fvb6	8058914	TGCAGCTGATTGGAGTTGAAATTGGGAAAGGTCTTGATATTCCCCTGTGATCATTCAATATGGGTATAA	10025822|F|0-43:C>T-43:C>T	1	884.278
1740	{0-}	F15616-14:T>C-LG6	30n	LGVI-3	37.517	Fvb6	8859159	TGCAGCATGTTGGCTAGCTCCTTCAAGGCTGATACTCCAGAACTGTATGTCTCTGATATTTTCTTACAG	10015616|F|0-14:T>C-14:T>C	1	313.351
1741	{0-}	F12054-27:A>T-LG6	30n	LGVI-3	38.973	Fvb6	9515839	TGCAGGCAGATGAGGTCAATTTGACACAGCCGGAACCTGAACGAGAACCCAGTAATGAACAGGCAAATC	10012054|F|0-27:A>T-27:A>T	1	318.622
1742	{0-}	F34354-6:C>T-LG6	30n	LGVI-3	41.965	Fvb6	9254348	TGCAGGCGGTGGCCATGGTCGGCAGACCGTACCGATTGTGTGTTCTAGAGCAACTGAGCAGGACGATGA	10034354|F|0-6:C>T-6:C>T	1	346.147
1743	{0-}	F20898-12:A>G-LG6	30n	LGVI-3	46.5	Fvb6	6726455	TGCAGTGGAACAAACGAATTACGATCAGAATATTCAGCATATATGAGATGATGCAATGTATGCATGCAC	10020898|F|0-12:A>G-12:A>G	1	396.9
1744	{-1}	CTTG-1,5	32n	LGVI-5	0	#N/A	#N/A	#N/A	#N/A	#N/A	#N/A
1745	{-1}	M17212-28:A>G-	32n	LGVI-5	0.886	#N/A	#N/A	TGCAGCAACGATTGGTGAACATAAATGTATTGTTATGCATTCATAAATTCATACATGTTACAGATCGGA	10017212|F|0-28:A>G-28:A>G	1	1297.24
1746	{-1}	M29027-11:A>G-	32n	LGVI-5	1.821	Fvb6	1052353	TGCAGGTGTGTATTACAAAACCTAGTTGATTGTGGCTGTTTGCAGTTTTTCAAAGACTACGACTATTCT	10029027|F|0-11:A>G-11:A>G	0.989583	420.456
1747	{-1}	M31649-53:A>G-LG6	32n	LGVI-5	5.87	Fvb6	2757746	TGCAGCAATAAACTTGTCTGCGTCAGTCGGGTTTCAATTATCCAACAGATGAAATTATGCAGCACATGT	10031649|F|0-53:A>G-53:A>G	0.979167	345.662
1748	{-1}	M26844-18:T>G-	32n	LGVI-5	7.506	#N/A	#N/A	TGCAGCATGGATGTGAAGTAAGTGTAAGTTACTTATGCTCCCTATCTTTTACAGATCGGAAGAGCGGTT	10026844|F|0-18:T>G-18:T>G	1	404.084
1749	{-1}	M11161-12:C>T-LG6	32n	LGVI-5	9.393	Fvb6	3182361	TGCAGGCGCAAGCACATATGCATTATACTTAGGAAACATGATATCTATTTCTCAAATTACCAAATGCAT	10011161|F|0-12:C>T-12:C>T	1	540.683
1750	{1-}	F35238-46:C>T-LG6	32n	LGVI-5	13.19	Fvb6	6170514	TGCAGTTGAAGGTTTTGAAATTTTGATACAGTTACTTATGGTTTTGCCTACACAGCAGATCAATGGCAT	10035238|F|0-46:C>T-46:C>T	1	351.19
1751	{01}	25637-41:A>T-LG6	32n	LGVI-5	15.749	Fvb6	6350160	TGCAGCCGGACACGAATCTGAGCCTGAAAGATAGAATGAAAAAATTCTCAGTCTAGAATGCCTTCAGTT	10025637|F|0-41:A>T-41:A>T	1	686.83
1752	{01}	11110-63:T>A-LG6	32n	LGVI-5	19.412	Fvb6	6312899	TGCAGGAACATCATGGTTGTGCTTCCCTTCGTAAGTTGTGATCACAGCCCTCATATCGTGAGATGCTCG	10011110|F|0-63:T>A-63:T>A	1	767.624
1753	{-1}	ChFaM058-172	32n	LGVI-5	28.174	Fvb6	11941663	#N/A	#N/A	#N/A	#N/A
1754	{01}	17806-7:C>T-	32n	LGVI-5	29.739	#N/A	#N/A	TGCAGAACAGACACAAACAGGCAAGTCATACCCAAAGAAAAGAATCCGTCATCACAACTATCATGCATT	10017806|F|0-7:C>T-7:C>T	1	1675.25
1755	{10}	26900-58:T>C-	32n	LGVI-5	30.241	Fvb6	14575108	TGCAGAGAACAGTTTTTCCCCTTTCACATGAATGTCCTAACTTGCCTTTATTGTAATGTGATTACTGTG	10026900|F|0-58:T>C-58:T>C	1	665.983
1756	{-1}	ChFaM164-223	32n	LGVI-5	32.449	Fvb6	19139306	#N/A	#N/A	#N/A	#N/A
1757	{01}	BFACT047-151h	32n	LGVI-5	32.533	Fvb6	14096246	#N/A	#N/A	#N/A	#N/A
1758	{0-}	F29468-13:C>T-LG6	32n	LGVI-5	33.938	Fvb6	12513957	TGCAGAACCGATACATGAAAGATAACCCGACAACATGACTGCTTCCTTTTTTCTTTTTCTAACAAAGAT	10029468|F|0-13:C>T-13:C>T	1	432.499
1759	{10}	16715-56:G>A-	32n	LGVI-5	36.115	Fvb6	13028845	TGCAGGTGCCCACATCTTTCCAGAAACCCAGAGTGAGAGCTAGACCAACCTGAAAAGGGTTTTACAGAT	10016715|F|0-56:G>A-56:G>A	1	1073.84
1760	{01}	20884-19:T>C-LG6	32n	LGVI-5	36.588	Fvb6	13322811	TGCAGCAAGAGTAGAACACTGCAAACCAGAGCAACTGAGCTACAGAGTGAAGCAAGTAAATTGTAAACT	10020884|F|0-19:T>C-19:T>C	1	691.817
1761	{10}	37297-9:A>T-	32n	LGVI-5	38.364	Fvb6	14157394	TGCAGGATAAGATTTCAGTTGTTGATGAAGATGCATCCCCCCACAAGATTAGGATTCGGGTTTTACAGA	10037297|F|0-9:A>T-9:A>T	1	864.6
1762	{-1}	M33723-47:A>T-LG6	32n	LGVI-5	40.613	Fvb6	11123374	TGCAGGAAGTGCCTTGTAACAGTTCTCCAGTATCAGCTTGCACTCGCAATCTGTCCATGTTGATAAAAT	10033723|F|0-47:A>T-47:A>T	0.90625	335.733
1763	{0-}	F16766-57:A>G-	32n	LGVI-5	42.078	Fvb6	12454448	TGCAGGTTGATCTAATAATTCACGACTTCAAAATGACAGGAAACTAAAAGTCTCAGTAGAATGAAGGAA	10016766|F|0-57:A>G-57:A>G	1	497.975
1764	{10}	29828-12:A>G-	32n	LGVI-5	44.202	Fvb6	13017703	TGCAGGGAATCCAAAAACAATTTTGCAATATTCCTTCAATTTATTTAGGCCTATCTTATTACAGATCGG	10029828|F|0-12:A>G-12:A>G	1	711.636
1765	{0-}	F43404-40:C>G-LG6	32n	LGVI-5	51.408	Fvb6	6691098	TGCAGGCACAATGAAGGCCTTTAGAGGAAAGCTACATCTTCCTATTATCATGGTCTGTGCTATTGCCTT	10043404|F|0-40:C>G-40:C>G	0.927083	356.476
1766	{0-}	F40730-42:C>T-LG6	32n	LGVI-5	56.545	Fvb6	6611298	TGCAGTGTACTTTCTGGGTAGTTTTGCTTCGTGGTCTATTCCCGGTAAGACTAGTCTGAACTCGTCGCT	10040730|F|0-42:C>T-42:C>T	0.989583	298.204
1767	{-0}	M40412-33:T>C-LG6	4n	LGVI-6	0	Fvb6	35914687	TGCAGGGGAAACGAGAATATATGAAAGCTAATCTAGTCAGATTCATGTGGAGGTTGGATTGAGACGATT	10040412|F|0-33:T>C-33:T>C	0.979167	272.406
1768	{00}	11841-24:T>C-LG6	4n	LGVI-6	1.606	Fvb6	35126319	TGCAGATACGTCTCTGAGCGTTGATCTTGAATCTCAACTACACCAGCAACCTGAAACAGACGAATAAGC	10011841|F|0-24:T>C-24:T>C	1	1005.23
1769	{00}	11740-37:T>G-	4n	LGVI-6	3.915	#N/A	#N/A	TGCAGATTCAAAGAAATGAAGAACACAATACTAGCTATCATGCATCACCGAACAAAAGAACCCAGCTAG	10011740|F|0-37:T>G-37:T>G	1	1303.59
1770	{-0}	M38682-25:G>A-LG6	4n	LGVI-6	5.407	Fvb6	35595414	TGCAGCGTACTTTGGGAACTGCATCGTGGGTCATTTAGCAGATGCAGAAACAAAAGGACTCCTGGGAGA	10038682|F|0-25:G>A-25:G>A	0.979167	275.868
1771	{00}	12454-26:A>G-LG6	4n	LGVI-6	6.626	Fvb6	35223063	TGCAGACCCTTCCTTGCTGAACCTCAACAACAACTCAACCGATGCCTCAATTATGAATGAAACTAGGAT	10012454|F|0-26:A>G-26:A>G	1	1127.54
1772	{-0}	M28855-56:T>C-LG6	4n	LGVI-6	8.881	Fvb6	35142503	TGCAGTAGTATATTGGCAACTGGAAATATGTATGAGAGTTGAGTATGAAATAGTAGTGCAAGTTGAAAC	10028855|F|0-56:T>C-56:T>C	0.989583	446.039
1773	{0-}	F30256-37:A>G-	4n	LGVI-6	9.207	Fvb6	33119228	TGCAGGTATGTATTTTGGTCTACAATGAAAAAGAGGAAATGAATAACGAAAAAATATCAGTTTACAGAT	10030256|F|0-37:A>G-37:A>G	1	410.274
1774	{-0}	EMFn153-216	4n	LGVI-6	9.587	Fvb6	34852725	#N/A	#N/A	#N/A	#N/A
1775	{00}	EMFn153-260h	4n	LGVI-6	9.701	Fvb6	34852725	#N/A	#N/A	#N/A	#N/A
1776	{00}	19909-21:T>C-LG1	4n	LGVI-6	10.906	Fvb6	33358733	TGCAGAATTGGGAAAAGACTTTAGCTTTTATATAAAGTTTGGTTTTTTATGCAATTGTAGATCTAGATA	10019909|F|0-21:T>C-21:T>C	1	1157.97
1777	{11}	BFFv11-05-02-210	4n	LGVI-6	11.012	Fvb6	33811755	#N/A	#N/A	#N/A	#N/A
1778	{0-}	UDF005-220	4n	LGVI-6	11.375	Fvb4	27512614	#N/A	#N/A	#N/A	#N/A
1779	{00}	39086--	4n	LGVI-6	12.627	#N/A	#N/A	TGCAGGTATTAGAAAATCAAACCTGCACCTGTTTATTGGAACCAAGCTTATTTTTACAGATCGGAAGAG	10039086|F|0--30:G>A	1	772.78
1780	{0-}	F20098-20:C>G-LG6	4n	LGVI-6	13.885	Fvb6	34287249	TGCAGGTTGGGTCAAGGGAGCTACTAGGAAAAAAAGTATTCCTAGACATTTTACCACCCTTGCTGGGTC	10020098|F|0-20:C>G-20:C>G	0.989583	358.761
1781	{-0}	M32599-46:T>C-LG6	4n	LGVI-6	14.276	Fvb6	34547227	TGCAGTACTCATAAATAAGAAGCCTTTGACCATGCTCTGCACAGTATCCTATGAGCCCTACAACATTAG	10032599|F|0-46:T>C-46:T>C	1	333.711
1782	{0-}	F26762-64:G>A-	4n	LGVI-6	15.38	Fvb6	34852285	TGCAGTGGTGGTGCTGTGTATGTTTGGATGGTGAGGTTGAGCAAAGAAGAAGAGCTTCGTATAAGTAGA	10026762|F|0-64:G>A-64:G>A	1	620.048
1783	{-0}	M10645-10:A>G-LG6	4n	LGVI-6	18.381	Fvb6	35423133	TGCAGAACTCATAGAGCTTCCCACGGTTAGAGAATATGATGAGAGCAACCTCAGCGTCACAGAGAATAG	10010645|F|0-10:A>G-10:A>G	1	321.452
1784	{0-}	F24738-54:A>G-LG6	4n	LGVI-6	19.64	Fvb6	36156553	TGCAGTCTGCACAATTGTTTAGTGTAAATGATGAAATTTAGACCCTTCTGGTCCAAGGATGTCGGTCAA	10024738|F|0-54:A>G-54:A>G	1	430.417
1785	{0-}	F31997-41:A>T-LG6	4n	LGVI-6	23.949	Fvb6	36193718	TGCAGTAACAAGAACAAAGAGGAAGCTGCACCAAAACAAGAATATGAAGGAAAGAAAGAAGAGGAGAAC	10031997|F|0-41:A>T-41:A>T	0.989583	276.969
1786	{0-}	F16356-66:A>G-LG4	4n	LGVI-6	27.703	Fvb6	37353327	TGCAGGAATTGAAGCAGGTTGTGCACTACCCGAACTACCGTCACTTATAGTTGGATTGGATATTCCACT	10016356|F|0-66:A>G-66:A>G	1	521.674
1787	{0-}	FaQR-S1	4n	LGVI-6	29.419	Fvb6	37686128	#N/A	#N/A	#N/A	#N/A
1788	{0-}	F11188-48:A>G-LG6	4n	LGVI-6	30.103	Fvb6	39720462	TGCAGTTTCTTGTGTATGAGTATATTCATAGTGGAAGTGTTTCCAGTCACTTATATGGTAACTTCCTAT	10011188|F|0-48:A>G-48:A>G	1	297.316
1789	{0-}	CTTG-500	4n	LGVI-6	30.72	#N/A	#N/A	#N/A	#N/A	#N/A	#N/A
1790	{0-}	F13747-60:T>A-LG6	4n	LGVI-6	31.055	Fvb6	37893662	TGCAGGTACAATGTTGCTGTGAAATGTGCTACAATAACTCCTGGTGAGTTGTTTCTGTTTTTCTTCATT	10013747|F|0-60:T>A-60:T>A	1	1987.7
1791	{0-}	F28300-42:G>T-	4n	LGVI-6	31.822	Fvb6	37843847	TGCAGTATATAATGCATTATTGATCCAGTGATTGATCATCAGGACTTGAGTAGTGTATGAAATGATAAT	10028300|F|0-42:G>T-42:G>T	1	420.989
1792	{0-}	F31088-68:C>T-LG6	4n	LGVI-6	34.644	Fvb6	38035031	TGCAGCTACTTTCCCACCCGTTCATTACAAAGTATGAGAATGCCCAATTGGACTTGGGAGCATTTGTTC	10031088|F|0-68:C>T-68:C>T	0.96875	350.611
1793	{1-}	F24708-61:C>T-LG6	25n	LGVI-4	0	Fvb6	603999	TGCAGGATTTCTACGATGGATGTTATGTAATCTCTTTGCTTTTATCAATGAAGTATCATATCCCAGGAA	10024708|F|0-61:C>T-61:C>T	1	415.393
1794	{1-}	F13733-28:T>G-LG6	25n	LGVI-4	6.824	Fvb6	463817	TGCAGTGCTGGAGTTGAGTTTTTTCTTTTTCAAAAGAAAAGGGAGACGAGTTTCTTTTTACAATTTTTT	10013733|F|0-28:T>G-28:T>G	1	346.3
1795	{1-}	ARSFL007-274	25n	LGVI-4	7.675	Fvb6	58762	#N/A	#N/A	#N/A	#N/A
1796	{1-}	F29050-51:C>T-	25n	LGVI-4	8.288	Fvb6	709212	TGCAGATTGAGAAAGATGTTTCATACCGGTAGAATAGTAGTAGAGACCTAACGAAATCATATGCAGTAA	10029050|F|0-51:C>T-51:C>T	1	445.095
1797	{1-}	F20237-16:G>A-	25n	LGVI-4	10.204	Fvb6	392283	TGCAGAAGATTTTGTAGAGCATCTGAGCTTTCAGTGAACATAAATTTTGAGCCATTTGCACTTGAACAT	10020237|F|0-16:G>A-16:G>A	1	619.4
1798	{-1}	M23384-40:A>G-	25n	LGVI-4	14.869	#N/A	#N/A	TGCAGCACAAGTTAGAAATACAGGTCTATATGGTCAAAGTACTCAAATTGGGAATTCACATTTATAAAT	10023384|F|0-40:A>G-40:A>G	1	566.257
1799	{00}	13268-54:T>C-LG6	25n	LGVI-4	17.107	Fvb6	2012058	TGCAGCTGCAATTGAGATTGCAAGGAGGCCAGCAAATGCTGGAAAGCTCATTGTTGTAAGTTCTGTTTG	10013268|F|0-54:T>C-54:T>C	1	763.948
1800	{-1}	M22319-54:G>T-	25n	LGVI-4	18.207	Fvb6	3797567	TGCAGTTACATATTCAACATGCATTGTATGTATCATGCATGCTAGAAACAAATGGGATAAAAACAAAAG	10022319|F|0-54:G>T-54:G>T	1	580.276
1801	{00}	19115-36:T>G-LG6	25n	LGVI-4	20.058	Fvb6	2760002	TGCAGAGGTTCAACTTTCACTCGCAACTCCTCATCCTGTATCTGTACTGAATGACCTGGCACTGTTCTT	10019115|F|0-36:T>G-36:T>G	1	688.313
1802	{00}	ChFvM140-097h	25n	LGVI-4	20.298	Fvb3	35718127	#N/A	#N/A	#N/A	#N/A
1803	{00}	BFACT010-161h	25n	LGVI-4	20.494	Fvb6	2623735	#N/A	#N/A	#N/A	#N/A
1804	{-1}	M22805-61:A>C-	25n	LGVI-4	21.614	Fvb6	3119345	TGCAGATTTGTGTGTGTGCCTAGAGGGAGATAAATTTGTGTGTGTTTGCCTACAGGGAGATAAATTTTG	10022805|F|0-61:A>C-61:A>C	1	592.598
1805	{00}	11675-64:G>A-LG2	25n	LGVI-4	24.315	Fvb6	2224666	TGCAGTTATGTAACCTCTAATTTATTTTCTTATGGACAACTGTTGCATGAAGTTGGTCAAAGGAGTCCT	10011675|F|0-64:G>A-64:G>A	1	1584.66
1806	{00}	20512-56:A>T-LG6	25n	LGVI-4	26.987	Fvb6	2789010	TGCAGGGTGGCTCACTATAGCATTTGCACAGGTTCCTTCTCTTCGTTTCCATCTCTATGTACATTTCAT	10020512|F|0-56:A>T-56:A>T	1	613.427
1807	{0-}	F11777-36:G>A-LG6	25n	LGVI-4	41.51	Fvb6	1126360	TGCAGTCCCTTCCCCACTTCCTCACCATCTTCCTGCGTCATGAAGTAATTTATAAGACTTTCACGATAT	10011777|F|0-36:G>A-36:G>A	1	272.228
1808	{0-}	F20114-11:A>G-LG6	25n	LGVI-4	44.277	Fvb6	727678	TGCAGATGCATATATTGGTCTAGACTGTCTAACACTTTATTGATAGGTCTGCTCTGTTATGGAAGACGG	10020114|F|0-11:A>G-11:A>G	1	530.973
1809	{0-}	F23388-56:C>T-LG6	25n	LGVI-4	45.112	Fvb6	951914	TGCAGAGTTGTAGAGATGATCAGATTGTTATGCTTGTGAAAAATTGCTGTGGTCGCCTATAACTTCAAG	10023388|F|0-56:C>T-56:C>T	1	569.758
1810	{0-}	ChFvM182-220	25n	LGVI-4	45.959	Fvb6	1365451	#N/A	#N/A	#N/A	#N/A
1811	{0-}	F15525-8:C>T-LG6	25n	LGVI-4	46.94	Fvb6	1052353	TGCAGGTGCGTGTTACAAAACCTAGTTGATTGTGGCTGTTTGCAGTTTTTCAAGAACTACGACCATTCT	10015525|F|0-8:C>T-8:C>T	1	339.413
1812	{1-}	F40335-51:C>A-LG6	25n	LGVI-4	52.91	Fvb6	4316353	TGCAGTTTGGATTTCAGTGGATTTCCAGCCAGTTTCTTTGCGATAATGATTCTTGATCAGAATAACATA	10040335|F|0-51:C>A-51:C>A	0.958333	311.487
1813	{1-}	F37041-56:C>A-LG6	25n	LGVI-4	54.4	Fvb6	3601485	TGCAGCATCACTAAAATATCAAAGACTAACAAGGTGAAATACAGGTCTACATGATCCAAGTGCTCAAAT	10037041|F|0-56:C>A-56:C>A	0.979167	600.67
1814	{-1}	M33649-68:C>T-LG6	25n	LGVI-4	55.313	Fvb6	5382034	TGCAGCTTATAAGCCCTTTATTTGAACCAATGTCTTGTTCCCATGGGACTCCAGAAAACTCATCTCATC	10033649|F|0-68:C>T-68:C>T	1	425.37
1815	{0-}	F00421-66:G>C-LG6	25n	LGVI-4	55.82	Fvb6	3876038	TGCAGTGGGATTTGGATGTGACCTCAAATGTGAAGAATACAAAATTGTTCGGGTTTTATATTCGGCGCG	10000421|F|0-66:G>C-66:G>C	0.96875	344.056
1816	{-1}	M10498-15:C>T-	25n	LGVI-4	56.813	Fvb3	12081006	TGCAGTAACCTGCTCCAAATATGCTTTAGGGAGTTGATCAGATTATGGAGAAGTCAAAATCTTTACAGA	10010498|F|0-15:C>T-15:C>T	1	687.995
1817	{-0}	M42191-5:C>T-LG6	25n	LGVI-4	58.609	Fvb6	3005955	TGCAGCAGTGCAGTGTGAAACCGGGTTTATATAGGCACAGATGCGACATGTCGTTTTTCAGTGAGCAGC	10042191|F|0-5:C>T-5:C>T	0.96875	288.128
1818	{0-}	F30362-65:G>A-	25n	LGVI-4	59.285	Fvb6	4646870	TGCAGTACAAATAGCAAAATATTTGTAGCAAGTATCAGCAATGACAAATCTGTAATCTCTTCAATGCTC	10030362|F|0-65:G>A-65:G>A	0.979167	480.66
1819	{11}	17667-63:C>T-LG6	25n	LGVI-4	60.164	Fvb6	4484929	TGCAGTTGGCTATGTTCATTATCAGACAGATCAAAAGTACAATATATCAGAAAATAAACCATACAAGTC	10017667|F|0-63:C>T-63:C>T	1	936.809
1820	{-1}	M27019-31:A>G-LG6	25n	LGVI-4	61.042	Fvb6	6527234	TGCAGAATTTGATACTTCTTTTTGTTGATTGAAACTGTCAAGTATTTGCATTTTATTTGGTGAGGTACT	10027019|F|0-31:A>G-31:A>G	0.979167	558.884
1821	{-0}	M13026-36:G>A-LG6	25n	LGVI-4	62.751	Fvb6	5126306	TGCAGCCGCTTTCTCTTGGGGGCTACTGCCAGAAGTGCCTGTGAAATCCGACGACGTAGAAGAGATTAC	10013026|F|0-36:G>A-36:G>A	1	314.568
1822	{00}	37843--LG6	25n	LGVI-4	64.41	Fvb6	6761779	TGCAGCCTTGGCACGAACATTAGCATGGGAGTTCTTCAGATAATTGAGCAGAGGGGGAAAACCACCAAT	10037843|F|0--38:G>C	1	745.825
1823	{-0}	M38153-23:G>A-LG6	25n	LGVI-4	64.884	Fvb6	5268661	TGCAGATGAGAGCTCTTCTAACAGCTCATGGCCATAGAGCTTGTAAACCTCCTCATCAGTTGTGTAACT	10038153|F|0-23:G>A-23:G>A	0.989583	298.581
1824	{1-}	F13951-9:T>C-LG6	25n	LGVI-4	66.409	Fvb6	7163429	TGCAGAAAGTAACTTTGAAGGTACACAAAAATAATGACAACTCTCCATGCAGGTTCTGAAATATCTGAC	10013951|F|0-9:T>C-9:T>C	1	2766.52
1825	{-0}	ChFaM095-178	25n	LGVI-4	66.654	Fvb6	3135672	#N/A	#N/A	#N/A	#N/A
1826	{-0}	M32230-11:A>G-LG6	25n	LGVI-4	67.372	Fvb6	4308497	TGCAGTTCAAAAGGGATACATGTTCAATGATCTACAGGCAGCATGGAACCTTCAATGGGCTGAATGTCA	10032230|F|0-11:A>G-11:A>G	0.989583	401.625
1827	{-1}	M32367-45:G>A-LG6	25n	LGVI-4	68.069	Fvb6	5410889	TGCAGGTAAGCAAATAAACTCGGAACCTGTTTTACTCTCTGCTATGATATATTCTTGCCAGTTGCCACA	10032367|F|0-45:G>A-45:G>A	0.989583	588.491
1828	{-0}	M24702-68:C>T-LG6	25n	LGVI-4	68.687	Fvb6	4596455	TGCAGGTTTAGGATCTCTTTAGTCAGGTAGTTTCACTGCAAGCGCCAACTATTGTTCAAGAATGAAAAC	10024702|F|0-68:C>T-68:C>T	1	532.493
1829	{0-}	F28832-30:C>T-LG6	25n	LGVI-4	68.789	Fvb6	7906201	TGCAGACCATCTTGCTCGTAAGTATATATACACAATTACAACCCGTAGGAGGGCTTAGGATTTAGATCA	10028832|F|0-30:C>T-30:C>T	1	469.05
1830	{00}	18644-32:C>T-LG6	25n	LGVI-4	69.57	Fvb6	7348718	TGCAGTATCAATGGTCAAAAATCATGTCACATCATAAATAACAAAATGCATTTTAGAAACAAGTATGTG	10018644|F|0-32:C>T-32:C>T	1	1157.59
1831	{-0}	M18839-55:T>C-LG6	25n	LGVI-4	70.475	Fvb6	3600144	TGCAGCAGTTTCTGAGAATTTGGAGAAAATTACTAAGCGAAGACAGATAGCATGTTCTTGAAACTGTCT	10018839|F|0-55:T>C-55:T>C	1	699.724
1832	{00}	35068--LG6	25n	LGVI-4	70.736	Fvb6	6952812	TGCAGGCATAGATCATGAGATAAAGTTACTACATGAAATAATGACTTGAATTATTGAGGAAACCCCAAT	10035068|F|0--21:A>G	1	1057.81
1833	{1-}	F35368-51:T>C-LG6	25n	LGVI-4	71.465	Fvb6	6883343	TGCAGTGGAACTCATTGGCAACAGAGTTCGGAGAGGATTCCCCTTATGATCTCGTCGGTACTGATGGAA	10035368|F|0-51:T>C-51:T>C	0.979167	350.495
1834	{-0}	M00245-59:A>G-LG6	25n	LGVI-4	71.938	Fvb6	3716480	TGCAGTCTCAACAGGTTGGAGAAAGAGATGATAAAATTAGCTGTAAACCCAATGGAAAAAAGATGAAAC	10000245|F|0-59:A>G-59:A>G	0.989583	347.044
1835	{-0}	M14185-64:A>T-LG6	25n	LGVI-4	73.622	Fvb6	3237570	TGCAGGAACTGAAGTTCCAAGTCCTTGAGTCAGAATATCAGTTGTCACAGAGACTATCCTTGGTATGTA	10014185|F|0-64:A>T-64:A>T	1	411.823
1836	{00}	24752-6:T>C-LG6	25n	LGVI-4	75.115	Fvb6	7251185	TGCAGCTGCGGGTGTGTTGACATAGTTCAAGCACAGCAATGACACTCCAGGCCCAATGAAACCAATGGA	10024752|F|0-6:T>C-6:T>C	1	866.265
1837	{-0}	M28957-6:C>T-LG6	25n	LGVI-4	76.807	Fvb6	3152680	TGCAGTCGTTGGAAAATATAAATATAGTGACTCTGAACTAAACCTACACGTTACAGACATCCCAGAAAG	10028957|F|0-6:C>T-6:C>T	1	362.508
1838	{-1}	M31158-55:T>C-LG6	25n	LGVI-4	78.414	Fvb6	4334786	TGCAGACAGATTCTGTGGATGGCTGATAGAAAGCTCATCACCTACTGCTGCTTCCTGCAAAGATCATTA	10031158|F|0-55:T>C-55:T>C	1	370.646
1839	{1-}	F14621-55:T>A-LG6	25n	LGVI-4	81.615	Fvb6	7199293	TGCAGGTAGAAGCTGAGTTCTTTTACAAGTCAAAAACAGCACATCAGATCACTAGTTGACAGAAGTGTG	10014621|F|0-55:T>A-55:T>A	1	293.707
1840	{-1}	M38026-65:C>T-LG6	25n	LGVI-4	82.928	Fvb6	5679855	TGCAGCAGTGAGACTCCACAGAACAAAATGGGACTGTGATCGCAATGCCACACAGAGAACAATCCCCGT	10038026|F|0-65:C>T-65:C>T	1	302.933
1841	{01}	19391-36:G>A-LG6	26_LG_VI-7	LGVI-7	0	Fvb6	37446517	TGCAGCTATTCAGGGTGTTGCAGTGAAACAGCAGATGTGGAGCTCAAGAGGCAAATGCCAAAAGGGCAG	10019391|F|0-36:G>A-36:G>A	1	1361.94
1842	{01}	36009-20:G>A-LG3	26_LG_VI-7	LGVI-7	2.687	Fvb3	29210509	TGCAGAACTACAATTCAAGAGTGATTGTTCCATGAATTCAGATCAATCCCCACAATATATTATACAATG	10036009|F|0-20:G>A-20:G>A	1	913.804
1843	{01}	30725-25:G>A-LG6	26_LG_VI-7	LGVI-7	5.045	Fvb6	39489662	TGCAGCATCGTATATGCATTGTTGTGCATATAAATTGGTCATAGAGGAAGAGGGAAATGGTCATGGAGG	10030725|F|0-25:G>A-25:G>A	1	1104.43
1844	{10}	14270-7:C>T-LG6	26_LG_VI-7	LGVI-7	5.079	Fvb6	37825120	TGCAGGTCTCAATCTCACCCAGACAATTTACTGTACTATGATCTCCTCCAAAAGTTTCAAGATTCTACG	10014270|F|0-7:C>T-7:C>T	1	990.072
1845	{10}	32485-22:G>A-LG6	26_LG_VI-7	LGVI-7	6.694	Fvb6	38560021	TGCAGGATGCAACAATGACTGCGACACAGCCTGTTGTGATTGTGATGTCAGAAAAGAACCTCCATTGTG	10032485|F|0-22:G>A-22:G>A	1	1163.71
1846	{01}	28777-43:C>A-LG6	26_LG_VI-7	LGVI-7	6.728	Fvb6	38035127	TGCAGAGCAGGTGATCAAAAACCATAAGTTAGCAAAGGCTATACAATATAGACATGATAAATTGACCAC	10028777|F|0-43:C>A-43:C>A	1	1294.84
1847	{0-}	F36632-48:A>G-LG4	26_LG_VI-7	LGVI-7	9.361	#N/A	#N/A	TGCAGGGGCGTCTCAAGTGGTAGCGGGTCCAGCCGGTGACTCTCATCAAGAATCAACTGCGGACGGTAC	10036632|F|0-48:A>G-48:A>G	0.979167	281.056
1848	{01}	15217-31:T>C-LG6	26_LG_VI-7	LGVI-7	10.467	Fvb6	37574011	TGCAGAAGGTGTTGCTTGTTCTGGCTTTGATTGGGACTTGCATGGTTATTGGTGATGGGGTGCTCACAC	10015217|F|0-31:T>C-31:T>C	1	1474.99
1849	{01}	34320-48:A>C-LG6	26_LG_VI-7	LGVI-7	11.715	Fvb6	37617050	TGCAGAAAAGCTTTAGATGATAACATGATAATATCAAACATCCAACTAAGCTCTGCTGAAACAATTGGG	10034320|F|0-48:A>C-48:A>C	1	965.174
1850	{10}	24507-30:G>C-LG4	26_LG_VI-7	LGVI-7	15.584	Fvb6	37338020	TGCAGAATGAGCAGGTTTTGACAGCTTTGGGCGCTGGACCATCTGCTTGTGTTCTGCAATACCTCCCCC	10024507|F|0-30:G>C-30:G>C	1	608.437
1851	{01}	22401-19:A>G-LG6	26_LG_VI-7	LGVI-7	17.032	Fvb6	36303529	TGCAGGTTAGAATACAGACATTAGCTCGTAACATTTTGTATGAACGTGAAGGCGACATGTGTTTTTCTT	10022401|F|0-19:A>G-19:A>G	1	758.564
1852	{-1}	M22401-26:C>T-LG6	26_LG_VI-7	LGVI-7	18.083	Fvb6	36303529	TGCAGGTTAGAATACAGACATTAGCTCGTAACATTTTGTATGAACGTGAAGGCGACATGTGTTTTTCTT	10022401|F|0-26:C>T-26:C>T	1	758.564
1853	{01}	EMFv010-180h	26_LG_VI-7	LGVI-7	19.51	Fvb6	35229797	#N/A	#N/A	#N/A	#N/A
1854	{10}	28867-10:A>G-LG6	26_LG_VI-7	LGVI-7	20.433	Fvb6	36547175	TGCAGGATCCACTCAGTTTTCAAAGTAATAGTGCCAATATTTGCAGACGAAGGTATAGATTTGCAGAAA	10028867|F|0-10:A>G-10:A>G	1	1285.12
1855	{-1}	M24131-43:C>G-LG6	26_LG_VI-7	LGVI-7	22.109	Fvb6	36156553	TGCAGTGTGCACAATTGTTTAGTGTAAATGATGAAGTTTAGACCCTTCTGGTTCAAGGATGTCGGTCAA	10024131|F|0-43:C>G-43:C>G	0.989583	489.162
1856	{-1}	M20868-26:G>A-LG6	26_LG_VI-7	LGVI-7	23.672	Fvb6	35709569	TGCAGGGATGTATTTGTTTGCAAGGCGTTCTCTTGCTGGAGGCTCCCCAAGGTAGATCCACAATTTACA	10020868|F|0-26:G>A-26:G>A	0.989583	325.648
1857	{0-}	F13882-66:T>G-LG6	26_LG_VI-7	LGVI-7	23.758	Fvb6	35774923	TGCAGCCATTGTATTTTAGGATTATATTTTCCCTATATTTCCCATATCTCATAATTTATCATTACATTT	10013882|F|0-66:T>G-66:T>G	1	358.836
1858	{10}	37612-45:T>C-	26_LG_VI-7	LGVI-7	25.521	Fvb6	35424477	TGCAGTAGAAATTGAATGCCCTTATCTGTAAAATTTTATCTGCACTCTTCTCCAGAAAGTATTTACAGA	10037612|F|0-45:T>C-45:T>C	1	851.692
1859	{10}	13496-33:G>T-LG6	26_LG_VI-7	LGVI-7	27.91	Fvb6	36670938	TGCAGAGGATGAAGCACACTGGGTGCACCCAAGGTTCCTCCAATTCTTGAAGCCAGATCCTCTGCTGTA	10013496|F|0-33:G>T-33:G>T	1	614.439
1860	{0-}	F19737-22:C>T-LG6	26_LG_VI-7	LGVI-7	30.21	#N/A	#N/A	TGCAGCCATCTCATTACTATCTCTCATGTTACTCCTAATCTAACAAATGCTACAATATTCATGCAACAA	10019737|F|0-22:C>T-22:C>T	0.989583	359.006
1861	{10}	26082-27:T>C-LG6	26_LG_VI-7	LGVI-7	31.33	Fvb6	35447382	TGCAGAATAGTAAAAATAACACATCTTTCTTTTCTTTGACCCAAAAACACAAAAAGGTAGCAATTTTAG	10026082|F|0-27:T>C-27:T>C	1	723.238
1862	{-1}	M11472-33:G>T-LG6	26_LG_VI-7	LGVI-7	33.139	Fvb6	32032960	TGCAGGGATCATAAATGCATGTATCAGTGAACAGTGAACATATATAATGGTAACCTTGCTAAAATATTA	10011472|F|0-33:G>T-33:G>T	1	455.936
1863	{0-}	F27348-31:G>T-LG6	26_LG_VI-7	LGVI-7	36.483	Fvb6	35664159	TGCAGGATGAGAAATTGATCCGACAGTGAGAGAGTATAGAAGCGTTGACTCACCAATCATCTTATACAA	10027348|F|0-31:G>T-31:G>T	0.989583	364.49
1864	{-1}	M27657-20:C>T-LG6	26_LG_VI-7	LGVI-7	36.878	Fvb6	32022897	TGCAGGCCTTGGTTAGTGACCGAGAAAAAAGCATTACCCAAGACACTAAAGCCATCAAACCAAACTTTC	10027657|F|0-20:C>T-20:C>T	1	374.484
1865	{0-}	F24384-9:C>T-LG7	12	LGVII-1	0	Fvb7	10776815	TGCAGGAACCGACCTTCATTCAAATTGTGTAGAGTTTGCAACATATCCACCTTTCCATCTGCATTACAG	10024384|F|0-9:C>T-9:C>T	0.979167	334.739
1866	{0-}	F34689-17:C>G-LG7	12	LGVII-1	3.434	Fvb7	10349272	TGCAGGTACATTCAGTGCCGGACCCAGGATTTTATATGACTGGGGGCATGTTCACCATTGATAAACAAA	10034689|F|0-17:C>G-17:C>G	0.96875	276.334
1867	{0-}	ChFvM212-122	12	LGVII-1	5.737	Fvb7	10645754	#N/A	#N/A	#N/A	#N/A
1868	{0-}	EMFv021-196	12	LGVII-1	6.258	Fvb7	9856950	#N/A	#N/A	#N/A	#N/A
1869	{0-}	F40809-35:C>T-LG7	12	LGVII-1	7.973	Fvb7	13351260	TGCAGCGTGCAACAACTGCTCTTTTAGGGAAGGACCCTAGGAAGCTTTATTCTATAACTCCATATTTTG	10040809|F|0-35:C>T-35:C>T	0.96875	277.942
1870	{0-}	F35129-34:T>A-LG7	12	LGVII-1	8.324	Fvb7	12605696	TGCAGGAAACACAAGGGAGTACTTAGCACAGAACTATAAACCAAAAGGATCAATCAGCAAGACCATTGC	10035129|F|0-34:T>A-34:T>A	0.989583	293.359
1871	{0-}	F43965-13:C>G-LG7	12	LGVII-1	9.718	Fvb7	13110691	TGCAGACGCCGCTCTTGCGGAGATCAAAACATCACTGTAGCCCAGTACCCTCTACCCTCCTCCCCTTTG	10043965|F|0-13:C>G-13:C>G	0.9375	400.902
1872	{0-}	F25393-13:C>A-LG7	12	LGVII-1	11.039	Fvb7	12158207	TGCAGGTGAGGTTCTTCCACATTTATTCTTTATTCTTGCTGCCTTCATATTCATCTAGGCAGGTGATAT	10025393|F|0-13:C>A-13:C>A	1	309.429
1873	{0-}	F14869-11:T>C-LG7	12	LGVII-1	12.346	Fvb7	12236301	TGCAGAAGCTGTGAACCAATACCTCAACATACCATCGTGTTTGCTTGGCAATTTGTACTTGATGAGGGA	10014869|F|0-11:T>C-11:T>C	1	631.221
1874	{0-}	F24059-66:C>T-LG7	12	LGVII-1	12.952	Fvb7	13443701	TGCAGTGAAGCAATCCCTATTTTGTGGGAATGCCATTCTCATCATCAGACCAATTGTTCTGCTGTACAT	10024059|F|0-66:C>T-66:C>T	1	491.19
1875	{0-}	F37373-65:A>G-LG7	12	LGVII-1	14.331	Fvb7	12564499	TGCAGCCAATGCCTGTGTTTTATGGCCTATGTTAGAGACCAGTTTTTGTTGCATGCTTACAAGTTATAA	10037373|F|0-65:A>G-65:A>G	0.96875	858.472
1876	{00}	31995-12:G>C-LG7	12	LGVII-1	15.452	Fvb7	14093760	TGCAGTATAGGTGTTGCAGGACTCCAGAGAATACACAAGTCAGTGTTACAATTGTCAATCCTGACAACA	10031995|F|0-12:G>C-12:G>C	1	849.122
1877	{0-}	F31440-63:G>A-LG7	12	LGVII-1	16.571	Fvb7	13917089	TGCAGGGAACTTCCATTCCGGATTTTACAGTCAGCAAGAGTTTCTGCTTCCTCAAGTTGCTGAGAAGGA	10031440|F|0-63:G>A-63:G>A	0.989583	415.048
1878	{0-}	F17574-60:G>A-LG7	12	LGVII-1	18.329	Fvb7	13886542	TGCAGATGACAGATATGCAGTAGCACATAGAAATCTGCCAGTGATTGAGGGCTTCTCCATGCATAAAAT	10017574|F|0-60:G>A-60:G>A	1	1427.95
1879	{0-}	F28779-10:A>G-LG7	12	LGVII-1	18.614	Fvb7	13619586	TGCAGACCCAATTGCTTCAAGGGCTTCATCCAAAATCAGGCTATTACCTTCCAAACACAACCACTTCTA	10028779|F|0-10:A>G-10:A>G	1	483.746
1880	{-1}	M16571-33:T>G-LG7	12	LGVII-1	18.679	Fvb7	17875526	TGCAGTAGAGTTCTGTTGTCATCCCTAACCTTTTTACCTTGAACTAACACCCCAACATTTAGGCCACCA	10016571|F|0-33:T>G-33:T>G	1	296.673
1881	{0-}	F11023-27:A>T-LG7	12	LGVII-1	19.437	Fvb7	15018858	TGCAGAAGTTGCAACAACTGAGCTGCCAGAGGTTTTGAAGACAGTTCAAGAAGCTGTAAGCCTTTCAGC	10011023|F|0-27:A>T-27:A>T	1	394.247
1882	{00}	32319--LG7	12	LGVII-1	20.271	Fvb7	14906212	TGCAGGTATATCATCAACCAGAAGAATAGAAGAAAAAGGGTACCGAAGTCTGCATTTCTGAGAAGCTTG	10032319|F|0--13:T>G	1	1147.32
1883	{-0}	M10992-23:A>C-LG7	12	LGVII-1	21.48	Fvb7	14552672	TGCAGCTGTTCTTAGTGGAAGAAAGAATGTTTTGGATATATTGTCCTTTAGATTTTGTGTGTGCAATTG	10010992|F|0-23:A>C-23:A>C	1	363.933
1884	{0-}	F33570-59:A>C-LG7	12	LGVII-1	21.665	Fvb7	13811800	TGCAGGCACATGTGATGTTGGCATTGGGTATTCCCAATTTGTGCCGCATGCTGGAGTATAGTGCCATTC	10033570|F|0-59:A>C-59:A>C	1	404.634
1885	{0-}	F10992-38:T>A-LG7	12	LGVII-1	23.344	Fvb7	14552672	TGCAGCTGTTCTTAGTGGAAGAAAGAATGTTTTGGATATATTGTCCTTTAGATTTTGTGTGTGCAATTG	10010992|F|0-38:T>A-38:T>A	1	363.933
1886	{-0}	M02602-62:T>C-LG7	12	LGVII-1	23.487	Fvb7	15352978	TGCAGTTCCCACATGAACCCCATGAAATCCACCTATTGTCCTTTCCATCTTTATACCTTCAATATATAA	10002602|F|0-62:T>C-62:T>C	0.9375	264.702
1887	{00}	12205-39:G>T-LG7	12	LGVII-1	25.074	Fvb7	14583664	TGCAGACTATGAGTGTACTAGCAGTAATGAGGAATTTGAGGTCTGAAGTTGATGCTGGAAGTATAAGAC	10012205|F|0-39:G>T-39:G>T	1	616.747
1888	{-0}	M38562-15:T>A-LG7	12	LGVII-1	28.715	Fvb7	14435781	TGCAGCATAACTTTCTCTAAACTGAAGCCAGATTGTTTAGAAAAAAATATGTCTGGTGATATTGGACGT	10038562|F|0-15:T>A-15:T>A	0.979167	346.1
1889	{00}	17307-30:G>A-LG7	12	LGVII-1	30.387	Fvb7	16589700	TGCAGCAGCTACAATGTCTACAACCCTTGAGTTTGACGAAGGGAAACTTGAATTGAGAATCTTTTACAG	10017307|F|0-30:G>A-30:G>A	1	1259.87
1890	{11}	SAAT-S1	12	LGVII-1	30.818	#N/A	#N/A	#N/A	#N/A	#N/A	#N/A
1891	{-0}	M31995-46:T>A-LG7	12	LGVII-1	32.928	Fvb7	14093760	TGCAGTATAGGTGTTGCAGGACTCCAGAGAATACACAAGTCAGTGTTACAATTGTCAATCCTGACAACA	10031995|F|0-46:T>A-46:T>A	1	849.122
1892	{00}	ChFvM084-159h	12	LGVII-1	34.421	Fvb7	17955629	#N/A	#N/A	#N/A	#N/A
1893	{11}	21227-23:G>T-LG7	12	LGVII-1	34.458	Fvb7	17527338	TGCAGTCCTCATAGAGATCAGTTGCAGGGAAAAGATTTCTTCTATTTCGTTCAATGAGGCTGAAACATT	10021227|F|0-23:G>T-23:G>T	1	685.91
1894	{0-}	F34731-41:C>A-LG7	12	LGVII-1	35.761	Fvb7	19595181	TGCAGAGTATGCTTAGTTTTAGCATGCAACAAGGTTCCAGACCCCAGTTTACAGGTCCTAGAAAGACAA	10034731|F|0-41:C>A-41:C>A	1	306.763
1895	{11}	40570-30:A>C-	12	LGVII-1	36.61	Fvb7	17726694	TGCAGAAAATAGCAGCAAGGGAACAGATGTAAGAAAATAAGATTAGAACACTTTTTATGACCAAAGGAA	10040570|F|0-30:A>C-30:A>C	1	769.849
1896	{0-}	ARSFL99-178	12	LGVII-1	37.701	Fvb7	19689181	#N/A	#N/A	#N/A	#N/A
1897	{0-}	F24562-63:G>A-LG7	12	LGVII-1	37.801	Fvb7	19700766	TGCAGTATTTAGGTGATCAATTATAGTCTTTGATGAATAATACTGTTCATCATCCTTTACCTCGCCAAC	10024562|F|0-63:G>A-63:G>A	1	483.333
1898	{0-}	F29139-53:T>C-LG7	12	LGVII-1	39.019	Fvb7	19640840	TGCAGTCACAAATTCATAATTTTTCTCTGTCATAAAAATCACATTTCCCCAGCTGCAAAAACATGAAAC	10029139|F|0-53:T>C-53:T>C	0.989583	518.204
1899	{00}	12447-6:T>A-LG7	12	LGVII-1	40.783	Fvb7	18120636	TGCAGGTTGGGCGCATTGTGTTGCAGTTACAGGTATTCTTGATTTCCCAACTTCATTTGATCAAGAAAT	10012447|F|0-6:T>A-6:T>A	1	1451.75
1900	{1-}	F21065-31:C>G-	12	LGVII-1	42.159	Fvb7	20358611	TGCAGGGATAGGGGATCTGGTCAACATGAAACAATTGATTATGTCTGGTAACATGTTCACAGGTAACAT	10021065|F|0-31:C>G-31:C>G	1	474.732
1901	{0-}	F25909-50:T>C-LG7	12	LGVII-1	43.201	Fvb7	20709382	TGCAGTACTCTGCAAGGCTTCTCAAACGGGCTAGAATGGTATGTAAACTTTATTGGCCTAACTAGCTAA	10025909|F|0-50:T>C-50:T>C	0.979167	449.435
1902	{-0}	M35119-35:A>G-LG7	12	LGVII-1	43.311	Fvb7	21679740	TGCAGGTCACCACAAACCAAAATAAGATCTGAGTCAGTCAACACAACTCAATAACAAGTACTTTGGGAG	10035119|F|0-35:A>G-35:A>G	1	376.381
1903	{11}	ChFaM208-229h	12	LGVII-1	44.188	Fvb2	1495368	#N/A	#N/A	#N/A	#N/A
1904	{-0}	M21972-10:G>A-LG7	12	LGVII-1	45.657	Fvb7	22169466	TGCAGATTTGGTGTAAAATGGTTTTTCATTTTCAATATGAAGAAGTCAGAGATTTTGATGTTGTACATT	10021972|F|0-10:G>A-10:G>A	1	453.421
1905	{1-}	F14673-22:C>G-LG7	12	LGVII-1	45.869	Fvb7	21061820	TGCAGCGAACAACAGTTTTTACCACTTTAGGTTTCCTGCTTTATCATTTCACAGTAGATTGATATTATT	10014673|F|0-22:C>G-22:C>G	0.979167	384.016
1906	{1-}	F41371-41:A>C-LG7	12	LGVII-1	46.82	Fvb7	20985954	TGCAGTAGAAAAAGAGTCTGGTTTTGGTTTTCAAAGACCGAAAGAGGAAGAGAGAGTTGCTATTCTGAG	10041371|F|0-41:A>C-41:A>C	0.947917	332.118
1907	{-0}	M21555-61:T>C-	12	LGVII-1	47.268	#N/A	#N/A	TGCAGATTGCCATGACTTGCAAACAACACTAAATCGTAAATAATCTGATGGTAACTCTAATTTCCCTGA	10021555|F|0-61:T>C-61:T>C	1	655.847
1908	{0-}	ChFaM160-193	12	LGVII-1	47.951	Fvb7	22119668	#N/A	#N/A	#N/A	#N/A
1909	{0-}	CFVCT023-129	12	LGVII-1	48.696	Fvb7	22456147	#N/A	#N/A	#N/A	#N/A
1910	{1-}	F21858-47:A>G-	12	LGVII-1	49.822	Fvb7	20981694	TGCAGAATTTGGGAACCTCATGAGTGTTCAGATCATGTGAGCTTTACAAGGAATTGTTTTTACAGATCG	10021858|F|0-47:A>G-47:A>G	1	517.574
1911	{0-}	Pro:FaOMT-S1	12	LGVII-1	51.379	Fvb7	23599049	#N/A	#N/A	#N/A	#N/A
1912	{0-}	F12693-10:A>G-LG7	12	LGVII-1	53.35	Fvb7	23109799	TGCAGCGTGCAAAGGAGTAGAGGTACTGACAGAGGGTCTACGTCTGTTCCTGCTGTACTGATTTTTCAA	10012693|F|0-10:A>G-10:A>G	1	530.881
1913	{-0}	M34083-13:A>T-LG7	12	LGVII-1	53.941	Fvb7	21920310	TGCAGCTGTAAAAATCAAAAGCAAGCACTTGATGAAAAAGAAGGTTGGTGATTTTGGACGAGATGGACA	10034083|F|0-13:A>T-13:A>T	1	261.165
1914	{0-}	F23815-14:C>G-	12	LGVII-1	54.459	Fvb7	23970786	TGCAGCTGATATTACCGAACCCTCGGGTAACACGATTTCAGTTTTATTATACGTTTTACAGATCGGAAG	10023815|F|0-14:C>G-14:C>G	0.989583	412.684
1915	{-1}	M22557-66:G>A-LG7	12	LGVII-1	58.42	Fvb7	21355875	TGCAGATGTGCATTTCTCTTATCCTTTGAGACCTGATGTAGAAATTCTGAATGGTCTAAATCTAACGCT	10022557|F|0-66:G>A-66:G>A	0.989583	330.482
1916	{0-}	F30123-19:T>C-LG7	12	LGVII-1	58.618	Fvb7	23505867	TGCAGAAGAGTCCTCCTTATGCACTAACAAGAGGAAAGAACAAAGACTGGGCAGTAGCACTAAGAGCCC	10030123|F|0-19:T>C-19:T>C	0.979167	729.757
1917	{0-}	F38007-17:T>C-LG7	12	LGVII-1	62.184	Fvb7	23146906	TGCAGGTATAATTCAGATTTAGCCTGAAACAACACTTCCTCTCCATCTTATAGCTTCAATGAAAGGTAA	10038007|F|0-17:T>C-17:T>C	0.979167	311.055
1918	{-0}	M30466-33:C>T-	11	LGVII-2	0	Fvb7	1178081	TGCAGTGTTTACACAAATTCAGGGAAAATCTTTCTCTGGAATACCAGATCCAATTGATTGAGTAAACCA	10030466|F|0-33:C>T-33:C>T	1	477.838
1919	{-0}	M10869-62:G>T-LG7	11	LGVII-2	3.362	Fvb7	1198952	TGCAGCTTCCTTGGCAGCTTTCTGCGCAGCTGCATCATTACAAGCAGCCATGAACTTCTCCAGCTCTTC	10010869|F|0-62:G>T-62:G>T	1	485.943
1920	{-0}	M10757-45:A>G-LG7	11	LGVII-2	6.744	Fvb7	1164118	TGCAGGAGTAAACTTGTTGGCATCAGCGCAGACATAAAATTATGCAACAGATGAACCAAAGTGAGTCAA	10010757|F|0-45:A>G-45:A>G	1	526.58
1921	{-1}	ChFaM018-229	11	LGVII-2	8.52	Fvb3	10002510	#N/A	#N/A	#N/A	#N/A
1922	{-0}	M33620-12:A>G-LG7	11	LGVII-2	9.632	Fvb7	10052351	TGCAGTGAACTAAGACTTTGTATTGTAATATGTTGGATCACTTCCCCCTCTATTCGCCTTGATTTATTC	10033620|F|0-12:A>G-12:A>G	0.979167	250.786
1923	{-1}	M24083-62:A>G-	11	LGVII-2	11.636	Fvb7	5162889	TGCAGATTGTGAAGATGGGGATAGGAAACGGAAGCGAATTGTTGGATAGCTTTGGAGACGCAATAAAAA	10024083|F|0-62:A>G-62:A>G	0.989583	491.939
1924	{-1}	M13164-24:T>C-LG7	11	LGVII-2	13.901	#N/A	#N/A	TGCAGCATTCTACGTATTGGGAGATTCGTCTGTTGATTGCGGAGACAACACACTGTTTTACCCACTCAT	10013164|F|0-24:T>C-24:T>C	1	600.754
1925	{-1}	M00297-18:G>A-LG7	11	LGVII-2	15.478	Fvb7	5348660	TGCAGTAGGTAAAATGACGCGTTCAATCGGAGATAAAAGAGAAGAGAACTGAATGGATTCAAGTTGTTG	10000297|F|0-18:G>A-18:G>A	0.989583	296.945
1926	{-1}	M16374-34:T>A-	11	LGVII-2	16.588	#N/A	#N/A	TGCAGCAAAAAAGCAAAATAAGAATACAGCCTACTTTAGGACTCAGTTGCAGATTTTCATTTCTTGCAG	10016374|F|0-34:T>A-34:T>A	1	437.851
1927	{-0}	M10619-30:G>A-	11	LGVII-2	17.676	Fvb7	8198081	TGCAGTTTGTCACGATGGTACCCAAGGGATGAAGCTCCACATCAGAATTCTGCAAAAGGTTACAGATCG	10010619|F|0-30:G>A-30:G>A	1	590.903
1928	{-0}	M18448-17:T>C-LG7	11	LGVII-2	18.449	#N/A	#N/A	TGCAGAATCCTAGCCAGTCTCTTCTGCCTGCTACTCCAAAAGTTCTTGACATCATTGTCAGTTCTTCCA	10018448|F|0-17:T>C-17:T>C	1	546.594
1929	{-0}	M13505-46:T>G-LG7	11	LGVII-2	20.524	Fvb7	12213900	TGCAGCTATTCAAGTGTTGGAGGTATGTTTATAACTAGTGTGATATTTATGAAGTTGTCAATGTGGGAT	10013505|F|0-46:T>G-46:T>G	1	504.136
1930	{-0}	M20438-39:A>G-LG7	11	LGVII-2	20.865	Fvb7	11986759	TGCAGTGGCATAAAGAATTTGGGTCAATACAGAACAAATAATTACATATGGACAAGACTGACAGAAGTT	10020438|F|0-39:A>G-39:A>G	1	972.069
1931	{-0}	M23840-38:G>T-	11	LGVII-2	21.489	#N/A	#N/A	TGCAGTTGGTTGCTCTATTGCAGTAAATTCATCTTCCAGATGGTAACAAATGGTACATCTTTCTAATTC	10023840|F|0-38:G>T-38:G>T	1	654.14
1932	{-0}	M11379-37:C>T-LG7	11	LGVII-2	21.901	Fvb7	9140362	TGCAGGGAACATATCTTGTTGCTCATGAACCTGATGACGACAATATTTTACGGACCCGAACATATGATG	10011379|F|0-37:C>T-37:C>T	1	1743.46
1933	{-0}	BFACT029-231	11	LGVII-2	22.433	Fvb7	9743839	#N/A	#N/A	#N/A	#N/A
1934	{-1}	M34151-64:C>T-LG7	11	LGVII-2	22.847	Fvb7	6487965	TGCAGCTATGGAGGAGAAAGCAGCAATCAGATTTAGTTGGGGTTTTGCCAAAGATTTCAAGGGCCTTCC	10034151|F|0-64:C>T-64:C>T	0.989583	357.462
1935	{-1}	M31315-36:G>T-LG7	11	LGVII-2	23.669	Fvb7	7342821	TGCAGTCTTCAGCAGAGTTGTCATCCACTGAGCTGTGGTCTGCGGGTCATTGTAGAACCAACACTGTGG	10031315|F|0-36:G>T-36:G>T	0.989583	800.511
1936	{-0}	M22152-66:G>T-LG1	11	LGVII-2	24.188	#N/A	#N/A	TGCAGGATGTGCAAGTCAAGCCATTTGGATAAGAAGAGTCTTGAAGATGCTTGGCTATGATCAGGAGGA	10022152|F|0-66:G>T-66:G>T	0.958333	364.474
1937	{-0}	M31503-66:C>T-LG7	11	LGVII-2	24.637	Fvb7	12255752	TGCAGGCAAGATGAACCAATATATGCCACCACGTGTTTGTGTGGCCCCGCCCTCATTTGCGTGAACCTG	10031503|F|0-66:C>T-66:C>T	0.989583	698.987
1938	{-0}	M16469-32:C>T-	11	LGVII-2	25.942	Fvb7	11917263	TGCAGCAACTGAATGGTGTATCTTCTTGTTCTCTGCAAGAAAAAAGAAAAGTTGTTACAGATCGGAAGA	10016469|F|0-32:C>T-32:C>T	1	1432.26
1939	{-0}	M29278-48:C>T-LG7	11	LGVII-2	27.498	Fvb7	12783032	TGCAGACACTTAGAATAAAATCAAATCCTATTTTACTCAATTACTTTGCTTTCTTTATGATCTTGATCC	10029278|F|0-48:C>T-48:C>T	0.989583	487.397
1940	{-0}	M26188-63:G>A-	11	LGVII-2	27.84	#N/A	#N/A	TGCAGTATAGCGATTATCATCCTGAAAGCACACAATATGATAGGAGAACAAAGTGAGATGTAAGAAGAG	10026188|F|0-63:G>A-63:G>A	0.989583	452.994
1941	{-0}	M36702-57:A>T-LG7	11	LGVII-2	28.568	#N/A	#N/A	TGCAGGACTTACAGAATGGAGTGACTTTCCCGAACTAGGGACTATGGGAGACCTACTAGCATCACCTGA	10036702|F|0-57:A>T-57:A>T	1	333.036
1942	{-0}	M39445-48:G>T-LG7	11	LGVII-2	29.736	Fvb7	10338481	TGCAGGTATACTCTCCAACCCCTGAAATCAAACACTTCAAATTATCACGGCTTTTCTAAAAGCTCTAAA	10039445|F|0-48:G>T-48:G>T	0.96875	373.249
1943	{-0}	M11082-32:A>G-LG7	11	LGVII-2	30.769	Fvb7	10905317	TGCAGATTCACTACCTACAAACCATAAGACACATCAATTCAATGCTTTTGTATTAGGTAAGGTATCGTT	10011082|F|0-32:A>G-32:A>G	1	402.427
1944	{-0}	M12362-30:C>T-LG7	11	LGVII-2	31.441	Fvb7	12610287	TGCAGAACTAGTTGACTTTGATGAAATGCTCCCTTGTTCGGCATACCAGAACTCGGTATCCTGAAAACT	10012362|F|0-30:C>T-30:C>T	1	410.717
1945	{-0}	M37821-16:A>G-LG7	11	LGVII-2	32.022	Fvb7	13043787	TGCAGGTTTGTTAGTAATAGCAGAGGCTGCATCGCAGCGTCCTTGCTCATGAAACACCAAATCACACGC	10037821|F|0-16:A>G-16:A>G	0.989583	447.885
1946	{-0}	M26503-7:A>G-LG7	11	LGVII-2	33.001	Fvb7	13076972	TGCAGCTAGTTTCTTGGAATGTGGGTTTTCTTGCGACCTAGGTCATTATAATAATCTATGGCCCTATCT	10026503|F|0-7:A>G-7:A>G	0.979167	371.095
1947	{-0}	M13795-39:A>G-LG7	11	LGVII-2	33.889	Fvb7	13177812	TGCAGACACTATAGGTGGGACAAGTATAACAGAAAGACAAATTCCTTTCAATCTGTCACTAAAGAATAA	10013795|F|0-39:A>G-39:A>G	1	469.86
1948	{-0}	M15694-12:T>A-LG7	11	LGVII-2	35.891	Fvb7	13217391	TGCAGGTAATATTTTGAATTCTGCATGGTTGAACTGGACCCCATACCATCTCTTTGTTGATTTTGTCAT	10015694|F|0-12:T>A-12:T>A	1	414.218
1949	{-0}	M26148-15:G>A-LG7	11	LGVII-2	37.205	Fvb7	13822686	TGCAGGATCATTTTGGTTACTCAGGTAATAACATGGTAAACCGCCTTGGGAAGGGAAACCGAAGTAGTC	10026148|F|0-15:G>A-15:G>A	1	1218.01
1950	{-0}	M36328-18:C>T-LG7	11	LGVII-2	39.409	Fvb7	13524461	TGCAGCTTCATCCTCAGACGCGCGAGTACTCGTCCAAATGAATCATCAGTTTTCCCTGTAACTGACGCA	10036328|F|0-18:C>T-18:C>T	1	336.704
1951	{-1}	M10990-32:A>G-LG7	11	LGVII-2	41.503	Fvb7	15935689	TGCAGCTTTTCACTAAATAATCTATGTATTGCATACCAAACACGAACAAGAATACAAATCATCAACAGA	10010990|F|0-32:A>G-32:A>G	1	330.55
1952	{-1}	M22057-55:G>T-	11	LGVII-2	43.537	Fvb7	14884670	TGCAGTCTCTAATAGCTACAAGAGATTAGGTGAAGAATCCTTTGATTTCTAGTGAGTATTATGAACCGG	10022057|F|0-55:G>T-55:G>T	1	524.606
1953	{-1}	SAAT-S2	11	LGVII-2	44.818	#N/A	#N/A	#N/A	#N/A	#N/A	#N/A
1954	{10}	21145-30:G>A-LG7	11	LGVII-2	46.797	Fvb7	17853404	TGCAGCAGCTCCAACAACACAAGGGGAATGGTCATTCAACAGTATTCCAATAACCTGCATAATGTAGAA	10021145|F|0-30:G>A-30:G>A	1	603.576
1955	{-0}	M18758-27:T>C-LG7	11	LGVII-2	50.347	Fvb7	18724761	TGCAGGTTAGGGTGTATGTCATTGTGATTTACTTCTGTTGTTGGTTTGGTGGATAATGTAAACTAAAAT	10018758|F|0-27:T>C-27:T>C	1	2037.47
1956	{01}	30162-27:A>G-LG7	11	LGVII-2	50.924	Fvb7	18047965	TGCAGCTAAATGTGCTTCTGTGTAAACATGGTTATAGGAGATATATGAAGTGGAAGAGTGTTGTGTAGG	10030162|F|0-27:A>G-27:A>G	1	725.871
1957	{-0}	M31664-22:C>T-LG7	11	LGVII-2	51.522	Fvb7	18693356	TGCAGAAAATGACGATGAAAAACGACAGTAGCAATAACAGAAACATGTCACAATTCATCAGATGGAGAT	10031664|F|0-22:C>T-22:C>T	1	305.301
1958	{-0}	M21328-31:A>T-LG7	11	LGVII-2	53.107	Fvb7	18508167	TGCAGCCAGACATACCATGCTCAACTAATCAATGTTGTATCTGATGATCACATTGCCTAATGATCCTCA	10021328|F|0-31:A>T-31:A>T	1	287.471
1959	{01}	UDF005-216h	11	LGVII-2	53.565	Fvb4	27512614	#N/A	#N/A	#N/A	#N/A
1960	{01}	11868-48:A>C-LG7	11	LGVII-2	54.142	Fvb7	17897918	TGCAGACAATAGTCACTGGTGCTGGGGATGAAACTCTCAGATTCTGGAATGTATTCCCTTCCGTAAAAA	10011868|F|0-48:A>C-48:A>C	1	840.054
1961	{-0}	M18777-63:C>A-LG7	11	LGVII-2	55.418	Fvb7	18832552	TGCAGGACTGTTACTGTTGGTCCAGAAATATACGTGAGTGGAACGAATGTCATACGGATATTGCAAGTT	10018777|F|0-63:C>A-63:C>A	1	380.448
1962	{01}	20385-29:A>C-	11	LGVII-2	56.274	Fvb7	17896956	TGCAGTCACAAGCTAGAACATAGAAGCTAACATAGAAGCTAGAATGTACCCAAATTGCAAGTCCAACAT	10020385|F|0-29:A>C-29:A>C	1	1087.67
1963	{-0}	M38242-49:G>A-LG7	11	LGVII-2	57.157	Fvb7	19356649	TGCAGGTCCTAGATGACCAATTGTATACCCAACTACTATTATCTGTGCTGATTATGAACATGATTTCAA	10038242|F|0-49:G>A-49:G>A	1	265.073
1964	{10}	ChFvM084-153h	11	LGVII-2	57.548	Fvb7	17955629	#N/A	#N/A	#N/A	#N/A
1965	{01}	21244-54:G>A-LG7	11	LGVII-2	58.522	Fvb7	18023635	TGCAGCATGTAAATTCTCAAGGTATATCAAGTTCCTGGAAGTAGGGTTCTTTGAGCTTGATACGTGGAA	10021244|F|0-54:G>A-54:G>A	1	936.018
1966	{-0}	M13757-40:C>A-	11	LGVII-2	59.317	Fvb7	19248486	TGCAGGATACTTGGAATGAGCTTCTCTTTGCCAAAATGTTCTATCCTTGATCCTTGTAAAAGAAAAGAA	10013757|F|0-40:C>A-40:C>A	1	718.091
1967	{-0}	M14309-15:A>G-LG7	11	LGVII-2	61.048	Fvb7	19705178	TGCAGATGTCCCACAATCTCAGGGTCCAAATAAACCCCAATTGCTGTGAACTTGATTTGCAAAAAGTGT	10014309|F|0-15:A>G-15:A>G	1	318.727
1968	{-0}	M18487-27:T>A-	11	LGVII-2	62.799	Fvb7	19931082	TGCAGGGCAGGGCCTTTCACATTTGTGTGGTGTGCAGTTGTGCATAAACGTACTGTAAAAGATTGCCAA	10018487|F|0-27:T>A-27:T>A	1	1169.66
1969	{-0}	M32709-20:T>C-LG7	11	LGVII-2	64.229	Fvb7	20981687	TGCAGAATTTGGTAACCTCATGAGTGTTCAGATCATGTGAGCTTTACAAGGAATTGTTTATAATTTTGG	10032709|F|0-20:T>C-20:T>C	1	913.207
1970	{01}	11619-48:C>A-LG7	11	LGVII-2	64.8	Fvb7	21971622	TGCAGTCGTACAATCCCTCATCGTTGGGATCGTGTCTATGACTTTTGTCTTCATAAGTAGAGACTACAT	10011619|F|0-48:C>A-48:C>A	1	950.455
1971	{-0}	M27529-47:G>T-LG7	11	LGVII-2	65.422	Fvb7	20582430	TGCAGTTGCATATTGATGGCATGGAGCTGCACATGTTTATCATGAGCGGCACTTTTCAGAGCGTTTATA	10027529|F|0-47:G>T-47:G>T	1	505.585
1972	{-0}	M13457-6:C>T-LG7	11	LGVII-2	66.086	Fvb7	20297445	TGCAGACTATGTGTGGATGTTCATCTTTGGAGCAATGTCGCTTTTGGTACTTACAAAACTTCAGCAAAA	10013457|F|0-6:C>T-6:C>T	1	750.913
1973	{01}	CFVCT023-122h	11	LGVII-2	67.554	Fvb7	22456147	#N/A	#N/A	#N/A	#N/A
1974	{-0}	M24644-24:A>G-LG7	11	LGVII-2	68.356	Fvb7	21383828	TGCAGATGTTACTTTCCCAAGCAAAAATTGTTTGCTCACTTCAATACCAGTGTGAGTTGTAAATCAAAA	10024644|F|0-24:A>G-24:A>G	1	631.696
1975	{01}	14714-11:C>T-LG7	11	LGVII-2	68.594	Fvb7	22800748	TGCAGGAGATTCGGGTAATAAGGCTGATGCCATGAATGACGATAGAGTGGAGCTTGAGAAAAGTAATAT	10014714|F|0-11:C>T-11:C>T	1	875.059
1976	{-0}	M11241-50:A>G-LG7	11	LGVII-2	69.186	Fvb7	19594507	TGCAGTCACAGAAACACAGATAATGTCAGGAGAGACAAACAGACAGACAGACAAAGAGATGCAGATTTG	10011241|F|0-50:A>G-50:A>G	1	452.217
1977	{10}	ChFaM160-187h	11	LGVII-2	70.466	Fvb7	22119668	#N/A	#N/A	#N/A	#N/A
1978	{-0}	M17865-45:G>T-LG7	11	LGVII-2	70.81	Fvb7	21012741	TGCAGATCCTGCAAATGTGGAATACGTGTTCAAAACAAACTTTGCGAACTATAGCAAGGTACGTTATAT	10017865|F|0-45:G>T-45:G>T	1	926.869
1979	{01}	FaOMT-217/248	11	LGVII-2	71.728	Fvb7	23595141	#N/A	#N/A	#N/A	#N/A
1980	{01}	mesifurane	11	LGVII-2	71.941			#N/A	#N/A	#N/A	#N/A
1981	{01}	EMFv023-176/199	11	LGVII-2	72.104	Fvb7	23481471	#N/A	#N/A	#N/A	#N/A
1982	{-0}	M16131-13:A>C-LG7	11	LGVII-2	72.44	Fvb7	21423343	TGCAGTAGTAGGAATAGTAAGATTCCTGGTTTCATGCATACTCAAAGCTAGCTAGACTGCATGTTGTTC	10016131|F|0-13:A>C-13:A>C	1	281.261
1983	{-0}	M34179-64:T>C-LG7	11	LGVII-2	74.066	Fvb7	20163323	TGCAGACGTGGTTGATAAAGCTGAAATTAGGGTGAAGAAAGCTTTGGCTGCATATCAAGAGACATTGAC	10034179|F|0-64:T>C-64:T>C	0.979167	294.546
1984	{-0}	M11988-39:T>C-LG7	11	LGVII-2	75.165	Fvb7	21257475	TGCAGGTGAAATATTGTTTAGTGCTGAAGGAAATGATGATAAGGGCTAATATGTGTGGCAGCATATCTT	10011988|F|0-39:T>C-39:T>C	1	411.506
1985	{01}	27475-34:C>T-	11	LGVII-2	77.458	#N/A	#N/A	TGCAGAATTTAGATGAAGTGGAATGGAAGAAAGCCAGGGCAACCAGATTTGAATTACAGATCGGAAGAG	10027475|F|0-34:C>T-34:C>T	1	785.638
1986	{-0}	M00337-46:A>T-LG7	11	LGVII-2	79.33	Fvb7	19999949	TGCAGAAACACTAAAACTATGCATGAAGCACACACCACTATAAAATAATACCTCAAACTTTCTGTCTAT	10000337|F|0-46:A>T-46:A>T	0.989583	276.904
1987	{-0}	M41524-51:A>G-LG7	11	LGVII-2	80.99	Fvb7	20989675	TGCAGTGGAAGTGCTGTGACATTCATGTAAAGGAATTTGACGAGTTTGTGAACATCCCTCCGTGTACCA	10041524|F|0-51:A>G-51:A>G	0.958333	287.51
1988	{11}	30135-25:A>C-LG7	21	LGVII-3	0	Fvb7	11490257	TGCAGTTGTATCGTCTAGCTGCACTAAGAAGCATATGTAATGGACCTGCTCCACCTGCAATGTTCCAAG	10030135|F|0-25:A>C-25:A>C	1	683.931
1989	{-1}	M19417-45:C>T-LG7	21	LGVII-3	0.836	Fvb7	13146185	TGCAGCGTTTTCTGGTTCTGCAAGCAAGTTGGTAGATATGAATGTCTCTGAGACATATTTGTGGGCACA	10019417|F|0-45:C>T-45:C>T	1	284.951
1990	{11}	20483-26:C>G-	21	LGVII-3	4.506	#N/A	#N/A	TGCAGGACTAGTGGTTTCTACTTGTTCAGCTTATGAAACTTGGATTTTACAGATCGGAAGAGCGGTTCA	10020483|F|0-26:C>G-26:C>G	1	646.13
1991	{-1}	M41956-51:C>T-LG7	21	LGVII-3	5.047	Fvb7	6252540	TGCAGCAAAAATTGCCTGGCGCTTGTTGCTTCTCGTCAGAGTGTACCTGAGCCCGAGATGATCTTCCAT	10041956|F|0-51:C>T-51:C>T	0.947917	288.456
1992	{1-}	F11715-5:G>C-LG7	21	LGVII-3	7.74	Fvb7	11563502	TGCAGGTGACCAATCTTTGTGCACTGATTTGATAAGAGCAGCTAAGCCACTAACATGAGGGCAAGACAT	10011715|F|0-5:G>C-5:G>C	1	257.8
1993	{-1}	M34861-49:A>G-LG7	21	LGVII-3	7.838	Fvb7	4368856	TGCAGTAGAAACATTATTAGCATATGAGCAGACTGAAATTGAGCTAATAAAAAAGCCAAAAAATTTCAC	10034861|F|0-49:A>G-49:A>G	0.979167	474.331
1994	{-1}	M28332-40:C>T-LG7	21	LGVII-3	8.801	Fvb7	13385396	TGCAGATATTGTGTACAGAGCATGTTTTGAACAGATTATACGTCAGAATGAGAAGTATTACAAAAGGTA	10028332|F|0-40:C>T-40:C>T	1	636.522
1995	{00}	34311-15:T>C-	21	LGVII-3	10.059	Fvb7	2480812	TGCAGACAGTTGGTATAAAAATGAAATTCTGGTAAGATGCAAAACATAGAGAAAAGCATGAACAAACTC	10034311|F|0-15:T>C-15:T>C	1	1098.06
1996	{11}	23171-65:T>G-LG7	21	LGVII-3	10.096	Fvb7	1205598	TGCAGTGATACCCTTTGTCTGCTTCCATTTGTTTGTTTTATTTTAGTTTTTGTTTTACAATTCGCTGTT	10023171|F|0-65:T>G-65:T>G	1	1151.51
1997	{-1}	M20389-14:T>C-LG7	21	LGVII-3	10.84	Fvb7	6838157	TGCAGGCTGAAGTTTACATTGTTGGTGGATCATAAATCACAAATGGACATTAGGAAGTGAAGAAAATAA	10020389|F|0-14:T>C-14:T>C	1	323.881
1998	{-1}	M20221-6:C>A-LG7	21	LGVII-3	11.252	Fvb7	4815838	TGCAGGCAAGATCTTTGATATTGTGGAGTATGTAACAGATGAGAACTATCTCAATGCATTTGTTTTACA	10020221|F|0-6:C>A-6:C>A	1	630.51
[truncated: 91 more rows]

## Sheet: Table 4B
Supplementary Table 4B List of annotated genes in the F. vesca H4 reference genome (F. vesca v4.0.a1 genome assembly and annotation and equivalent gene names in v1 and v2; with p values and B-score of blast included). Genes in the chromosomal intervals of QTL for Sucrose/Raffinose/Succinate and L-AA in Fvb5 are highlighted in yellow and green, respectively5
gene_V4	gene_V1	p_val	B_score	gene_V2	p_val	B_score	LG	init	end	Function	NCBI_LOC	NCBI_SEQ	N GENES	TRAIT	Linked marker	position
FvH4_1g00010	gene10171	0	1382	gene10171-v2.0.a2-hybrid.t1	0	1662	Fvb1	7269	12982	e3 ubiquitin ligase big brother-related
FvH4_1g00020	gene10170	0	1602	gene10170-v1.0-hybrid.t5	0	1700	Fvb1	16389	19341	bifunctional protein 2-like isoform x2	LOC101309186	XM_004287151.2
FvH4_1g00030	gene10169	0	1370	gene10169-v1.0-hybrid.t1	0	1370	Fvb1	21051	24108	aminoacyl trna synthase complex-interacting multifunctional protein 1	LOC101308900	XM_004287150.2
FvH4_1g00040	gene10168	0	3225	gene10168-v1.0-hybrid.t1	0	3225	Fvb1	21077	29177	methylenetetrahydrofolate reductase 2-like	LOC101308604	XM_004287149.2
FvH4_1g00050	gene30492	0	769	gene10167-v2.0.a2-hybrid.t1	0	1972	Fvb1	30030	38662	histone-lysine n-methyltransferase ashh3
FvH4_1g00060	gene10166	0	1220	gene10166-v2.0.a2-hybrid.t1	0	2731	Fvb1	40138	46152	mlo-like protein 1
FvH4_1g00070	gene10165	0	2473	gene10165-v2.0.a2-hybrid.t1	0	2408	Fvb1	45942	50859	guanosine nucleotide diphosphate dissociation inhibitor 2
FvH4_1g00080	gene10164	0	3317	gene10164-v1.0-hybrid.t5	0	3317	Fvb1	53125	57414	ankyrin repeat protein skip35-like	LOC101297382	XM_011468161.1
FvH4_1g00090	gene10163	0	1701	gene10163-v2.0.a2-hybrid.t1	0	1710	Fvb1	62313	64614	19766415 late embryogenesis abundant group 2 isoform 1
FvH4_1g00100	gene10162	0	3754	gene10162-v2.0.a2-hybrid.t1	0	3398	Fvb1	64749	71198	19766416 isoform 1
FvH4_1g00110	gene10161	0	1260	gene10161-v2.0.a2-hybrid.t1	0	1175	Fvb1	71703	75981	-dimethyl-8-ribityllumazine chloroplastic
FvH4_1g00120	gene10159	0	2787	gene10159-v2.0.a2-hybrid.t1	0	2749	Fvb1	75953	81988	poly(adp-ribose) glycohydrolase 1-like
FvH4_1g00130	gene10158	0	1613	gene10158-v1.0-hybrid.t1	0	1613	Fvb1	82072	85286	protein disulfide-isomerase a5
FvH4_1g00140	gene10157	0	1213				Fvb1	83961	85009
FvH4_1g00150	gene10156	0	791	gene10156-v1.0-hybrid.t1	0	791	Fvb1	86670	87107	PREDICTED: uncharacterized protein LOC103956047
FvH4_1g00160	gene10155	0	1588	gene10155-v2.0.a2-hybrid.t1	0	1494	Fvb1	87784	92686	PREDICTED: uncharacterized protein LOC101305205 isoform X1
FvH4_1g00170	gene10155	0	796	gene10154-v1.0-hybrid.t1	3e-50	201	Fvb1	93942	96594
FvH4_1g00180	gene10155	0	796	gene10154-v1.0-hybrid.t1	2e-50	201	Fvb1	94416	96563
FvH4_1g00190	gene10154	0	691	gene10154-v1.0-hybrid.t1	0	691	Fvb1	98753	99145
FvH4_1g00200	gene10152	0	2681	gene35234-v2.0.a2-hybrid.t1	0	2462	Fvb1	101918	109314	la-related protein 6b
FvH4_1g00210	gene10152	0	1700	gene35236-v2.0.a2-hybrid.t1	0	1748	Fvb1	114137	117491	probable uridine nucleosidase 2
FvH4_1g00220	gene10151	0	3268	gene10151-v1.0-hybrid.t2	0	3268	Fvb1	117694	119505	probable gpi-anchored adhesin-like protein pga55	LOC101296809	XM_004288689.2
FvH4_1g00230	gene10150	0	1456	gene10150-v2.0.a2-hybrid.t1	0	2778	Fvb1	119700	124660	general transcription factor 3c polypeptide 5-like isoform x2
FvH4_1g00240	gene10149	0	1234	gene10149-v1.0-hybrid.t1	0	1353	Fvb1	124773	126796	probable thiol methyltransferase 2	LOC101303259	XM_004287130.2
FvH4_1g00250	gene10148	0	3193	gene10148-v1.0-hybrid.t4	0	3193	Fvb1	128002	131390	ankyrin repeat-containing protein at5g02620-like	LOC101302970	XM_004287129.2
FvH4_1g00260	gene10147	0	2149	gene10146-v2.0.a2-hybrid.t1	0	2105	Fvb1	133345	135140	polygalacturonase-like
FvH4_1g00270	gene10146	0	2181	gene10146-v2.0.a2-hybrid.t1	0	2104	Fvb1	136396	138398	polygalacturonase-like
FvH4_1g00280	gene10145	4e-115	414	gene35237-v2.0.a2-hybrid.t1	7e-115	414	Fvb1	140054	141487	hd domain-containing protein 2
FvH4_1g00290	gene10145	0	2019	gene35238-v2.0.a2-hybrid.t1	0	2122	Fvb1	145086	147757	33156065 endo-polygalacturonase
FvH4_1g00300	gene10144	0	2289	gene10144-v1.0-hybrid.t1	0	2289	Fvb1	153921	155189	f-box kelch-repeat protein at3g23880-like	LOC101295949	XM_004288686.2
FvH4_1g00310	gene34735	0	1710	gene34735-v1.0-hybrid.t1	0	1710	Fvb1	156052	157169	glutathione s-transferase t3-like isoform x2
FvH4_1g00320							Fvb1	164559	165213
FvH4_1g00330	gene10143	0	2013	gene10143-v1.0-hybrid.t1	0	2013	Fvb1	165931	167416	2-alkenal reductase (nadp(+)-dependent)-like	LOC101302385	XM_004287127.2
FvH4_1g00340	gene10141	0	3858	gene10140-v1.0-hybrid.t1	0	1889	Fvb1	168480	192365	2-alkenal reductase (nadp(+)-dependent)-like	LOC101300754	XM_004287122.2
FvH4_1g00350	gene10139	0	2765	gene10139-v1.0-hybrid.t3	0	2765	Fvb1	192047	197185	acetolactate synthase small subunit chloroplastic-like	LOC101295370	XM_004288685.2
FvH4_1g00360	gene10138	0	1701	gene35244-v2.0.a2-hybrid.t1	0	2453	Fvb1	198033	202810	dual specificity protein kinase shkc-like
FvH4_1g00370	gene10138	0	857	gene35245-v2.0.a2-hybrid.t1	0	737	Fvb1	203594	205539	40s ribosomal protein s24-1
FvH4_1g00380	gene10137	0	3869	gene10137-v1.0-hybrid.t1	0	3869	Fvb1	205886	211754	letm1 and ef-hand domain-containing protein mitochondrial-like	LOC101299408	XM_004287116.2
FvH4_1g00390	gene10136	0	1667	gene10136-v2.0.a2-hybrid.t1	0	2733	Fvb1	212383	214377	udp-glycosyltransferase 74e1-like
FvH4_1g00400	gene10135	0	1310	gene10135-v2.0.a2-hybrid.t1	0	2619	Fvb1	217850	219759	udp-glycosyltransferase 74e1-like
FvH4_1g00410	gene10134	0	2006	gene10134-v2.0.a2-hybrid.t3	0	1855	Fvb1	220839	224483	udp-glycosyltransferase 74e1-like
FvH4_1g00420	gene10134	0	1891	gene10134-v2.0.a2-hybrid.t3	0	1743	Fvb1	224634	236984	udp-glycosyltransferase 74e1-like
FvH4_1g00430	gene10133	0	2219	gene10133-v1.0-hybrid.t5	0	2219	Fvb1	238932	242723	btb poz and taz domain-containing protein 3	LOC101298535	XM_004287113.2
FvH4_1g00440	gene10132	4e-142	504	gene10132-v1.0-hybrid.t1	6e-142	504	Fvb1	242699	244234	u6 snrna-associated sm-like protein lsm6	LOC101309003	XR_907820.1
FvH4_1g00450	gene10130	0	4908	gene10130-v1.0-hybrid.t1	0	4908	Fvb1	244536	251880	formin-like protein 2	LOC101294507	XM_011466274.1
FvH4_1g00460	gene10130	0	4929	gene10130-v1.0-hybrid.t1	0	4929	Fvb1	244574	251913	formin-like protein 2	LOC101294507	XM_011466274.1
FvH4_1g00470	gene10129	0	1104	gene10129-v1.0-hybrid.t1	0	1104	Fvb1	254661	257514	protein fam133	LOC101297659	XM_004287110.2
FvH4_1g00480	gene10128	0	2122	gene10128-v1.0-hybrid.t1	0	2122	Fvb1	257648	261267	mitogen-activated protein kinase homolog mmk1	LOC101297368	XM_004287109.2
FvH4_1g00490	gene10127	0	1532	gene10127-v2.0.a2-hybrid.t1	0	1700	Fvb1	262401	265155	19764275 haloacid dehalogenase-like hydrolase superfamily protein isoform 1
FvH4_1g00500	gene10126	0	682	gene10126-v1.0-hybrid.t1	0	682	Fvb1	278467	278929	dna translocase	LOC101296797	XM_004287107.2
FvH4_1g00510	gene10125	0	1728	gene10125-v2.0.a2-hybrid.t1	0	1624	Fvb1	279050	281911	60s ribosomal protein l5
FvH4_1g00520	gene10124	0	1689	gene10124-v1.0-hybrid.t1	0	1689	Fvb1	282408	283897	probable inactive 2-oxoglutarate-dependent dioxygenase aop2	LOC101294214	XM_004288682.2
FvH4_1g00530	gene10123	0	8863	gene10123-v1.0-hybrid.t1	0	8863	Fvb1	283851	292182	probable phosphoinositide phosphatase sac9	LOC101296222	XM_011465923.1
FvH4_1g00540	gene10122	0	2174	gene35246-v2.0.a2-hybrid.t1	0	2210	Fvb1	293048	298423	19764290 rhodanese cell cycle control phosphatase superfamily isoform 1
FvH4_1g00550	gene10122	0	2643	gene35247-v2.0.a2-hybrid.t1	0	2549	Fvb1	298555	302056	serine carboxypeptidase ii-2
FvH4_1g00560	gene10120	0	917	gene10120-v2.0.a2-hybrid.t1	0	791	Fvb1	304290	306777	cdk-activating kinase assembly factor mat1
FvH4_1g00570	gene10119	0	2284	gene10107-v1.0-hybrid.t1	0	1344	Fvb1	306927	308251	f-box kelch-repeat protein at3g06240-like
FvH4_1g00580	gene10118	0	4794	gene10118-v1.0-hybrid.t2	0	5021	Fvb1	308759	311542	pentatricopeptide repeat-containing protein chloroplastic	LOC101295158	XM_004287101.2
FvH4_1g00590	gene10117	0	5110	gene10117-v2.0.a2-hybrid.t1	0	5270	Fvb1	311854	319513	dna-directed rna polymerase chloroplastic
FvH4_1g00600	gene10116	6e-170	596	gene10116-v1.0-hybrid.t1	1e-169	596	Fvb1	320987	322239	PREDICTED: uncharacterized protein LOC101300564
FvH4_1g00610	gene10114	0	5346	gene10114-v1.0-hybrid.t1	0	5395	Fvb1	324173	327837	leucine-rich repeat receptor-like serine threonine-protein kinase at2g24130	LOC101293632	XM_004288680.2
FvH4_1g00620	gene10113	0	2560	gene10113-v1.0-hybrid.t4	0	2560	Fvb1	327864	330996	19799050 dna double-strand break repair rad50 isoform 1	LOC101293344	XM_011465579.1
FvH4_1g00630	gene10112	0	975	gene10112-v2.0.a2-hybrid.t1	0	921	Fvb1	331868	334840	calcineurin subunit b-like
FvH4_1g00640	gene10111	2e-152	538	gene35248-v2.0.a2-hybrid.t1	7e-160	563	Fvb1	335116	337295	polyubiquitin 9
FvH4_1g00650	gene10111	0	3808	gene35249-v2.0.a2-hybrid.t1	0	3788	Fvb1	337494	342612	fad nad -binding oxidoreductase family protein
FvH4_1g00660	gene10110	0	3133	gene10110-v2.0.a2-hybrid.t8	0	3323	Fvb1	347023	351384	qwrf motif-containing protein 8-like
FvH4_1g00670	gene10109	0	5687	gene10109-v2.0.a2-hybrid.t1	0	5644	Fvb1	351704	359023	cellulose synthase a catalytic subunit 7
FvH4_1g00680	gene10110	0	2540	gene35250-v2.0.a2-hybrid.t1	0	4008	Fvb1	351866	354891	pentatricopeptide repeat-containing protein at4g30700
FvH4_1g00690	gene10108	0	1272	gene10108-v2.0.a2-hybrid.t1	0	774	Fvb1	359659	362359	translation initiation factor if- chloroplastic
FvH4_1g00700	gene10106	0	1186	gene10106-v2.0.a2-hybrid.t1	0	890	Fvb1	365090	366410	f-box kelch-repeat protein at3g06240-like
FvH4_1g00710	gene10105	0	3539	gene10105-v1.0-hybrid.t1	0	3539	Fvb1	367433	369394	heat shock 70 kda protein	LOC101294000	XM_004287097.2
FvH4_1g00720	gene10104	0	4226	gene10104-v2.0.a2-hybrid.t2	0	4194	Fvb1	370976	375831	eukaryotic translation initiation factor isoform 4g-1-like
FvH4_1g00730	gene10103	0	962	gene10103-v2.0.a2-hybrid.t1	0	1975	Fvb1	376614	380159	multipolar spindle isoform 1
FvH4_1g00740	gene10102	0	830	gene25290-v1.0-hybrid.t1	5e-65	248	Fvb1	384767	385569	fbd-associated f-box protein at4g10400-like	LOC101312915	XM_011463850.1
FvH4_1g00750	gene10102	0	1629	gene10102-v2.0.a2-hybrid.t1	0	1678	Fvb1	385576	387942	f-box protein skip1
FvH4_1g00760	gene10102	0	1629	gene10102-v2.0.a2-hybrid.t1	0	1678	Fvb1	385680	388033	f-box protein skip1
FvH4_1g00770	gene10101	3e-158	558	gene10101-v1.0-hybrid.t1	5e-158	558	Fvb1	389196	390328	upf0057 membrane protein at4g30660-like
FvH4_1g00780	gene10100	7e-60	232	gene10100-v2.0.a2-hybrid.t1	8e-55	215	Fvb1	390510	392587
FvH4_1g00790	gene10099	2e-121	435				Fvb1	393865	396802
FvH4_1g00800	gene10098	0	3106	gene10098-v1.0-hybrid.t2	0	3106	Fvb1	397720	400627	PREDICTED: uncharacterized protein LOC101291365	LOC101291365	XM_004287091.2
FvH4_1g00810	gene10097	0	1034	gene10097-v2.0.a2-hybrid.t1	0	1407	Fvb1	400771	403609	ribosomal rna small subunit methyltransferase g
FvH4_1g00820	gene10094	0	1031	gene10094-v1.0-hybrid.t1	0	1031	Fvb1	407205	411460	serine carboxypeptidase 24	LOC101291572	XM_004288673.2
FvH4_1g00830	gene01717	0	2890	gene10093-v2.0.a2-hybrid.t1	0	3393	Fvb1	415744	419433	signal recognition particle receptor subunit alpha homolog
FvH4_1g00840	gene10092	0	980	gene10092-v1.0-hybrid.t1	0	980	Fvb1	420276	421119	early nodulin-like protein 1	LOC101291282	XM_004288672.2
FvH4_1g00850	gene10091	5e-110	396	gene10091-v1.0-hybrid.t1	8e-110	396	Fvb1	421495	421761	2491746 transmembrane
FvH4_1g00860	gene10089	0	1115	gene10090-v2.0.a2-hybrid.t2	0	2569	Fvb1	422308	428744	f-box lrr-repeat protein at4g14103-like
FvH4_1g00870	gene10088	0	3820	gene10088-v2.0.a2-hybrid.t2	0	3966	Fvb1	429756	434508	probable cyclic nucleotide-gated ion channel 5
FvH4_1g00880	gene10087	0	1355	gene10087-v1.0-hybrid.t2	0	1478	Fvb1	435548	439002	1-acyl-sn-glycerol-3-phosphate acyltransferase chloroplastic-like	LOC101314979	XM_004287087.2
FvH4_1g00890	gene10086	0	3263	gene10086-v2.0.a2-hybrid.t4	0	3458	Fvb1	439599	443748	transmembrane 9 superfamily member 4-like
FvH4_1g00900	gene10085	0	769	gene10085-v2.0.a2-hybrid.t1	0	850	Fvb1	444626	445850	PREDICTED: uncharacterized protein LOC105351007
FvH4_1g00910	gene10084	0	796	gene10084-v1.0-hybrid.t1	0	893	Fvb1	449980	451159	PREDICTED: uncharacterized protein LOC105350994
FvH4_1g00920	gene10083	0	939	gene10083-v2.0.a2-hybrid.t1	0	1018	Fvb1	451429	453929	dnase i-like superfamily protein isoform 3
FvH4_1g00930	gene10082	0	3117	gene10082-v1.0-hybrid.t1	0	3117	Fvb1	454350	457971	leucine aminopeptidase 1-like	LOC101314116	XM_004287084.2
FvH4_1g00940	gene10081	0	1150	gene10081-v2.0.a2-hybrid.t1	0	1186	Fvb1	459295	461672	26s proteasome non-atpase regulatory subunit 9
FvH4_1g00950	gene10080	0	1193	gene10080-v1.0-hybrid.t1	0	1193	Fvb1	462647	466767	19797293 dna glycosylase superfamily protein isoform 1	LOC101313540	XM_004287082.2
FvH4_1g00960	gene10079	0	2441	gene10079-v1.0-hybrid.t2	0	2452	Fvb1	467237	470552	probable wrky transcription factor 32	LOC101313240	XM_004287081.2
FvH4_1g00970	gene10077	0	5137	gene10077-v1.0-hybrid.t1	0	5137	Fvb1	477466	486996	dna (cytosine-5)-methyltransferase cmt3
FvH4_1g00980	gene10076	5e-100	363	gene10076-v2.0.a2-hybrid.t1	7e-100	363	Fvb1	485887	486366	probable purine permease 5
FvH4_1g00990	gene10075	0	866	gene10075-v1.0-hybrid.t1	0	866	Fvb1	487088	489363	eukaryotic translation initiation factor 5a-2	LOC101312471	XM_004287078.2
FvH4_1g01000	gene10074	0	4635	gene10074-v2.0.a2-hybrid.t1	0	3398	Fvb1	491895	494474	probable lrr receptor-like serine threonine-protein kinase at2g24230
FvH4_1g01010	gene10073	0	4551	gene10073-v2.0.a2-hybrid.t1	0	5124	Fvb1	497063	502404	ubiquitin carboxyl-terminal hydrolase 23
FvH4_1g01020	gene10072	0	2419	gene10072-v1.0-hybrid.t1	0	2419	Fvb1	504427	506846	btb poz domain-containing protein at2g24240	LOC101312183	XM_004287077.2
FvH4_1g01030	gene10071	0	1086	gene10071-v2.0.a2-hybrid.t1	0	2387	Fvb1	507448	511071	omega-6 fatty acid chloroplastic
FvH4_1g01040	gene10070	0	6114	gene10070-v2.0.a2-hybrid.t1	0	6509	Fvb1	511998	520204	formin-like protein 13 isoform x1
FvH4_1g01050	gene10069	0	3023	gene10069-v2.0.a2-hybrid.t2	0	2789	Fvb1	531149	535292	reticulon-like protein b21
FvH4_1g01060	gene10068	0	2360	gene10068-v2.0.a2-hybrid.t2	0	2516	Fvb1	536793	540717	rna polymerase ii c-terminal domain phosphatase-like 4 isoform x1
FvH4_1g01070	gene10067	0	2316	gene10067-v1.0-hybrid.t1	0	2316	Fvb1	549852	551135	cbl-interacting serine threonine-protein kinase 6-like	LOC101311602	XM_004287075.2
FvH4_1g01080	gene10066	0	839	gene10066-v1.0-hybrid.t1	0	839	Fvb1	553643	554107	alpha-soluble nsf attachment protein 2-like	LOC101313157	XM_004288663.1
FvH4_1g01090	gene10065	0	2127	gene10065-v1.0-hybrid.t1	0	2127	Fvb1	554928	559838	factor of dna methylation 4-like	LOC101311119	XM_011463317.1
FvH4_1g01100	gene10064	5e-141	500	gene10064-v1.0-hybrid.t2	9e-141	500	Fvb1	562740	563792	cytochrome c oxidase assembly factor 6-like isoform x1
FvH4_1g01110	gene10062	0	2489	gene10062-v1.0-hybrid.t1	0	2489	Fvb1	566035	569656	transcription factor bhlh66-like	LOC101310542	XM_004287073.2
FvH4_1g01120	gene10061	0	1285	gene10061-v2.0.a2-hybrid.t3	7e-154	544	Fvb1	572979	574692	40s ribosomal protein s12-like
FvH4_1g01130	gene10060	0	2690	gene10060-v1.0-hybrid.t2	0	2690	Fvb1	575376	578493	nadp-dependent glyceraldehyde-3-phosphate dehydrogenase	LOC101310052	XM_004287072.2
FvH4_1g01140	gene10059	0	1002	gene10061-v2.0.a2-hybrid.t11	2e-151	536	Fvb1	580618	583185	40s ribosomal protein s12-like
FvH4_1g01150	gene10058	0	2035	gene10058-v1.0-hybrid.t1	0	2035	Fvb1	584183	585310	protein rtf2 homolog	LOC101309475	XM_004287070.2
FvH4_1g01160	gene10057	0	1489	gene10057-v1.0-hybrid.t2	0	1489	Fvb1	586656	587925	probable ccr4-associated factor 1 homolog 7	LOC101309185	XM_004287069.2
FvH4_1g01170	gene10056	6e-130	464	gene10056-v2.0.a2-hybrid.t1	6e-145	515	Fvb1	588712	591736	trafficking protein particle complex subunit 5
FvH4_1g01180	gene10055	0	6987	gene10055-v2.0.a2-hybrid.t1	0	7093	Fvb1	593414	601041	atp binding
FvH4_1g01190	gene10054	0	1260	gene10054-v2.0.a2-hybrid.t1	0	1335	Fvb1	601403	604802	calcineurin-like metallo-phosphoesterase superfamily
FvH4_1g01200	gene10053	0	1240	gene10053-v1.0-hybrid.t1	0	1240	Fvb1	606059	606745	abc transporter i family member 1	LOC101308603	XM_011462615.1
FvH4_1g01210	gene10050	0	1240	gene10050-v2.0.a2-hybrid.t1	0	1240	Fvb1	615710	616396	abc transporter i family member 1
FvH4_1g01220	gene10049	0	1023	gene10049-v1.0-hybrid.t1	0	1023	Fvb1	617237	617803	53274416 disease resistance rpp13-like protein 1
FvH4_1g01230	gene10048	0	1884	gene37855-v2.0.a2-hybrid.t2	7e-162	572	Fvb1	617829	622012	disease resistance rpp13-like protein 1
FvH4_1g01240	gene10047	0	4150	gene10047-v2.0.a2-hybrid.t1	0	4204	Fvb1	625043	628824	probable glycerophosphoryl diester phosphodiesterase 2
FvH4_1g01250	gene10046	0	1012	gene10046-v2.0.a2-hybrid.t1	0	1083	Fvb1	630071	632663	vamp-like protein ykt61
FvH4_1g01260	gene10045	0	996	gene10045-v1.0-hybrid.t1	0	996	Fvb1	634238	635438	apolipoprotein d-like	LOC101307524	XM_004287063.2
FvH4_1g01270	gene10044	6e-167	587	gene24656-v2.0.a2-hybrid.t1	2e-43	178	Fvb1	637982	639798	kinesin-1 isoform x2
FvH4_1g01280	gene10043	0	942	gene10043-v1.0-hybrid.t1	0	942	Fvb1	640817	643435	ubiquitin-associated 2	LOC101307237	XM_004287062.2
FvH4_1g01290	gene10042	0	3397	gene10042-v2.0.a2-hybrid.t4	0	3285	Fvb1	644196	647764	calmodulin-binding protein isoform 1
FvH4_1g01300	gene10041	0	3626	gene10041-v1.0-hybrid.t3	0	3626	Fvb1	647657	651383	two-component response regulator arr12	LOC101306455	XM_011461981.1
FvH4_1g01310	gene10040	0	1501	gene35253-v2.0.a2-hybrid.t1	0	1586	Fvb1	654696	658080	alpha beta hydrolase domain-containing protein 17b-like
FvH4_1g01320	gene10039	0	1314	gene10039-v2.0.a2-hybrid.t1	0	1166	Fvb1	659838	665100	calcineurin-like metallo-phosphoesterase superfamily protein isoform 1
FvH4_1g01330	gene10038	0	1622	gene30875-v2.0.a2-hybrid.t1	0	1640	Fvb1	666244	672298	pathogenesis-related protein 3
FvH4_1g01340	gene10036	5e-175	612	gene10036-v1.0-hybrid.t1	8e-175	612	Fvb1	674481	674846	pathogenesis-related protein 3	LOC101304639	XM_004309565.2
FvH4_1g01350	gene10035	0	1984	gene10035-v1.0-hybrid.t1	0	1984	Fvb1	675731	678763	cysteine-rich receptor-like protein kinase 27	LOC101309676	XM_004288652.2
FvH4_1g01360	gene10056	3e-82	306	gene30873-v2.0.a2-hybrid.t2	0	839	Fvb1	678097	681926	cysteine-rich receptor-like protein kinase 27
FvH4_1g01370	gene30875	0	1909	gene30873-v2.0.a2-hybrid.t2	0	3353	Fvb1	679027	707069	cysteine-rich receptor-like protein kinase 27
FvH4_1g01380	gene10039	2e-145	517	gene30873-v2.0.a2-hybrid.t2	0	1168	Fvb1	691157	702630	cysteine-rich receptor-like protein kinase 27
FvH4_1g01390	gene30875	6e-86	318	gene35255-v2.0.a2-hybrid.t2	0	1970	Fvb1	707110	709227	cysteine-rich receptor-like protein kinase 7 isoform x1
FvH4_1g01400	gene30874	0	646	gene30874-v1.0-hybrid.t1	0	646	Fvb1	709769	710185	acidic mammalian chitinase-like
FvH4_1g01410	gene30870	1e-79	295	gene35256-v2.0.a2-hybrid.t1	2e-79	295	Fvb1	710342	710590	acidic mammalian chitinase-like
FvH4_1g01420	gene30873	0	1966	gene30873-v2.0.a2-hybrid.t2	0	2221	Fvb1	711815	724194	cysteine-rich receptor-like protein kinase 27
FvH4_1g01430	gene30869	0	1058	gene30869-v2.0.a2-hybrid.t1	0	1234	Fvb1	725051	728689	dcn1-like protein 4
FvH4_1g01440	gene30868	9e-107	387	gene30868-v1.0-hybrid.t1	1e-106	387	Fvb1	729696	730740	33996552 60s ribosomal protein l39-3
FvH4_1g01450	gene30866	0	5135	gene30866-v1.0-hybrid.t1	0	5135	Fvb1	737959	742800	atpase plasma membrane-type	LOC101291366	XM_011470556.1
FvH4_1g01460	gene30865	0	2657	gene30865-v2.0.a2-hybrid.t1	0	2700	Fvb1	766680	769382	wd repeat-containing protein 76
FvH4_1g01470	gene30865	0	2073	gene35257-v2.0.a2-hybrid.t1	0	1164	Fvb1	770339	772110	f-box lrr-repeat protein at4g14103-like
FvH4_1g01480	gene30864	0	3779	gene30864-v2.0.a2-hybrid.t1	0	8868	Fvb1	774779	787274	dicer-like protein 4
FvH4_1g01490	gene30862	0	3773	gene35258-v2.0.a2-hybrid.t1	0	3988	Fvb1	789295	796517	dna replication licensing factor mcm5
FvH4_1g01500	gene30865	0	726	gene30861-v2.0.a2-hybrid.t1	0	1777	Fvb1	796915	798539	f-box lrr-repeat protein at4g14103-like
FvH4_1g01510	gene30860	0	1543	gene30860-v1.0-hybrid.t1	0	1543	Fvb1	799524	800378	uroporphyrinogen iii synthase
FvH4_1g01520	gene30859	0	5157	gene30859-v1.0-hybrid.t1	0	5157	Fvb1	800251	803803	leucine-rich repeat receptor-like protein kinase tdr	LOC101292242	XM_004287173.2
FvH4_1g01530	gene14252	0	1788	gene30858-v2.0.a2-hybrid.t1	0	2648	Fvb1	817413	825417	protein enhanced disease resistance 2-like
FvH4_1g01540	gene30857	5e-161	567	gene30857-v2.0.a2-hybrid.t4	0	893	Fvb1	826031	828728	serine threonine-protein phosphatase 4 regulatory subunit 2
FvH4_1g01550	gene30856	0	1050	gene30856-v1.0-hybrid.t1	0	1050	Fvb1	830940	831521	PREDICTED: uncharacterized protein LOC105352932
FvH4_1g01560	gene30855	0	2892	gene35260-v2.0.a2-hybrid.t1	0	2787	Fvb1	832602	834979	sugar transport protein 7
FvH4_1g01570	gene30853	0	3561	gene30853-v1.0-hybrid.t1	0	3561	Fvb1	837923	846066	transmembrane 9 superfamily member 11	LOC101293919	XM_004287179.2
FvH4_1g01580	gene15504	3e-68	257	gene15504-v1.0-hybrid.t1	5e-68	257	Fvb1	846783	847043
FvH4_1g01590	gene30851	0	2414	gene30851-v2.0.a2-hybrid.t1	0	4215	Fvb1	847457	851873	zinc finger
FvH4_1g01600	gene30850	0	1440	gene30850-v1.0-hybrid.t1	0	1440	Fvb1	856985	857782	(-)-isopiperitenol (-)-carveol mitochondrial-like
FvH4_1g01610	gene30849	0	774	gene30849-v1.0-hybrid.t1	0	774	Fvb1	863021	863845	PREDICTED: uncharacterized protein LOC105353185
FvH4_1g01620	gene30846	3e-178	623	gene30846-v1.0-hybrid.t1	4e-178	623	Fvb1	868495	868839	tmv resistance protein n-like
FvH4_1g01630	gene30845	5e-66	250	gene30845-v1.0-hybrid.t1	8e-66	250	Fvb1	871330	871596	tmv resistance protein n-like
FvH4_1g01640	gene30845	1e-168	590	gene30845-v1.0-hybrid.t1	2e-168	590	Fvb1	873836	874162	tmv resistance protein n-like
FvH4_1g01650	gene30843	0	661	gene30843-v1.0-hybrid.t1	0	661	Fvb1	880959	881324	tmv resistance protein n-like
FvH4_1g01660	gene30841	0	921	gene30841-v2.0.a2-hybrid.t2	0	675	Fvb1	885585	888726
FvH4_1g01670	gene30845	2e-91	334	gene30845-v1.0-hybrid.t1	3e-91	334	Fvb1	891458	891787	tmv resistance protein n-like
FvH4_1g01680	gene30839	1e-47	188	gene30839-v1.0-hybrid.t1	2e-47	188	Fvb1	893822	898012	tmv resistance protein n-like
FvH4_1g01690	gene30839	5e-175	612	gene30839-v1.0-hybrid.t1	8e-175	612	Fvb1	895774	896112	tmv resistance protein n-like
FvH4_1g01700	gene30838	3e-144	509	gene30838-v1.0-hybrid.t1	5e-144	509	Fvb1	899662	899943	tmv resistance protein n-like
FvH4_1g01710	gene30836	0	1521	gene30836-v2.0.a2-hybrid.t1	0	1591	Fvb1	905139	906392	peptidyl-prolyl cis-trans isomerase chloroplastic
FvH4_1g01720	gene30834	0	1754	gene30834-v1.0-hybrid.t1	0	1819	Fvb1	909240	911608	homeobox protein knotted-1-like 3 isoform x2	LOC101295264	XM_011471607.1
FvH4_1g01730	gene30833	0	6756	gene30833-v2.0.a2-hybrid.t1	0	7521	Fvb1	912626	918727	19798890 kinase superfamily protein with octicosapeptide phox bem1p isoform 1
FvH4_1g01740	gene30832	0	931	gene30832-v1.0-hybrid.t1	0	931	Fvb1	921362	921877	histidine-rich glyco
FvH4_1g01750	gene30830	0	1099	gene30830-v2.0.a2-hybrid.t1	0	1092	Fvb1	924696	926264	e3 ubiquitin-protein ligase el5-like
FvH4_1g01760	gene30829	0	2809	gene30829-v1.0-hybrid.t1	0	2809	Fvb1	927251	929776	uveal autoantigen with coiled-coil domains and ankyrin repeats isoform 1	LOC101306087	XM_004288708.2
FvH4_1g01770	gene30828	0	2800	gene30828-v2.0.a2-hybrid.t1	0	1925	Fvb1	929807	933799	probable gpi-anchored adhesin-like protein pga55
FvH4_1g01780	gene30827	4e-172	603	gene30827-v1.0-hybrid.t1	6e-172	603	Fvb1	936952	938499
FvH4_1g01790	gene30825	0	2461	gene30825-v2.0.a2-hybrid.t1	0	2190	Fvb1	942272	947435	glycerol-3-phosphate transporter 5
FvH4_1g01800	gene30825	0	2479	gene30825-v2.0.a2-hybrid.t1	0	2208	Fvb1	942277	944402	glycerol-3-phosphate transporter 5
FvH4_1g01810	gene30823	0	872	gene30823-v1.0-hybrid.t1	0	872	Fvb1	948805	950399	40s ribosomal protein s11	LOC101296703	XM_004287188.2
FvH4_1g01820	gene30822	0	2679	gene30822-v2.0.a2-hybrid.t2	0	3678	Fvb1	951056	956883	19798860 ubiquitin-like superfamily isoform 1
FvH4_1g01830	gene30820	0	1429	gene30819-v2.0.a2-hybrid.t1	0	1514	Fvb1	958562	959990	esx-1 secretion associated protein alanine and proline rich
FvH4_1g01840	gene30819	0	758	gene30819-v2.0.a2-hybrid.t1	8e-168	590	Fvb1	961372	963316	esx-1 secretion associated protein alanine and proline rich
FvH4_1g01850	gene30818	0	1986	gene30818-v2.0.a2-hybrid.t1	0	2062	Fvb1	966678	968990	e3 ubiquitin-protein ligase mbr2-like
FvH4_1g01860	gene30817	4e-143	506	gene30817-v1.0-hybrid.t1	7e-143	506	Fvb1	974144	974641
FvH4_1g01870	gene30816	0	1348	gene30816-v2.0.a2-hybrid.t1	0	1364	Fvb1	975425	976878	chlororespiratory reduction 6
FvH4_1g01880	gene30815	0	3070	gene30815-v2.0.a2-hybrid.t1	0	2938	Fvb1	979415	983361	PREDICTED: uncharacterized protein LOC101297283
FvH4_1g01890	gene30814	0	1559	gene30814-v1.0-hybrid.t1	0	1570	Fvb1	985111	987628	uncharacterized methyltransferase chloroplastic-like	LOC101297575	XM_004287191.2
FvH4_1g01900	gene30812	0	1622	gene30812-v2.0.a2-hybrid.t1	0	1407	Fvb1	993394	994924	platz transcription factor family protein
FvH4_1g01910	gene30811	0	1633	gene30811-v2.0.a2-hybrid.t1	0	3214	Fvb1	996150	999958	PREDICTED: uncharacterized protein LOC101307834
FvH4_1g01920				gene35264-v2.0.a2-hybrid.t1	1e-128	459	Fvb1	1001156	1001891	19798847 serine-rich
FvH4_1g01930	gene30810	0	1115	gene30810-v1.0-hybrid.t1	0	1115	Fvb1	1008434	1009051	protein tprxl	LOC101298453	XM_004287194.2
FvH4_1g01940	gene30810	7e-94	342	gene30810-v1.0-hybrid.t1	1e-93	342	Fvb1	1008514	1008702	protein tprxl	LOC101298453	XM_004287194.2
FvH4_1g01950	gene30809	3e-44	178	gene30809-v1.0-hybrid.t1	4e-44	178	Fvb1	1024957	1025599	PREDICTED: uncharacterized protein LOC101315119
FvH4_1g01960	gene30807	0	3063	gene30807-v1.0-hybrid.t1	0	3063	Fvb1	1027668	1030553	protein nuclear fusion defective 4-like	LOC101298738	XM_004287195.2
FvH4_1g01970	gene30805	0	1386	gene30805-v1.0-hybrid.t1	0	1386	Fvb1	1033828	1034595	PREDICTED: uncharacterized protein LOC101299028	LOC101299028	XM_004287196.2
FvH4_1g01980	gene30804	0	1685	gene30804-v2.0.a2-hybrid.t1	0	2571	Fvb1	1035730	1038255	calcium uptake protein mitochondrial-like
FvH4_1g01990	gene30802	0	3036	gene30802-v1.0-hybrid.t2	0	3177	Fvb1	1044212	1047788	nedd8 ultimate buster 1	LOC101299323	XM_004287197.2
FvH4_1g02000	gene30801	0	1943	gene30801-v1.0-hybrid.t1	0	1586	Fvb1	1047792	1050798	protein os-9 homolog
FvH4_1g02010	gene30800	0	4010	gene30800-v1.0-hybrid.t2	0	4015	Fvb1	1052726	1056316	protein unc-45-a-like protein	LOC101299611	XM_004287198.2
FvH4_1g02020	gene30797	0	1642	gene30797-v2.0.a2-hybrid.t1	0	3160	Fvb1	1061480	1066751	47567911 f-box lrr-repeat protein 14-like
FvH4_1g02030	gene30796	0	3436	gene30796-v1.0-hybrid.t1	0	3436	Fvb1	1068155	1073483	protein s-acyltransferase 24-like	LOC101300476	XM_004287201.2
FvH4_1g02040	gene30795	0	1501	gene30795-v2.0.a2-hybrid.t1	0	1543	Fvb1	1075978	1077386	probable polygalacturonase at3g15720
FvH4_1g02050	gene31117	1e-101	369	gene31117-v1.0-hybrid.t1	2e-101	369	Fvb1	1077440	1077935	n-alpha-acetyltransferase auxiliary subunit-like
FvH4_1g02060	gene30801	7e-136	482	gene30801-v1.0-hybrid.t1	1e-128	459	Fvb1	1084032	1085216	protein os-9 homolog
FvH4_1g02070	gene30789	0	978	gene30789-v1.0-hybrid.t1	0	978	Fvb1	1088370	1094557	synaptotagmin-5-like
FvH4_1g02080	gene30788	0	982	gene30788-v2.0.a2-hybrid.t1	0	910	Fvb1	1094633	1096837	phosphopantothenoylcysteine decarboxylase subunit vhs3-like
FvH4_1g02090	gene30786	0	655	gene30786-v1.0-hybrid.t1	0	655	Fvb1	1108315	1108677	5021862 protein	LOC101309293	XM_004288718.2
FvH4_1g02100	gene30784	0	3030	gene30784-v1.0-hybrid.t1	0	3030	Fvb1	1112959	1122586	heparanase-like protein 3	LOC101309586	XM_011459316.1
FvH4_1g02110	gene30784	0	2976	gene30784-v1.0-hybrid.t1	0	2976	Fvb1	1112970	1122600	heparanase-like protein 3	LOC101309586	XM_011459316.1
FvH4_1g02120	gene30781	0	1826	gene30781-v2.0.a2-hybrid.t1	0	1961	Fvb1	1123363	1139343	codeine o-demethylase-like
FvH4_1g02130	gene30778	4e-128	457	gene30778-v1.0-hybrid.t1	6e-128	457	Fvb1	1125563	1138919	codeine o-demethylase-like	LOC101302485	XM_004287207.2
FvH4_1g02140	gene32648	6e-111	399	gene32648-v1.0-hybrid.t1	1e-110	399	Fvb1	1140893	1141471	skp1-interacting partner 15
FvH4_1g02150	gene30776	0	2484	gene30777-v2.0.a2-hybrid.t1	0	1921	Fvb1	1141451	1161321	protein srg1-like
FvH4_1g02160	gene30773	0	1916	gene30773-v1.0-hybrid.t3	0	1916	Fvb1	1165807	1167235	protein srg1-like	LOC101311323	XM_004288724.2
FvH4_1g02170	gene30772	0	3685	gene30772-v1.0-hybrid.t1	0	3685	Fvb1	1167516	1170998	arogenate dehydrogenase chloroplastic-like	LOC101311619	XM_004288725.2
FvH4_1g02180							Fvb1	1167870	1168146
FvH4_1g02190	gene30771	0	4102	gene30771-v1.0-hybrid.t1	0	4102	Fvb1	1171466	1176270	pyrophosphate-energized vacuolar membrane proton pump	LOC101303836	XM_004287212.2
FvH4_1g02200	gene30769	0	5002	gene30769-v2.0.a2-hybrid.t1	0	5018	Fvb1	1178583	1185054	19798804 family isoform 1
FvH4_1g02210	gene30769	0	1207	gene30769-v2.0.a2-hybrid.t3	0	1207	Fvb1	1181020	1184716	19798804 family isoform 1
FvH4_1g02220	gene30765	0	2533	gene30765-v1.0-hybrid.t1	0	2538	Fvb1	1192543	1195671	monogalactosyldiacylglycerol synthase chloroplastic-like
FvH4_1g02230	gene30763	0	1636	gene30763-v2.0.a2-hybrid.t1	0	3041	Fvb1	1200288	1203896	ubiquitin carboxyl-terminal hydrolase 22-like
FvH4_1g02240	gene30761	0	1582	gene30761-v1.0-hybrid.t1	0	1582	Fvb1	1210740	1213220	PREDICTED: uncharacterized protein LOC101304996
FvH4_1g02250	gene30760	0	1142	gene30760-v1.0-hybrid.t1	0	1142	Fvb1	1213636	1214268	PREDICTED: uncharacterized protein LOC101312197	LOC101312197	XM_004288727.1
FvH4_1g02260	gene30759	0	1923	gene35267-v2.0.a2-hybrid.t1	0	1986	Fvb1	1216354	1217454	f-box protein cpr30-like
FvH4_1g02270	gene30759	0	1813	gene35268-v2.0.a2-hybrid.t2	0	1911	Fvb1	1218576	1222911	PREDICTED: uncharacterized protein LOC101304996
FvH4_1g02280	gene30758	2e-98	358	gene30758-v1.0-hybrid.t1	3e-98	358	Fvb1	1231910	1232239
FvH4_1g02290	gene34414	4e-62	237	gene34658-v1.0-hybrid.t1	5e-37	154	Fvb1	1240555	1241126
FvH4_1g02300	gene16345	4e-77	288	gene16345-v2.0.a2-hybrid.t2	1e-60	233	Fvb1	1245777	1248051
FvH4_1g02310	gene30755	0	883	gene30755-v1.0-hybrid.t1	0	883	Fvb1	1249386	1249874	major centromere autoantigen b-like
FvH4_1g02320	gene03791	4e-42	170	gene03791-v1.0-hybrid.t1	7e-42	170	Fvb1	1269007	1270765	protein far1-related sequence 5-like isoform x1	LOC101309398	XM_004289074.2
FvH4_1g02330	gene02958	2e-129	461	gene30629-v2.0.a2-hybrid.t1	3e-104	378	Fvb1	1270785	1272312	protein mcm10 homolog
FvH4_1g02340	gene30628	0	2152	gene30628-v2.0.a2-hybrid.t2	0	1516	Fvb1	1273970	1276339	major centromere autoantigen b-like
FvH4_1g02350	gene30756	2e-47	188	gene30756-v1.0-hybrid.t1	4e-47	188	Fvb1	1279943	1280985	PREDICTED: uncharacterized protein LOC101304011
FvH4_1g02360	gene12188	0	904	gene12188-v1.0-hybrid.t1	0	904	Fvb1	1289924	1291121	PREDICTED: uncharacterized protein LOC105351578
FvH4_1g02370	gene31134	0	4985	gene31134-v1.0-hybrid.t2	0	4985	Fvb1	1293705	1297836	26s proteasome non-atpase regulatory subunit 10
FvH4_1g02380	gene31133	3e-178	623	gene31133-v2.0.a2-hybrid.t1	1e-91	336	Fvb1	1305356	1305860	53536535 protein transport protein sec13 homolog b-like
FvH4_1g02390	gene12188	7e-93	340	gene12188-v1.0-hybrid.t1	1e-92	340	Fvb1	1308749	1310051	PREDICTED: uncharacterized protein LOC105351578
FvH4_1g02400							Fvb1	1316415	1318672
FvH4_1g02410	gene31132	0	1047	gene31132-v2.0.a2-hybrid.t2	0	1047	Fvb1	1321093	1325645	pentatricopeptide repeat-containing protein at1g69290-like
FvH4_1g02420	gene31131	0	2967	gene31131-v1.0-hybrid.t1	0	2967	Fvb1	1335113	1344779	translocase of chloroplast chloroplastic	LOC101305873	XM_011459438.1
FvH4_1g02430	gene31130	0	2055	gene31130-v1.0-hybrid.t1	0	2055	Fvb1	1345647	1346807	PREDICTED: uncharacterized protein LOC103341134
FvH4_1g02440	gene31129	0	2446	gene31129-v2.0.a2-hybrid.t2	0	2614	Fvb1	1348593	1352631	bifunctional purple acid phosphatase 26-like
FvH4_1g02450	gene31128	0	3068	gene31128-v1.0-hybrid.t1	0	3068	Fvb1	1353186	1358186	synaptotagmin-5-like	LOC101306456	XM_004287220.2
FvH4_1g02460	gene31126	0	3983	gene31126-v1.0-hybrid.t3	0	4226	Fvb1	1372514	1380004	chloride channel-like protein clc-g	LOC101306747	XM_004287221.2
FvH4_1g02470	gene31125	0	2544	gene31125-v2.0.a2-hybrid.t2	0	2836	Fvb1	1374446	1380030	calmodulin-binding receptor-like cytoplasmic kinase 3
FvH4_1g02480	gene31124	0	2960	gene31124-v2.0.a2-hybrid.t1	0	3160	Fvb1	1381680	1384923	transcription elongation factor spt6
FvH4_1g02490	gene31122	0	5752	gene31122-v1.0-hybrid.t1	0	5752	Fvb1	1391921	1398146	probable sucrose-phosphate synthase 1	LOC101307526	XM_004287224.2
FvH4_1g02500	gene31121	0	1366	gene31121-v2.0.a2-hybrid.t1	0	2246	Fvb1	1399425	1401961	heptahelical transmembrane protein 1-like
FvH4_1g02510	gene31120	0	1889	gene31120-v2.0.a2-hybrid.t1	0	2668	Fvb1	1402947	1405288	probable glycosyltransferase at3g42180
FvH4_1g02520	gene31119	0	1874	gene35270-v2.0.a2-hybrid.t1	0	1761	Fvb1	1406561	1412378	probable glycosyltransferase at3g42180
FvH4_1g02530	gene31117	0	3923	gene31117-v1.0-hybrid.t1	0	3923	Fvb1	1416604	1422931	n-alpha-acetyltransferase auxiliary subunit-like
FvH4_1g02540	gene31116	0	2884	gene31116-v1.0-hybrid.t4	0	2884	Fvb1	1425323	1430346	clathrin assembly protein at5g35200	LOC101308902	XM_004287229.2
FvH4_1g02550	gene31115	0	921	gene31115-v2.0.a2-hybrid.t1	0	1034	Fvb1	1430818	1433062	bsd domain-containing
FvH4_1g02560	gene31114	0	1251	gene31114-v1.0-hybrid.t1	0	1251	Fvb1	1433327	1434019	nucleosome-remodeling factor subunit nurf301
FvH4_1g02570	gene31112	0	1332	gene31112-v1.0-hybrid.t1	0	1332	Fvb1	1441132	1442616	kda proline-rich	LOC101309478	XM_004287231.2
FvH4_1g02580	gene31111	0	3739	gene31111-v2.0.a2-hybrid.t1	0	4013	Fvb1	1444533	1450262	ccr4-not transcription complex subunit 10-like
FvH4_1g02590	gene31110	0	6076	gene31110-v2.0.a2-hybrid.t1	0	6168	Fvb1	1450699	1457051	telomere-associated protein
FvH4_1g02600							Fvb1	1460235	1462675
FvH4_1g02610	gene31108	1e-47	188				Fvb1	1463069	1463405
FvH4_1g02620	gene31108	0	4158	gene31108-v2.0.a2-hybrid.t2	0	3956	Fvb1	1464494	1467496	probable galactinol--sucrose galactosyltransferase 6 isoform x1
FvH4_1g02630	gene11623	1e-37	158	gene35272-v2.0.a2-hybrid.t2	0	1608	Fvb1	1481615	1485601	udp-sugar transporter sqv-7-like
FvH4_1g02640	gene31105	0	688	gene31105-v2.0.a2-hybrid.t5	0	764	Fvb1	1488920	1492134	u11 u12 small nuclear ribonucleoprotein 25 kda
FvH4_1g02650	gene31104	0	2343	gene31104-v1.0-hybrid.t1	0	2343	Fvb1	1492523	1496095	probable receptor-like protein kinase at5g15080	LOC101310927	XM_004287235.2
FvH4_1g02660	gene31103	0	1494	gene31103-v1.0-hybrid.t1	0	1494	Fvb1	1498771	1501218	PREDICTED: uncharacterized protein LOC101311216	LOC101311216	XM_004287236.2
FvH4_1g02670	gene31102	0	899	gene31102-v2.0.a2-hybrid.t1	0	899	Fvb1	1501977	1502474	calmodulin-like protein 3
FvH4_1g02680	gene31099	0	3671	gene31099-v2.0.a2-hybrid.t1	0	3571	Fvb1	1526026	1531852	tbc1 domain family member 15
FvH4_1g02690	gene31098	0	1732	gene31098-v1.0-hybrid.t2	0	1732	Fvb1	1531914	1533242	transcription factor myb82-like	LOC101291468	XM_004288737.2
FvH4_1g02700	gene31097	0	1070	gene31097-v1.0-hybrid.t2	0	1164	Fvb1	1543353	1544667	auxin-responsive protein iaa29-like
FvH4_1g02710	gene31095	0	1763	gene31095-v1.0-hybrid.t1	0	1763	Fvb1	1545148	1547312	beta- -mannosyl-glycoprotein 4-beta-n-acetylglucosaminyltransferase
FvH4_1g02720	gene31095	0	1254	gene31095-v1.0-hybrid.t1	0	1254	Fvb1	1549291	1556170	beta- -mannosyl-glycoprotein 4-beta-n-acetylglucosaminyltransferase
FvH4_1g02730	gene31093	0	4587	gene31093-v2.0.a2-hybrid.t1	0	5948	Fvb1	1562233	1570940	topless-related protein 4-like isoform x1
FvH4_1g02740	gene31092	0	1793	gene00724-v2.0.a2-hybrid.t3	0	2746	Fvb1	1572944	1575415	58036127 probable disease resistance protein at4g27220 isoform x1
FvH4_1g02750	gene31092	0	2067	gene31092-v1.0-hybrid.t1	0	2067	Fvb1	1575493	1576638	58036127 probable disease resistance protein at4g27220 isoform x1
FvH4_1g02760	gene31091	0	3169	gene31091-v2.0.a2-hybrid.t1	0	3209	Fvb1	1582454	1584458	clathrin assembly protein at2g25430
FvH4_1g02770	gene31089	0	857	gene31089-v1.0-hybrid.t1	0	857	Fvb1	1585364	1586427	PREDICTED: uncharacterized protein LOC105349603
FvH4_1g02780	gene31088	0	2562	gene31088-v2.0.a2-hybrid.t1	0	2657	Fvb1	1588354	1592287	brca1-associated protein
FvH4_1g02790	gene31087	0	1526	gene31087-v1.0-hybrid.t1	0	1526	Fvb1	1592533	1593941	heterogeneous nuclear ribonucleoprotein 1-like	LOC101292936	XM_004288740.2
FvH4_1g02800	gene31086	0	2322	gene31086-v1.0-hybrid.t1	0	2322	Fvb1	1594204	1596754	actin-related protein 6	LOC101312664	XM_011459635.1
FvH4_1g02810	gene31085	0	3636	gene31085-v1.0-hybrid.t1	0	3636	Fvb1	1597109	1599471	transcription elongation factor spt6
FvH4_1g02820	gene31084	0	7093	gene31084-v2.0.a2-hybrid.t1	0	7240	Fvb1	1599512	1608742	wd repeat-containing protein 11
FvH4_1g02830	gene31082	0	2390	gene31082-v2.0.a2-hybrid.t1	0	2401	Fvb1	1612656	1615258	serine threonine-protein phosphatase 7 long form homolog
FvH4_1g02840	gene31082	0	2163	gene31082-v2.0.a2-hybrid.t1	0	2163	Fvb1	1615259	1617077	serine threonine-protein phosphatase 7 long form homolog
FvH4_1g02850	gene31079	0	2289	gene31079-v2.0.a2-hybrid.t5	0	2284	Fvb1	1633454	1635656	PREDICTED: uncharacterized protein LOC101293823
FvH4_1g02860	gene31078	0	690	gene35273-v2.0.a2-hybrid.t1	6e-51	201	Fvb1	1637304	1637816	cucumber peeling cupredoxin-like
FvH4_1g02870	gene31078	1e-143	509	gene35273-v2.0.a2-hybrid.t1	0	666	Fvb1	1638044	1639190	cucumber peeling cupredoxin-like
FvH4_1g02880	gene31078	0	895	gene35274-v2.0.a2-hybrid.t1	0	948	Fvb1	1639859	1640481	early nodulin-like protein 1
FvH4_1g02890	gene31077	0	2280	gene35275-v2.0.a2-hybrid.t1	0	1916	Fvb1	1642377	1644327	blue copper
FvH4_1g02900	gene31077	0	1635	gene35276-v2.0.a2-hybrid.t1	0	1678	Fvb1	1646908	1648481	blue copper
FvH4_1g02910	gene31076	0	726	gene31076-v1.0-hybrid.t1	0	726	Fvb1	1649987	1650819	mavicyanin-like	LOC101294403	XM_004288744.2
FvH4_1g02920	gene31074	0	726	gene31074-v1.0-hybrid.t1	0	726	Fvb1	1656510	1657000	mavicyanin-like	LOC101294701	XM_004288745.1
FvH4_1g02930	gene31073	0	666	gene31073-v1.0-hybrid.t1	0	666	Fvb1	1658088	1658677	mavicyanin-like	LOC101294985	XM_004288746.2
FvH4_1g02940	gene31072	5e-158	556	gene31072-v1.0-hybrid.t1	9e-158	556	Fvb1	1659170	1659879	mavicyanin-like
FvH4_1g02950	gene31070	0	4071	gene31070-v2.0.a2-hybrid.t1	0	6066	Fvb1	1664681	1672225	ankyrin repeat-containing protein at3g12360-like
FvH4_1g02960	gene31068	0	1148	gene31068-v1.0-hybrid.t1	0	1148	Fvb1	1675573	1676208	agamous-like mads-box protein agl18	LOC101295274	XM_004288747.2
FvH4_1g02970	gene31067	0	839	gene31067-v1.0-hybrid.t1	0	839	Fvb1	1677329	1677882	mavicyanin-like	LOC101295566	XM_004288748.2
FvH4_1g02980	gene31066	0	1094	gene31066-v1.0-hybrid.t1	0	1094	Fvb1	1678556	1679850	blue copper	LOC101314880	XM_004287248.2
FvH4_1g02990	gene31065	0	1885	gene31065-v1.0-hybrid.t1	0	1885	Fvb1	1679919	1682255	glucan endo- -beta-glucosidase 14-like
FvH4_1g03000	gene31062	0	1988	gene31062-v2.0.a2-hybrid.t1	0	1761	Fvb1	1694344	1697758	f-box kelch-repeat protein at3g06240-like
FvH4_1g03010	gene31061	0	1227	gene31061-v2.0.a2-hybrid.t1	0	1175	Fvb1	1697773	1699653	thylakoid lumenal kda chloroplastic-like
FvH4_1g03020	gene31058	0	1543	gene31058-v2.0.a2-hybrid.t1	0	1521	Fvb1	1704320	1707000	methyl- -binding domain-containing protein 11-like
FvH4_1g03030	gene31057	5e-122	435	gene31057-v1.0-hybrid.t1	9e-122	435	Fvb1	1712195	1712448
FvH4_1g03040	gene31056	0	939	gene31056-v2.0.a2-hybrid.t2	0	1000	Fvb1	1714592	1717887	axial regulator yabby 5-like
FvH4_1g03050	gene31055	0	3631	gene31055-v2.0.a2-hybrid.t2	0	1961	Fvb1	1726698	1730350	nuclear pore complex protein nup1 isoform x1
FvH4_1g03060	gene31054	0	2143	gene31054-v1.0-hybrid.t1	0	2143	Fvb1	1732815	1734085	equilibrative nucleotide transporter 8-like	LOC101296713	XM_004288752.2
FvH4_1g03070	gene31053	0	3020	gene31053-v1.0-hybrid.t1	0	3020	Fvb1	1734691	1736364	phosphatidylinositol phosphatidylcholine transfer protein sfh12-like isoform x1	LOC101297004	XM_004288753.2
FvH4_1g03080	gene31052	0	1732	gene31052-v1.0-hybrid.t1	0	1732	Fvb1	1736603	1738481	mrna maturation factor chloroplastic	LOC101292045	XM_004287255.2
FvH4_1g03090	gene31049	0	2626	gene31049-v2.0.a2-hybrid.t2	0	2430	Fvb1	1745934	1750527	cbl-interacting serine threonine-protein kinase 24
FvH4_1g03100	gene31048	7e-165	580	gene31048-v1.0-hybrid.t1	1e-164	580	Fvb1	1750661	1751639	epidermal patterning factor-like protein 8	LOC101292625	XM_004287257.2
FvH4_1g03110	gene31046	7e-134	477	gene31046-v2.0.a2-hybrid.t1	8e-79	295	Fvb1	1756191	1757715
FvH4_1g03120	gene30988	0	1483	gene30988-v2.0.a2-hybrid.t1	0	1501	Fvb1	1758191	1759318	PREDICTED: uncharacterized protein LOC105349686
FvH4_1g03130	gene31045	0	3469	gene31045-v1.0-hybrid.t1	0	3469	Fvb1	1760148	1763639	ein3-binding f-box protein 1-like	LOC101293337	XM_004287259.2
FvH4_1g03140	gene31044	8e-112	405	gene35277-v2.0.a2-hybrid.t1	4e-162	572	Fvb1	1770014	1772828	9664075 duf4050 family protein
FvH4_1g03150	gene31044	6e-74	277	gene35278-v2.0.a2-hybrid.t1	6e-165	580	Fvb1	1773220	1775235	50s ribosomal protein l36
FvH4_1g03160	gene31043	0	764	gene31043-v1.0-hybrid.t1	0	764	Fvb1	1779255	1780469	outward-rectifying potassium channel 4 -like protein	LOC101294976	XM_004287266.2
FvH4_1g03170	gene31042	0	4383	gene31042-v1.0-hybrid.t1	0	4383	Fvb1	1781634	1785282	phospholipase d alpha 1-like	LOC101295265	XM_004287267.2
FvH4_1g03180	gene31041	0	2414	gene31041-v2.0.a2-hybrid.t1	0	2516	Fvb1	1785751	1789285	tbc1 domain family member 13-like
FvH4_1g03190	gene31040	0	1099	gene31040-v1.0-hybrid.t1	0	1099	Fvb1	1789580	1790537	ethylene-responsive transcription factor win1-like	LOC101297293	XM_004288754.2
FvH4_1g03200	gene31039	0	1521	gene31039-v1.0-hybrid.t2	0	1521	Fvb1	1794351	1796866	spx domain-containing protein 1-like	LOC101295850	XM_004287269.2
FvH4_1g03210	gene34411	0	2771	gene34740-v1.0-hybrid.t1	0	1947	Fvb1	1798752	1802717	cytochrome p450 71d11-like
FvH4_1g03220	gene31037	3e-36	150	gene31037-v1.0-hybrid.t1	5e-36	150	Fvb1	1802754	1803436	peroxidase 25	LOC101296138	XM_004287270.2
FvH4_1g03230							Fvb1	1803765	1804201
FvH4_1g03240	gene31036	0	1526	gene31036-v1.0-hybrid.t1	0	1526	Fvb1	1804219	1806756	heme oxygenase chloroplastic-like	LOC101296421	XM_004287271.2
FvH4_1g03250	gene31035	0	1489	gene31035-v1.0-hybrid.t1	0	1489	Fvb1	1807191	1808154	probable pectinesterase pectinesterase inhibitor 7	LOC101297879	XM_004288756.1
FvH4_1g03260	gene31034	0	726	gene31034-v1.0-hybrid.t1	0	726	Fvb1	1809021	1810563	af334834_1 chaperon	LOC101296704	XM_004287272.2
FvH4_1g03270	gene31032	0	1732	gene31032-v1.0-hybrid.t1	0	1732	Fvb1	1810542	1815323	9664047 family methyltransferase	LOC101298353	XM_004287277.2
FvH4_1g03280	gene31032	0	1737	gene31032-v1.0-hybrid.t1	0	1737	Fvb1	1812514	1815168	9664047 family methyltransferase	LOC101298353	XM_004287277.2
FvH4_1g03290	gene31031	0	3079	gene31031-v1.0-hybrid.t1	0	3079	Fvb1	1815489	1817436	probable rhamnogalacturonate lyase b
FvH4_1g03300	gene31030	0	3663	gene31030-v1.0-hybrid.t1	0	3663	Fvb1	1819960	1821990	probable rhamnogalacturonate lyase b	LOC101297284	XM_004287274.2
FvH4_1g03310	gene31029	0	1932	gene31029-v2.0.a2-hybrid.t3	0	1932	Fvb1	1822491	1825554	probable polygalacturonase at1g80170
FvH4_1g03320	gene31027	0	5202	gene35279-v2.0.a2-hybrid.t1	0	5373	Fvb1	1827371	1844462	nuclear pore complex protein nup205
FvH4_1g03330	gene31027	0	1079	gene35280-v2.0.a2-hybrid.t1	0	3097	Fvb1	1845650	1851145	probable receptor-like protein kinase at5g39020
FvH4_1g03340	gene31026	0	2847	gene31026-v1.0-hybrid.t1	0	2847	Fvb1	1853393	1858538	pentatricopeptide repeat-containing protein at5g66520-like	LOC101298462	XM_004288757.1
FvH4_1g03350	gene31026	0	2847	gene31026-v1.0-hybrid.t1	0	2847	Fvb1	1853394	1855122	pentatricopeptide repeat-containing protein at5g66520-like	LOC101298462	XM_004288757.1
FvH4_1g03360	gene31024	0	1862	gene31024-v1.0-hybrid.t1	0	1862	Fvb1	1860586	1861617	probable sugar phosphate phosphate translocator at4g32390	LOC101299513	XM_004287281.2
FvH4_1g03370	gene31023	0	5799	gene31023-v2.0.a2-hybrid.t1	0	3070	Fvb1	1863185	1871714	protein nrt1 ptr family
FvH4_1g03380	gene31022	0	1142	gene31022-v1.0-hybrid.t1	0	1142	Fvb1	1870677	1876688	e3 ubiquitin-protein ligase ring1-like
FvH4_1g03390	gene31021	0	2863	gene31021-v1.0-hybrid.t3	0	2888	Fvb1	1879024	1882329	zinc finger ccch domain-containing protein 49-like	LOC101300088	XM_004287283.2
FvH4_1g03400	gene31019	0	1142	gene31019-v1.0-hybrid.t1	0	1142	Fvb1	1888875	1890973	e3 ubiquitin-protein ligase ring1-like
FvH4_1g03410	gene31019	0	1142	gene31019-v1.0-hybrid.t1	0	1142	Fvb1	1888992	1891276	e3 ubiquitin-protein ligase ring1-like
FvH4_1g03420	gene31018	0	1337	gene31018-v1.0-hybrid.t1	0	1337	Fvb1	1893799	1894539	fasciclin-like arabinogalactan protein 13	LOC101301519	XM_004287289.2
FvH4_1g03430	gene31017	0	4273	gene31017-v2.0.a2-hybrid.t1	0	4286	Fvb1	1895963	1898338	pentatricopeptide repeat-containing protein mitochondrial
FvH4_1g03440	gene31017	2e-135	480				Fvb1	1898790	1899166
FvH4_1g03450	gene31017	3e-138	489				Fvb1	1899383	1901118
FvH4_1g03460	gene31016	0	791	gene31016-v2.0.a2-hybrid.t1	0	699	Fvb1	1901680	1903421	nhp2-like protein 1
FvH4_1g03470	gene31015	0	980	gene31015-v1.0-hybrid.t1	0	980	Fvb1	1904223	1907223	signal peptidase complex catalytic subunit sec11a	LOC101302099	XM_004287291.2
FvH4_1g03480	gene31014	0	852	gene31014-v1.0-hybrid.t1	0	852	Fvb1	1907277	1907780	e3 ubiquitin-protein ligase ring1
FvH4_1g03490	gene31012	0	2102	gene31012-v2.0.a2-hybrid.t1	0	1965	Fvb1	1912260	1914819	chaperone protein dnaj 49-like
FvH4_1g03500	gene31011	0	1701	gene31011-v2.0.a2-hybrid.t1	0	1867	Fvb1	1914952	1917976	ribosome biogenesis regulatory protein homolog
FvH4_1g03510	gene31010	0	2208	gene31010-v1.0-hybrid.t1	0	2208	Fvb1	1918190	1920110	adenine nucleotide transporter chloroplastic mitochondrial-like	LOC101299902	XM_004288762.2
FvH4_1g03520	gene31009	0	3507	gene31009-v1.0-hybrid.t2	0	3534	Fvb1	1920056	1923619	dead-box atp-dependent rna helicase 37-like	LOC101300185	XM_004288763.2
FvH4_1g03530	gene31008	0	872	gene31008-v1.0-hybrid.t1	0	872	Fvb1	1926278	1927660	f-box protein at5g07610-like
FvH4_1g03540	gene31006	0	2215	gene31006-v1.0-hybrid.t2	0	2215	Fvb1	1929316	1935986	f-box kelch-repeat protein at1g55270-like	LOC101303445	XM_004287296.2
FvH4_1g03550	gene31004	0	998	gene31004-v2.0.a2-hybrid.t1	0	1077	Fvb1	1938955	1943920	transmembrane protein 128
FvH4_1g03560	gene31003	0	1077	gene31003-v1.0-hybrid.t1	0	1077	Fvb1	1947027	1948750	axonemal dynein light	LOC101300482	XM_004288764.2
FvH4_1g03570	gene31002	3e-178	623	gene31002-v1.0-hybrid.t1	4e-178	623	Fvb1	1952011	1952355	PREDICTED: uncharacterized protein At1g15400-like	LOC101300761	XM_011459960.1
FvH4_1g03580	gene31001	0	2067	gene35283-v2.0.a2-hybrid.t1	0	1786	Fvb1	1955187	1960036	nadh-cytochrome b5 reductase-like protein
FvH4_1g03590	gene31000	0	1884	gene31000-v2.0.a2-hybrid.t1	0	1393	Fvb1	1963227	1965278	amino-acid racemase isoform 2
FvH4_1g03600	gene30999	0	2369	gene30999-v2.0.a2-hybrid.t3	0	1714	Fvb1	1964618	1967751	nudix hydrolase chloroplastic
FvH4_1g03610	gene30998	0	1770	gene30998-v1.0-hybrid.t2	0	1819	Fvb1	1967955	1970300	zinc finger ccch domain-containing protein 39	LOC101305587	XM_004287304.2
FvH4_1g03620	gene30997	2e-82	306				Fvb1	1972257	1976978
FvH4_1g03630	gene30997	0	789				Fvb1	1972296	1975012
FvH4_1g03640	gene30996	7e-107	385	gene30996-v1.0-hybrid.t1	1e-106	385	Fvb1	1978165	1978779	PREDICTED: uncharacterized protein LOC105349686
FvH4_1g03650	gene30988	0	1882	gene30988-v2.0.a2-hybrid.t1	0	1912	Fvb1	1979207	1980499	PREDICTED: uncharacterized protein LOC105349686
FvH4_1g03660	gene30995	0	2143	gene30995-v1.0-hybrid.t1	0	2143	Fvb1	1981187	1982374	leucine-rich repeat extensin-like protein 3
FvH4_1g03670	gene30994	1e-163	574	gene30994-v1.0-hybrid.t1	2e-163	574	Fvb1	1982652	1982969	PREDICTED: uncharacterized protein LOC101307041
FvH4_1g03680	gene30993	0	850	gene30993-v1.0-hybrid.t1	0	850	Fvb1	1984868	1986746	lactoylglutathione lyase	LOC101306749	XM_004287307.2
FvH4_1g03690	gene30991	0	1209	gene30991-v2.0.a2-hybrid.t1	0	1317	Fvb1	1990564	1992291	PREDICTED: uncharacterized protein LOC101307041
FvH4_1g03700	gene30990	0	699	gene30990-v1.0-hybrid.t1	0	699	Fvb1	1993320	1993706	pentatricopeptide repeat-containing protein at1g08070
FvH4_1g03710	gene30989	0	1647	gene30989-v1.0-hybrid.t1	0	1647	Fvb1	1993949	1995195	pentatricopeptide repeat-containing protein at1g08070
FvH4_1g03720	gene30988	0	1000	gene30988-v2.0.a2-hybrid.t1	0	1000	Fvb1	1995868	1996461	PREDICTED: uncharacterized protein LOC105349686
FvH4_1g03730	gene30988	0	1306	gene30988-v2.0.a2-hybrid.t1	0	1337	Fvb1	1996485	1997225	PREDICTED: uncharacterized protein LOC105349686
FvH4_1g03740	gene30988	0	699	gene11417-v1.0-hybrid.t8	8e-87	320	Fvb1	1997632	1998367	2522963 inactive protein kinase selmodraft_444075	LOC101315270	XM_004287488.2
FvH4_1g03750	gene30987	0	1561	gene30987-v2.0.a2-hybrid.t1	8e-163	574	Fvb1	2006473	2008583
FvH4_1g03760	gene30986	3e-163	574	gene30986-v1.0-hybrid.t1	5e-163	574	Fvb1	2011263	2012736	early nodulin-93-like	LOC101307618	XM_004287309.2
FvH4_1g03770	gene30985	0	2776	gene30985-v1.0-hybrid.t1	0	2776	Fvb1	2015411	2017490	protein kinase pinoid 2	LOC101307917	XM_004287310.2
FvH4_1g03780	gene30984	0	3534	gene30984-v2.0.a2-hybrid.t1	0	1801	Fvb1	2021711	2024386	g-type lectin s-receptor-like serine threonine-protein kinase at4g27290
FvH4_1g03790	gene30983	1e-151	536	gene30983-v2.0.a2-hybrid.t1	6e-163	574	Fvb1	2025318	2026656	19798595 plastid transcriptionally active 5 isoform 1
FvH4_1g03800	gene30982	0	2251	gene30982-v1.0-hybrid.t1	0	2251	Fvb1	2027208	2028455	PREDICTED: uncharacterized protein LOC101303058
FvH4_1g03810	gene30981	0	5373	gene30981-v1.0-hybrid.t1	0	5373	Fvb1	2031172	2035885	serine threonine-protein kinase
FvH4_1g03820	gene30980	7e-139	493	gene30980-v1.0-hybrid.t1	1e-138	493	Fvb1	2036430	2037507
FvH4_1g03830	gene30979	0	1894	gene30979-v1.0-hybrid.t1	0	1894	Fvb1	2039783	2042446	19798592 mitogen-activated protein kinase kinase kinase 1 isoform 1	LOC101308494	XM_004287312.2
FvH4_1g03840	gene30978	0	1213	gene30978-v1.0-hybrid.t2	0	1223	Fvb1	2042588	2045091	desi-like protein at4g17486 isoform x1	LOC101308791	XM_004287313.2
FvH4_1g03850	gene30977	0	1177	gene30977-v2.0.a2-hybrid.t3	0	1534	Fvb1	2045324	2048994	acyl-protein thioesterase 2
FvH4_1g03860	gene30977	0	2358				Fvb1	2049803	2051185
FvH4_1g03870	gene34410	0	1362	gene34410-v1.0-hybrid.t1	0	1362	Fvb1	2053154	2054098	PREDICTED: uncharacterized protein LOC101313410 isoform X2
FvH4_1g03880	gene30976	0	1948	gene30976-v2.0.a2-hybrid.t1	0	2062	Fvb1	2054908	2058572	protein arginine n-methyltransferase prmt10
FvH4_1g03890	gene30976	5e-97	352				Fvb1	2059016	2059478
FvH4_1g03900	gene30975	0	1916	gene30975-v2.0.a2-hybrid.t3	0	2094	Fvb1	2061861	2067993	rna binding isoform 4
FvH4_1g03910	gene30974	0	2893	gene30974-v2.0.a2-hybrid.t1	0	2874	Fvb1	2070606	2074158	cytochrome p450 734a1
FvH4_1g03920	gene30973	0	1429	gene30973-v2.0.a2-hybrid.t1	0	1207	Fvb1	2085996	2088461	gtp-binding nuclear protein ran-3
FvH4_1g03930	gene30972	4e-153	542	gene30972-v1.0-hybrid.t2	6e-153	542	Fvb1	2089373	2091358	PREDICTED: uncharacterized protein LOC101311024	LOC101311024	XM_004287322.2
FvH4_1g03940	gene30971	0	639	gene30971-v1.0-hybrid.t1	0	639	Fvb1	2092153	2092506	PREDICTED: uncharacterized protein LOC105349702
FvH4_1g03950	gene30970	0	4807	gene30970-v1.0-hybrid.t1	0	4807	Fvb1	2103052	2112120	potassium channel akt1-like
FvH4_1g03960	gene30970	0	4773	gene30970-v1.0-hybrid.t1	0	4773	Fvb1	2103053	2112124	potassium channel akt1-like
FvH4_1g03970	gene30968	0	774	gene30968-v2.0.a2-hybrid.t1	0	774	Fvb1	2113650	2114848	eg45-like domain containing protein
FvH4_1g03980	gene30967	0	2273	gene30967-v1.0-hybrid.t1	0	2273	Fvb1	2115065	2118919	26s protease regulatory subunit 8 homolog a	LOC101312376	XM_004287326.2
FvH4_1g03990	gene30966	0	1941	gene30966-v2.0.a2-hybrid.t1	0	1938	Fvb1	2119959	2123018	serine-threonine kinase receptor-associated
FvH4_1g04000	gene30965	0	3025	gene30965-v2.0.a2-hybrid.t2	0	3036	Fvb1	2124882	2127175	(-)-germacrene d synthase
FvH4_1g04010	gene30964	0	731	gene30964-v1.0-hybrid.t1	0	731	Fvb1	2130799	2132668	probable histone h2a variant 3	LOC101313243	XM_004287329.2
FvH4_1g04020	gene30963	0	2792	gene30963-v1.0-hybrid.t1	0	2792	Fvb1	2132778	2135408	3-ketoacyl- synthase 11	LOC101312957	XM_004287328.2
FvH4_1g04030	gene30962	0	2232	gene30962-v2.0.a2-hybrid.t1	0	2122	Fvb1	2136477	2139976	soul heme-binding family protein isoform 1
FvH4_1g04040	gene30961	0	1425	gene35284-v1.0-hybrid.t2	0	1465	Fvb1	2140408	2143321	f-box kelch-repeat protein at3g23880-like
FvH4_1g04050	gene30960	7e-101	365	gene30960-v1.0-hybrid.t1	1e-100	365	Fvb1	2144950	2145177
FvH4_1g04060	gene30960	7e-94	342	gene30960-v1.0-hybrid.t1	1e-93	342	Fvb1	2147353	2147541
FvH4_1g04070	gene30959	0	3369	gene30959-v1.0-hybrid.t1	0	3369	Fvb1	2148103	2152536	42315968 pentatricopeptide repeat-containing protein at1g31430	LOC101302787	XM_004288771.2
FvH4_1g04080	gene30958	0	2949	gene30958-v1.0-hybrid.t1	0	2949	Fvb1	2158336	2159970	della protein slr1-like	LOC101314119	XM_004287332.2
FvH4_1g04090	gene30957	0	2129	gene30957-v1.0-hybrid.t1	0	2129	Fvb1	2163726	2166784	f-box protein at5g60060
FvH4_1g04100	gene30955	0	866	gene30954-v2.0.a2-hybrid.t2	1e-104	379	Fvb1	2166899	2168503	u1 small nuclear ribonucleoprotein 70 kda-like isoform x1
FvH4_1g04110	gene30955	0	1986	gene30955-v2.0.a2-hybrid.t4	0	2057	Fvb1	2168860	2170166	f-box protein at5g60060
FvH4_1g04120	gene30954	0	1698	gene30954-v2.0.a2-hybrid.t1	0	1330	Fvb1	2175659	2179186	u1 small nuclear ribonucleoprotein 70 kda-like isoform x1
FvH4_1g04130	gene30953	0	2544	gene30953-v1.0-hybrid.t1	0	2544	Fvb1	2179193	2181799	myb-like protein j	LOC101303940	XM_004288775.2
FvH4_1g04140	gene30952	0	4215	gene30952-v1.0-hybrid.t1	0	4215	Fvb1	2187847	2190183	pentatricopeptide repeat-containing protein chloroplastic	LOC101304227	XM_004288776.2
FvH4_1g04150	gene30951	0	3544	gene30951-v1.0-hybrid.t1	0	3544	Fvb1	2192469	2195922	probable inactive receptor kinase at2g26730	LOC101314981	XM_004287334.2
FvH4_1g04160	gene30950	0	2078	gene30950-v2.0.a2-hybrid.t1	0	2235	Fvb1	2200241	2204654	sodium pyruvate cotransporter chloroplastic
FvH4_1g04170	gene30949	0	4735	gene30949-v1.0-hybrid.t5	0	4735	Fvb1	2205575	2212306	transcriptional corepressor leunig-like isoform x1	LOC101290798	XM_004287336.2
FvH4_1g04180	gene30948	0	1012	gene30948-v1.0-hybrid.t1	0	1012	Fvb1	2212961	2213521	actin depolymerizing factor
FvH4_1g04190	gene30947	0	2506	gene30947-v1.0-hybrid.t1	0	2506	Fvb1	2216118	2218835	anthocyanidin 3-o-glucosyltransferase 7-like
FvH4_1g04200	gene30946	0	913	gene30946-v2.0.a2-hybrid.t1	0	1846	Fvb1	2220299	2221658	gibberellin 3-beta-dioxygenase 1-like
FvH4_1g04210	gene30945	0	1994	gene30945-v2.0.a2-hybrid.t2	0	7629	Fvb1	2222774	2230144	abc transporter g family member 32
FvH4_1g04220	gene30943	0	2848	gene35285-v2.0.a2-hybrid.t1	0	2906	Fvb1	2234037	2239167	tudor domain-containing protein 3
FvH4_1g04230	gene30942	0	2722	gene30942-v1.0-hybrid.t1	0	2722	Fvb1	2239831	2243646	serine threonine protein phosphatase 2a 57 kda regulatory subunit b iota isoform-like	LOC101292244	XM_004287341.2
FvH4_1g04240	gene30941	0	1124	gene30941-v2.0.a2-hybrid.t1	0	1245	Fvb1	2245740	2247372	auxin-responsive protein iaa1-like
FvH4_1g04250	gene30940	0	2268	gene30940-v1.0-hybrid.t2	0	2268	Fvb1	2248420	2252439	palmitoyl-acyl carrier protein chloroplastic-like	LOC101292829	XM_004287343.2
FvH4_1g04260	gene30939	0	895	gene30939-v1.0-hybrid.t1	0	895	Fvb1	2263249	2263805	f-box fbd lrr-repeat protein at5g22700-like isoform x1	LOC101304813	XM_011460238.1
FvH4_1g04270	gene30938	0	2437	gene30938-v1.0-hybrid.t1	0	2437	Fvb1	2269453	2278377	f-box fbd lrr-repeat protein at5g22700-like isoform x1
FvH4_1g04280	gene30934	0	2549	gene30934-v2.0.a2-hybrid.t1	0	2549	Fvb1	2284205	2286475	f-box fbd lrr-repeat protein at5g22700-like isoform x1
FvH4_1g04290	gene30932	0	14274	gene30932-v2.0.a2-hybrid.t1	0	13991	Fvb1	2288310	2302651	dnaj homolog subfamily c grv2-like isoform x1
FvH4_1g04300	gene30932	0	2361				Fvb1	2303250	2304590
FvH4_1g04310	gene30931	0	2443	gene30931-v2.0.a2-hybrid.t1	0	2711	Fvb1	2304935	2310089	probable plastidic glucose transporter 2
FvH4_1g04320	gene30929	0	700	gene30929-v1.0-hybrid.t1	0	700	Fvb1	2312922	2315362	ribosomal rna-processing protein 17
FvH4_1g04330	gene30928	0	1631	gene30928-v1.0-hybrid.t1	0	1631	Fvb1	2315732	2319718	rna binding motif x-linked-like-1 isoform x1	LOC101293710	XM_004287346.2
FvH4_1g04340	gene30927	0	3029	gene30927-v2.0.a2-hybrid.t1	0	2257	Fvb1	2320926	2325990	protein tesmin tso1-like cxc 5
FvH4_1g04350	gene30926	0	2325	gene30926-v2.0.a2-hybrid.t1	0	3910	Fvb1	2326830	2335803	peroxisomal fatty acid beta-oxidation multifunctional protein aim1
FvH4_1g04360	gene30925	0	1068	gene30925-v1.0-hybrid.t1	0	1068	Fvb1	2337312	2338201	zinc finger cchc domain-containing protein 9-like
FvH4_1g04370	gene30924	0	4596	gene30924-v2.0.a2-hybrid.t1	0	4536	Fvb1	2340305	2344627	proteinaceous rnase p chloroplastic mitochondrial-like
FvH4_1g04380	gene30923	0	1353	gene30923-v1.0-hybrid.t1	0	1353	Fvb1	2344881	2346988	probable protein abil5	LOC101294790	XM_004287348.2
FvH4_1g04390	gene30922	0	1142	gene30922-v1.0-hybrid.t1	0	1142	Fvb1	2347002	2347968	f-box protein pp2-b12	LOC101307157	XM_004288786.1
FvH4_1g04400	gene30921	0	2792	gene30921-v1.0-hybrid.t1	0	2792	Fvb1	2348610	2351598	rho guanine nucleotide exchange factor 8-like
FvH4_1g04410	gene30920	0	4821	gene30920-v2.0.a2-hybrid.t2	0	4529	Fvb1	2354535	2360274	27250386 microtubule-associated protein futsch-like isoform x3
FvH4_1g04420	gene30920	0	1415	gene30920-v2.0.a2-hybrid.t2	0	1415	Fvb1	2357182	2360274	27250386 microtubule-associated protein futsch-like isoform x3
FvH4_1g04430	gene30917	2e-92	338				Fvb1	2362244	2365103
FvH4_1g04440	gene30915	0	2143	gene30915-v1.0-hybrid.t1	0	2143	Fvb1	2366599	2367786	f-box protein at2g26160-like
FvH4_1g04450	gene30914	0	1112	gene30914-v2.0.a2-hybrid.t1	0	913	Fvb1	2368112	2370352	3-hydroxyisobutyryl- hydrolase-like protein
FvH4_1g04460	gene30913	2e-145	515	gene30913-v1.0-hybrid.t1	3e-145	515	Fvb1	2371483	2372481	f-box kelch-repeat protein at3g23880-like	LOC101313832	XM_004287331.2
FvH4_1g04470	gene00161	2e-57	221	gene00161-v1.0-hybrid.t3	3e-57	221	Fvb1	2372363	2372572	f-box kelch-repeat protein at3g23880-like
FvH4_1g04480	gene30911	0	1613	gene30911-v1.0-hybrid.t1	0	1613	Fvb1	2376057	2377661	palmitoyl-monogalactosyldiacylglycerol delta-7 chloroplastic-like	LOC101308027	XM_004288788.2
FvH4_1g04490	gene30910	0	1434	gene30910-v1.0-hybrid.t1	0	1434	Fvb1	2381668	2385610	protein continuous vascular ring 1-like	LOC101295742	XM_004287351.2
FvH4_1g04500	gene30909	0	1456	gene30909-v2.0.a2-hybrid.t1	0	1635	Fvb1	2389160	2391221	PREDICTED: uncharacterized protein LOC101296029
FvH4_1g04510	gene30908	0	1052	gene30908-v2.0.a2-hybrid.t1	0	841	Fvb1	2391207	2393873	chloroplast processing peptidase
FvH4_1g04520	gene30906	0	2381	gene30906-v2.0.a2-hybrid.t1	0	1792	Fvb1	2396693	2398128	PREDICTED: uncharacterized protein LOC101303058
FvH4_1g04530							Fvb1	2401831	2403372
FvH4_1g04540	gene30903	0	3290	gene30903-v1.0-hybrid.t1	0	3290	Fvb1	2404490	2407837	pentatricopeptide repeat-containing protein at5g21222-like isoform x1	LOC101308910	XM_004288791.2
FvH4_1g04550	gene30901	0	1521	gene30901-v1.0-hybrid.t1	0	1521	Fvb1	2410743	2412006	salicylic acid-binding protein 2-like	LOC101309197	XM_004288792.2
FvH4_1g04560	gene30900	0	883	gene30900-v2.0.a2-hybrid.t1	0	1159	Fvb1	2413364	2415632	pxmp2 4 family protein 2
FvH4_1g04570	gene30899	0	2479	gene30899-v2.0.a2-hybrid.t1	0	3690	Fvb1	2415747	2419303	PREDICTED: uncharacterized protein LOC101309487 isoform X1
FvH4_1g04580	gene30896	0	3550	gene30896-v1.0-hybrid.t1	0	3550	Fvb1	2422382	2424349	PREDICTED: uncharacterized protein LOC101309774
FvH4_1g04590	gene18824	4e-32	140	gene18824-v1.0-hybrid.t1	6e-32	140	Fvb1	2425372	2427443	protein nrt1 ptr family -like	LOC101293509	XM_004305095.1
FvH4_1g04600	gene22222	0	1819	gene22222-v1.0-hybrid.t1	0	1819	Fvb1	2443103	2444492	glutamate receptor -like	LOC101298055	XM_004306163.1
FvH4_1g04610	gene30898	0	1247	gene30898-v1.0-hybrid.t1	0	1247	Fvb1	2445952	2449159	upf0481 protein at3g47200-like
FvH4_1g04620	gene20346	7e-32	136	gene20346-v2.0.a2-hybrid.t4	1e-31	136	Fvb1	2448905	2449770	19755151 phosphatase 2c family protein isoform 4
FvH4_1g04630	gene30897	1e-40	165	gene30897-v1.0-hybrid.t1	2e-40	165	Fvb1	2452659	2453129
FvH4_1g04640	gene18824	4e-32	140	gene18824-v1.0-hybrid.t1	6e-32	140	Fvb1	2458618	2460703	protein nrt1 ptr family -like	LOC101293509	XM_004305095.1
FvH4_1g04650	gene34407	3e-33	143	gene37089-v2.0.a2-hybrid.t1	2e-61	237	Fvb1	2465608	2466861	PREDICTED: uncharacterized protein LOC101313410 isoform X1
FvH4_1g04660	gene17483	0	971	gene35752-v2.0.a2-hybrid.t3	0	971	Fvb1	2467512	2468356	probably inactive leucine-rich repeat receptor-like protein kinase at5g48380
FvH4_1g04670	gene30894	0	5478	gene30894-v2.0.a2-hybrid.t6	0	5595	Fvb1	2469494	2474789	membrane-bound transcription factor site-1 protease
FvH4_1g04680	gene30893	0	3588	gene30893-v1.0-hybrid.t3	0	3588	Fvb1	2474860	2478421	proline-rich receptor-like protein kinase perk1	LOC101298928	XM_004287361.2
FvH4_1g04690	gene30893	0	719	gene30893-v1.0-hybrid.t3	0	719	Fvb1	2478024	2478452	proline-rich receptor-like protein kinase perk1	LOC101298928	XM_004287361.2
FvH4_1g04700	gene30892	0	3041	gene30892-v2.0.a2-hybrid.t1	0	2717	Fvb1	2481639	2485616	probable chlorophyll b reductase chloroplastic
FvH4_1g04710	gene30891	0	2349	gene30891-v2.0.a2-hybrid.t1	0	2598	Fvb1	2487077	2490366	transitional endoplasmic reticulum atpase homolog 2
FvH4_1g04720	gene30889	0	2636	gene30889-v1.0-hybrid.t1	0	2636	Fvb1	2491718	2499247	histone h1-like
FvH4_1g04730	gene30887	0	994	gene35287-v2.0.a2-hybrid.t1	0	1094	Fvb1	2499955	2500560	e3 ubiquitin-protein ligase rnf181-like
FvH4_1g04740	gene34976	0	1474	gene35288-v2.0.a2-hybrid.t1	0	4756	Fvb1	2503340	2508639	tmv resistance protein n-like
FvH4_1g04750	gene30887	0	2874	gene35289-v2.0.a2-hybrid.t1	0	2933	Fvb1	2509372	2512530	polyol transporter 5-like
FvH4_1g04760	gene30886	0	2904	gene30886-v2.0.a2-hybrid.t1	0	2590	Fvb1	2514491	2516825	polyol transporter 5-like
FvH4_1g04770	gene30885	0	1618	gene30885-v1.0-hybrid.t1	0	1618	Fvb1	2520388	2521284	transcription repressor ofp8-like	LOC101311803	XM_011460442.1
FvH4_1g04780				gene30884-v1.0-hybrid.t2	7e-47	188	Fvb1	2524699	2525554
FvH4_1g04790	gene30883	0	1180	gene30883-v1.0-hybrid.t1	0	1180	Fvb1	2526477	2527130	uncharacterized g-patch domain protein ddb_g0278987-like
FvH4_1g04800	gene30882	0	2241	gene30882-v1.0-hybrid.t1	0	2370	Fvb1	2532863	2535524	indole-3-pyruvate monooxygenase yucca2-like
FvH4_1g04810	gene30881	0	1965	gene30881-v1.0-hybrid.t1	0	1965	Fvb1	2542700	2544273	heat stress transcription factor c-1	LOC101304412	XM_004287379.2
FvH4_1g04820	gene30880	0	2569	gene30880-v2.0.a2-hybrid.t4	0	2569	Fvb1	2546540	2551361	kinesin-13a-like
FvH4_1g04830	gene30879	0	3306	gene30879-v2.0.a2-hybrid.t1	0	3281	Fvb1	2554789	2558453	ubiquitin-conjugating enzyme
FvH4_1g04840	gene30878	0	4201	gene30878-v2.0.a2-hybrid.t1	0	4280	Fvb1	2558368	2561710	g-type lectin s-receptor-like serine threonine-protein kinase ces101
FvH4_1g04850	gene34407	0	861	gene35290-v2.0.a2-hybrid.t1	0	1018	Fvb1	2565095	2565658	PREDICTED: uncharacterized protein LOC101303058
FvH4_1g04860							Fvb1	2568107	2569659
FvH4_1g04870	gene34406	0	2192	gene34406-v1.0-hybrid.t1	0	2192	Fvb1	2574463	2575689	PREDICTED: uncharacterized protein LOC101303058
FvH4_1g04880							Fvb1	2576238	2578780
FvH4_1g04890	gene24315	2e-49	196	gene35291-v2.0.a2-hybrid.t1	5e-98	358	Fvb1	2582797	2584891
FvH4_1g04900							Fvb1	2602183	2604238
FvH4_1g04910	gene34406	0	908	gene34406-v1.0-hybrid.t1	0	908	Fvb1	2607731	2610367	PREDICTED: uncharacterized protein LOC101303058
FvH4_1g04920							Fvb1	2615443	2616998
FvH4_1g04930	gene02112	0	3434	gene02112-v2.0.a2-hybrid.t1	0	3360	Fvb1	2629279	2633201	g patch domain-containing protein 8
FvH4_1g04940	gene02110	0	1077	gene02110-v1.0-hybrid.t1	0	1077	Fvb1	2635418	2637937	ras-related protein rhn1-like	LOC101304121	XM_004287052.2
FvH4_1g04950							Fvb1	2640498	2640758
FvH4_1g04960	gene02109	0	1600	gene02109-v2.0.a2-hybrid.t2	0	2284	Fvb1	2641762	2644518	transcription factor iiia
FvH4_1g04970	gene02108	0	1180				Fvb1	2645995	2647989
FvH4_1g04980	gene33872	0	1000	gene02108-v2.0.a2-hybrid.t1	0	1916	Fvb1	2648207	2655625	PREDICTED: uncharacterized protein LOC101303058
FvH4_1g04990	gene30932	0	2405	gene30932-v2.0.a2-hybrid.t1	0	2630	Fvb1	2654167	2658707	dnaj homolog subfamily c grv2-like isoform x1
FvH4_1g05000	gene02106	0	915	gene30982-v1.0-hybrid.t1	0	820	Fvb1	2661129	2665942	PREDICTED: uncharacterized protein LOC101303058
FvH4_1g05010	gene02105	0	1025	gene02105-v2.0.a2-hybrid.t1	0	893	Fvb1	2666408	2667755	PREDICTED: uncharacterized protein LOC101308222
FvH4_1g05020	gene33871	0	2138	gene33871-v1.0-hybrid.t1	0	2138	Fvb1	2669730	2670984	PREDICTED: uncharacterized protein LOC101303058
FvH4_1g05030	gene02104	2e-160	563	gene02104-v1.0-hybrid.t1	3e-160	563	Fvb1	2672092	2672403	PREDICTED: uncharacterized protein LOC103449029
FvH4_1g05040	gene02103	2e-70	266	gene02102-v1.0-hybrid.t1	2e-91	336	Fvb1	2676923	2677947	32434489 at2g46330	LOC101302620	XM_004292376.2
FvH4_1g05050	gene02101	0	3555	gene02101-v2.0.a2-hybrid.t3	0	3658	Fvb1	2679264	2685537	19798449 kinase family protein isoform 1
FvH4_1g05060	gene02101	5e-86	316				Fvb1	2685899	2686249
FvH4_1g05070	gene02100	0	3090	gene02100-v1.0-hybrid.t2	0	3090	Fvb1	2687354	2690420	frigida-like protein 4a	LOC101301418	XM_004287044.2
FvH4_1g05080	gene02099	0	2616	gene02099-v1.0-hybrid.t1	0	2616	Fvb1	2694627	2708979	aldehyde dehydrogenase family 2 member c4-like	LOC101301128	XM_004287043.2
FvH4_1g05090	gene02097	0	2762	gene02097-v2.0.a2-hybrid.t1	0	2738	Fvb1	2709058	2713030	aldehyde dehydrogenase family 2 member c4-like
FvH4_1g05100	gene02096	0	2758	gene02096-v2.0.a2-hybrid.t1	0	2722	Fvb1	2713135	2715925	aldehyde dehydrogenase family 2 member c4-like
FvH4_1g05110	gene02095	0	785	gene02095-v1.0-hybrid.t1	0	785	Fvb1	2716064	2716498	multiprotein-bridging factor 1c
FvH4_1g05120	gene02094	0	1379	gene02094-v2.0.a2-hybrid.t1	0	1680	Fvb1	2718467	2720201	f-box lrr-repeat protein 2-like
FvH4_1g05130	gene02093	0	2937	gene02093-v2.0.a2-hybrid.t1	0	5784	Fvb1	2721417	2728679	dna mismatch repair protein msh7
FvH4_1g05140	gene02092	0	7451	gene02092-v1.0-hybrid.t1	0	7451	Fvb1	2728850	2733087	arf guanine-nucleotide exchange factor gnl2	LOC101307629	XM_004288646.2
FvH4_1g05150	gene02091	0	1975	gene02091-v1.0-hybrid.t1	0	1975	Fvb1	2734790	2735884	trihelix transcription factor asil1	LOC101307340	XM_004288645.2
FvH4_1g05160	gene02090	0	3512	gene02090-v1.0-hybrid.t1	0	3512	Fvb1	2739537	2743166	probable sulfate transporter	LOC101307052	XM_004288644.2
FvH4_1g05170	gene02089	0	4581	gene02089-v2.0.a2-hybrid.t5	0	4859	Fvb1	2744880	2753630	coatomer subunit beta -3-like
FvH4_1g05180	gene02087	0	3874	gene02087-v1.0-hybrid.t2	0	3874	Fvb1	2761314	2764270	leucine-rich repeat extensin-like protein 4	LOC101299114	XM_004287036.2
FvH4_1g05190	gene02087	0	1635	gene02087-v1.0-hybrid.t2	0	1635	Fvb1	2762761	2763666	leucine-rich repeat extensin-like protein 4	LOC101299114	XM_004287036.2
FvH4_1g05200	gene02085	0	1020	gene02085-v2.0.a2-hybrid.t1	0	2165	Fvb1	2768640	2773260	probable serine incorporator
FvH4_1g05210	gene02083	0	1429	gene02083-v2.0.a2-hybrid.t1	0	1490	Fvb1	2775787	2778222	f-box kelch-repeat protein at3g06240-like
FvH4_1g05220	gene02082	0	722	gene02082-v1.0-hybrid.t1	0	722	Fvb1	2779301	2779987	PREDICTED: uncharacterized protein LOC105353118
FvH4_1g05230	gene25560	2e-175	616	gene25560-v1.0-hybrid.t1	3e-175	616	Fvb1	2781327	2783371	f-box kelch-repeat protein at3g06240-like	LOC101305884	XM_011459958.1
FvH4_1g05240	gene02078	0	1936	gene02078-v2.0.a2-hybrid.t4	0	3799	Fvb1	2788675	2794634	probable adp-ribosylation factor gtpase-activating protein agd14
FvH4_1g05250				gene35292-v2.0.a2-hybrid.t1	1e-166	585	Fvb1	2795352	2795887
FvH4_1g05260	gene02077	0	731	gene02077-v1.0-hybrid.t1	0	731	Fvb1	2798104	2800043	chloroplast-targeted copper	LOC101298054	XM_004287033.2
FvH4_1g05270	gene02076	0	957	gene02076-v2.0.a2-hybrid.t1	0	861	Fvb1	2802340	2804650	PREDICTED: uncharacterized protein LOC101297765
FvH4_1g05280	gene02075	0	3856	gene02075-v2.0.a2-hybrid.t4	0	3528	Fvb1	2807423	2812147	vin3-like protein 1 isoform x1
FvH4_1g05290	gene02074	4e-100	363	gene21898-v1.0-hybrid.t1	6e-82	304	Fvb1	2812439	2812833	upf0481 protein at3g47200-like	LOC101314016	XM_004305644.2
FvH4_1g05300	gene02074	8e-134	475	gene21898-v1.0-hybrid.t1	7e-42	170	Fvb1	2812834	2813169	upf0481 protein at3g47200-like	LOC101314016	XM_004305644.2
FvH4_1g05310	gene02074	0	2805	gene02074-v2.0.a2-hybrid.t1	0	2933	Fvb1	2813699	2820474	fe-s cluster assembly factor chloroplastic
FvH4_1g05320	gene02073	0	1499	gene02073-v1.0-hybrid.t1	0	1499	Fvb1	2822801	2824552	probable strigolactone esterase d14 homolog	LOC101296889	XM_004287028.2
FvH4_1g05330	gene02071	0	1263	gene02071-v1.0-hybrid.t1	0	1263	Fvb1	2824785	2825927	f-box protein at2g26160-like	LOC101304708	XM_004288636.1
FvH4_1g05340	gene02073	1e-93	342	gene02073-v1.0-hybrid.t1	2e-93	342	Fvb1	2826535	2827124	probable strigolactone esterase d14 homolog	LOC101296889	XM_004287028.2
FvH4_1g05350	gene02070	0	1674	gene02070-v2.0.a2-hybrid.t1	0	2246	Fvb1	2829281	2833748	3-hydroxyisobutyryl- hydrolase-like protein mitochondrial isoform x1
FvH4_1g05360	gene02069	0	1245	gene02069-v2.0.a2-hybrid.t1	0	1943	Fvb1	2833620	2836521	nudix hydrolase chloroplastic-like isoform x1
FvH4_1g05370	gene02068	0	1819	gene02068-v2.0.a2-hybrid.t1	0	1927	Fvb1	2837230	2841905	PREDICTED: uncharacterized protein LOC101296135
FvH4_1g05380	gene02066	0	2544	gene02066-v2.0.a2-hybrid.t1	0	2015	Fvb1	2844468	2848025	trna (guanine -n1)-methyltransferase 2
FvH4_1g05390	gene02065	0	2652	gene02065-v1.0-hybrid.t1	0	2652	Fvb1	2849798	2852101	glucan endo- -beta-glucosidase 8	LOC101304131	XM_004288634.2
FvH4_1g05400	gene02063	0	3020	gene02063-v1.0-hybrid.t1	0	3020	Fvb1	2856733	2859385	(-)-alpha-pinene synthase-like	LOC101295554	XM_004287023.2
FvH4_1g05410	gene02062	0	1986	gene02062-v1.0-hybrid.t1	0	2019	Fvb1	2862799	2864724	1-aminocyclopropane-1-carboxylate oxidase homolog 4-like	LOC101295847	XM_004287024.2
FvH4_1g05420	gene02060	0	1223	gene02060-v1.0-hybrid.t1	0	1223	Fvb1	2867948	2868625	f-box kelch-repeat protein at3g06240-like	LOC101303272	XM_004288631.1
FvH4_1g05430	gene11839	3e-36	150	gene11839-v1.0-hybrid.t1	4e-36	150	Fvb1	2874037	2874468		LOC101305614	XR_183908.2
FvH4_1g05440	gene11840	0	3638	gene35293-v2.0.a2-hybrid.t1	0	3799	Fvb1	2876044	2878852	serine arginine repetitive matrix protein 1
FvH4_1g05450	gene11840	0	2001	gene35294-v2.0.a2-hybrid.t1	0	1689	Fvb1	2880316	2883887	histone acetyltransferase kat6a-like isoform x1
FvH4_1g05460	gene11841	0	2479	gene11841-v1.0-hybrid.t1	0	2479	Fvb1	2885377	2887177	cyclin-dependent kinase f-1-like	LOC101300915	XM_004299939.2
FvH4_1g05470	gene11842	0	1059	gene11842-v2.0.a2-hybrid.t1	0	1085	Fvb1	2887969	2891105	rac-like gtp-binding protein arac7
FvH4_1g05480	gene11843	0	883	gene11843-v1.0-hybrid.t1	0	883	Fvb1	2893172	2895223	peroxiredoxin-2b	LOC101301682	XM_004299942.2
FvH4_1g05490	gene11844	0	861	gene11844-v2.0.a2-hybrid.t1	0	989	Fvb1	2896477	2898386	probable inactive serine threonine-protein kinase fnkc
FvH4_1g05500	gene11845	0	3241	gene11845-v1.0-hybrid.t1	0	3241	Fvb1	2898596	2900697	coatomer subunit gamma	LOC101302463	XM_004301503.2
FvH4_1g05510	gene11845	0	4816	gene11845-v1.0-hybrid.t1	0	4816	Fvb1	2901342	2904026	coatomer subunit gamma	LOC101302463	XM_004301503.2
FvH4_1g05520	gene11846	0	7140	gene35295-v2.0.a2-hybrid.t3	0	7331	Fvb1	2904716	2911606	e3 ubiquitin-protein ligase lin
FvH4_1g05530	gene11846	0	1775	gene35296-v2.0.a2-hybrid.t1	0	1840	Fvb1	2912049	2913993	bark storage protein a
FvH4_1g05540	gene11847	0	2013	gene11847-v1.0-hybrid.t1	0	2094	Fvb1	2915669	2919467	transcription factor bhlh68	LOC101302559	XM_011466590.1
FvH4_1g05550	gene11848	0	2616	gene11848-v1.0-hybrid.t1	0	2616	Fvb1	2927577	2944067	nadph:adrenodoxin mitochondrial	LOC101302840	XM_004299946.2
FvH4_1g05560	gene11851	0	2749	gene11851-v1.0-hybrid.t1	0	2749	Fvb1	2935534	2937057	f-box protein at2g26160-like
FvH4_1g05570	gene11853	0	1959	gene11853-v2.0.a2-hybrid.t1	0	1793	Fvb1	2944406	2946373	f-box protein cpr30-like
FvH4_1g05580	gene11854	0	2423	gene11854-v1.0-hybrid.t1	0	2423	Fvb1	2947576	2948991	f-box protein at2g26160-like
FvH4_1g05590	gene11856	0	980	gene11856-v1.0-hybrid.t1	0	980	Fvb1	2950527	2951069	f-box protein at2g26160-like
FvH4_1g05600	gene11858	4e-177	621	gene11858-v2.0.a2-hybrid.t1	4e-167	589	Fvb1	2952724	2956465	nadph:adrenodoxin mitochondrial-like
FvH4_1g05610	gene11859	0	850	gene11859-v1.0-hybrid.t1	0	850	Fvb1	2963512	2963982	TPA: hypothetical protein ZEAMMB73_702826
FvH4_1g05620	gene01966	1e-85	315	gene13850-v1.0-hybrid.t1	4e-82	304	Fvb1	2963858	2964106	protein n-lysine methyltransferase mettl21a-like
FvH4_1g05630	gene11861	0	1577	gene11861-v2.0.a2-hybrid.t1	0	1645	Fvb1	2974886	2978493	auxin-responsive protein iaa27
FvH4_1g05640	gene11862	0	1148	gene11862-v1.0-hybrid.t1	0	1148	Fvb1	2983127	2985342	methyltransferase-like protein 5	LOC101311993	XM_004287396.2
FvH4_1g05650	gene11863	0	5541	gene11863-v1.0-hybrid.t1	0	5541	Fvb1	2985672	2990809	elongation factor ts	LOC101312281	XM_004287397.2
FvH4_1g05660	gene11864	0	1045	gene11864-v2.0.a2-hybrid.t2	0	1034	Fvb1	2997150	2998985	mediator of rna polymerase ii transcription subunit 26
FvH4_1g05670	gene11865	0	3425	gene11865-v1.0-hybrid.t1	0	3425	Fvb1	3000552	3003251	galactose oxidase-like	LOC101300395	XM_004288832.2
FvH4_1g05680	gene11866	0	2585	gene11866-v2.0.a2-hybrid.t1	0	2239	Fvb1	3003682	3007510	42071910 casein kinase i-like
FvH4_1g05690	gene11867	0	2976	gene11867-v1.0-hybrid.t2	0	2976	Fvb1	3008088	3010957	zinc finger ccch domain-containing protein 44-like
FvH4_1g05700	gene11868	0	1640	gene11868-v2.0.a2-hybrid.t1	0	1342	Fvb1	3011163	3014021	bifunctional epoxide hydrolase 2-like
FvH4_1g05710	gene11870	0	985	gene11870-v2.0.a2-hybrid.t1	0	1481	Fvb1	3014367	3018072	probable rna methyltransferase at5g51130
FvH4_1g05720	gene11869	0	731	gene11869-v1.0-hybrid.t1	0	731	Fvb1	3014435	3014839	transmembrane protein 234 homolog	LOC101313734	XM_004287401.2
FvH4_1g05730	gene11871	0	1959	gene11871-v1.0-hybrid.t4	0	1959	Fvb1	3018483	3021465	probable lactoylglutathione chloroplast	LOC101314019	XM_011460797.1
FvH4_1g05740	gene11873	0	5640	gene11873-v1.0-hybrid.t1	0	5640	Fvb1	3025625	3032615	protein phosphatase 2c and cyclic nucleotide-binding kinase domain-containing protein	LOC101300959	XM_004288834.2
FvH4_1g05750	gene11874	0	2186	gene11874-v1.0-hybrid.t1	0	2186	Fvb1	3033808	3035019	e3 ubiquitin-protein ligase atl42	LOC101314309	XM_004287403.2
FvH4_1g05760	gene11875	0	2706	gene11875-v1.0-hybrid.t1	0	2706	Fvb1	3036394	3039708	ninja-family protein mc410	LOC101314595	XM_004287404.2
FvH4_1g05770	gene11877	0	1979	gene11877-v2.0.a2-hybrid.t1	0	2792	Fvb1	3043310	3046085	sugar transport protein 14-like
FvH4_1g05780	gene11878	0	4356	gene11878-v1.0-hybrid.t1	0	4356	Fvb1	3046369	3049582	crs2-associated factor chloroplastic	LOC101315373	XM_004287407.2
FvH4_1g05790	gene11879	0	3350	gene11879-v1.0-hybrid.t1	0	3350	Fvb1	3049706	3052778	probable glycosyltransferase at3g07620	LOC101290889	XM_004287408.2
FvH4_1g05800	gene11880	0	3718	gene11880-v1.0-hybrid.t1	0	3718	Fvb1	3074144	3077949	probable glycosyltransferase at3g07620	LOC101291170	XM_011460827.1
FvH4_1g05810	gene11881	0	2307	gene11881-v2.0.a2-hybrid.t4	0	2868	Fvb1	3078657	3082766	alpha beta-hydrolases superfamily protein
FvH4_1g05820	gene11882	0	1380	gene11882-v1.0-hybrid.t1	0	1380	Fvb1	3087667	3088431	ethylene-responsive transcription factor tiny-like	LOC101291457	XM_004287410.2
FvH4_1g05830	gene21802	4e-78	291	gene21802-v2.0.a2-hybrid.t1	6e-78	291	Fvb1	3095241	3097924	low quality protein: abscisic acid-insensitive 5-like protein 1
FvH4_1g05840	gene11884	0	5222	gene11884-v2.0.a2-hybrid.t2	0	5157	Fvb1	3107352	3111686	PREDICTED: uncharacterized protein LOC101291750
FvH4_1g05850	gene11885	0	4280	gene11885-v2.0.a2-hybrid.t1	0	4210	Fvb1	3111674	3118334	dolichyl-diphosphooligosaccharide--protein glycosyltransferase subunit stt3a
FvH4_1g05860	gene34366	1e-117	421	gene34366-v1.0-hybrid.t1	2e-117	421	Fvb1	3120335	3120586
FvH4_1g05870	gene11886	0	3296	gene11886-v1.0-hybrid.t2	0	3296	Fvb1	3121172	3123655	snw ski-interacting	LOC101292337	XM_004287413.2
FvH4_1g05880	gene11886	0	3296	gene11886-v1.0-hybrid.t2	0	3296	Fvb1	3121172	3126137	snw ski-interacting	LOC101292337	XM_004287413.2
FvH4_1g05890	gene11888	0	796	gene11888-v1.0-hybrid.t1	0	796	Fvb1	3126482	3127239	cell wall vacuolar inhibitor of fructosidase 1-like	LOC101301821	XM_004288837.2
FvH4_1g05900	gene11891	0	1159	gene11891-v1.0-hybrid.t1	0	1159	Fvb1	3137439	3138524	f-box protein at2g26160-like
FvH4_1g05910	gene11892	0	4096	gene11892-v2.0.a2-hybrid.t2	0	4134	Fvb1	3138558	3146307	cell division cycle protein 27 homolog b isoform x1
FvH4_1g05920	gene11893	0	883	gene11893-v1.0-hybrid.t1	0	883	Fvb1	3147350	3147838	lachrymatory-factor synthase-like	LOC101302113	XM_004288838.2
FvH4_1g05930	gene11894	5e-103	372	gene11894-v1.0-hybrid.t1	8e-103	372	Fvb1	3149152	3149397	potassium transporter 5-like
FvH4_1g05940	gene11894	0	3685	gene11894-v1.0-hybrid.t1	0	3685	Fvb1	3149480	3151522	potassium transporter 5-like
FvH4_1g05950	gene11895	0	1878	gene11895-v2.0.a2-hybrid.t1	0	1878	Fvb1	3151784	3152824	myb-like protein x
FvH4_1g05960	gene11281	0	1191	gene11281-v1.0-hybrid.t1	0	1191	Fvb1	3172254	3172913	PREDICTED: uncharacterized protein LOC101293711	LOC101293711	XM_004287418.2
FvH4_1g05970	gene11282	0	3923	gene11282-v1.0-hybrid.t1	0	3923	Fvb1	3176073	3182633	golgin candidate 1 isoform x2	LOC101294003	XM_004287419.2
FvH4_1g05980	gene11284	0	3442	gene11284-v2.0.a2-hybrid.t1	0	4190	Fvb1	3184402	3194562	probable rna-dependent rna polymerase 3
FvH4_1g05990	gene11285	0	3234	gene11284-v2.0.a2-hybrid.t1	0	1290	Fvb1	3194645	3204143	probable rna-dependent rna polymerase 3
FvH4_1g06000	gene11286	0	3353	gene35297-v2.0.a2-hybrid.t2	0	3223	Fvb1	3206300	3211216	nadp-dependent malic enzyme
FvH4_1g06010	gene11287	0	1813	gene11287-v1.0-hybrid.t5	0	1829	Fvb1	3211326	3214259	probable 2-oxoglutarate-dependent dioxygenase at3g49630 isoform x1	LOC101294586	XM_011460943.1
FvH4_1g06020	gene11288	0	668	gene11288-v1.0-hybrid.t1	0	668	Fvb1	3216444	3216890	e3 ubiquitin-protein ligase ring1-like
FvH4_1g06030	gene11290	0	661	gene11290-v1.0-hybrid.t1	0	661	Fvb1	3219996	3220468	e3 ubiquitin-protein ligase rnf181-like	LOC101303273	XM_004288841.1
FvH4_1g06040	gene11291	0	2199	gene11291-v1.0-hybrid.t1	0	2013	Fvb1	3222292	3226624	protein phosphatase 2c 56-like	LOC101294876	XM_004287422.2
FvH4_1g06050	gene11292	0	785	gene11292-v1.0-hybrid.t1	0	785	Fvb1	3227957	3229223	50491759 histidine-containing phosphotransfer protein 4	LOC101303558	XM_004288842.2
FvH4_1g06060	gene11293	0	5588	gene11293-v2.0.a2-hybrid.t1	0	6769	Fvb1	3229291	3235086	abc transporter b family member 8
FvH4_1g06070	gene11294	0	2224	gene11294-v1.0-hybrid.t1	0	2224	Fvb1	3238786	3242034	initiator trna phosphoribosyl transferase family protein	LOC101295160	XM_011460967.1
FvH4_1g06080	gene11295	0	2046	gene11295-v1.0-hybrid.t1	0	2046	Fvb1	3242347	3246272	PREDICTED: spartin-like	LOC101295447	XM_004287424.2
FvH4_1g06090	gene11295	0	2008	gene11295-v1.0-hybrid.t1	0	2008	Fvb1	3242907	3246272	PREDICTED: spartin-like	LOC101295447	XM_004287424.2
FvH4_1g06100	gene11296	0	702	gene11296-v2.0.a2-hybrid.t2	0	655	Fvb1	3249039	3250769	cytochrome b5-like protein
FvH4_1g06110	gene11297	0	1456	gene11297-v1.0-hybrid.t2	0	2771	Fvb1	3250964	3255742	nucleotide-diphospho-sugar transferases superfamily protein isoform 1	LOC101296224	XM_004287427.2
FvH4_1g06120	gene11298	0	747	gene11298-v1.0-hybrid.t1	0	747	Fvb1	3256693	3259090	apyrase 2-like
FvH4_1g06130	gene27094	3e-48	190				Fvb1	3260315	3260497
FvH4_1g06140	gene27094	4e-110	396	gene20711-v1.0-hybrid.t1	9e-39	159	Fvb1	3260393	3260620
FvH4_1g06150	gene11299	0	3561	gene11299-v1.0-hybrid.t1	0	3561	Fvb1	3262060	3264033	trna rrna methyltransferase family protein	LOC101296509	XM_004287428.2
FvH4_1g06160	gene11300	0	1148	gene11300-v1.0-hybrid.t2	0	1148	Fvb1	3264451	3265086	mitochondrial import inner membrane translocase subunit tim17-2-like	LOC101296798	XM_004287429.2
FvH4_1g06170	gene11301	0	1700	gene11301-v1.0-hybrid.t1	0	1700	Fvb1	3267648	3268589	probable 3-hydroxyisobutyrate dehydrogenase-like mitochondrial	LOC101297370	XM_004287431.2
FvH4_1g06180	gene11302	0	5487	gene11302-v1.0-hybrid.t1	0	5487	Fvb1	3270993	3276654	receptor-like protein kinase hsl1	LOC101297078	XM_004287430.2
FvH4_1g06190	gene11299	0	890	gene11303-v2.0.a2-hybrid.t1	0	953	Fvb1	3275254	3275781	mitochondrial rrna methyltransferase-like
FvH4_1g06200	gene11299	1e-86	318	gene11299-v1.0-hybrid.t2	1e-87	322	Fvb1	3276000	3276259	trna rrna methyltransferase family protein	LOC101296509	XM_004287428.2
FvH4_1g06210	gene11305	0	1072	gene11305-v1.0-hybrid.t1	0	1072	Fvb1	3281367	3282844	probable 3-hydroxyisobutyrate dehydrogenase-like mitochondrial	LOC101295207	XM_011463360.1
FvH4_1g06220	gene11306	0	5467	gene11306-v1.0-hybrid.t1	0	5467	Fvb1	3284042	3288143	receptor-like protein kinase hsl1
FvH4_1g06230	gene11301	0	1440	gene11301-v1.0-hybrid.t1	0	1440	Fvb1	3292055	3295320	probable 3-hydroxyisobutyrate dehydrogenase-like mitochondrial	LOC101297370	XM_004287431.2
FvH4_1g06240	gene11309	3e-178	623	gene11309-v1.0-hybrid.t1	4e-178	623	Fvb1	3294230	3294574		LOC101299749	XR_184302.2
FvH4_1g06250	gene11301	0	684	gene11301-v1.0-hybrid.t1	0	684	Fvb1	3294615	3295043	probable 3-hydroxyisobutyrate dehydrogenase-like mitochondrial	LOC101297370	XM_004287431.2
FvH4_1g06260	gene11311	0	5487	gene11311-v1.0-hybrid.t1	0	5487	Fvb1	3297262	3300432	receptor-like protein kinase hsl1	LOC101305010	XM_004288846.2
FvH4_1g06270	gene11313	0	2700	gene11313-v1.0-hybrid.t1	0	2700	Fvb1	3301683	3305804	42294832 hexokinase-1-like isoform x3	LOC101297661	XM_004287432.2
FvH4_1g06280	gene11314	3e-142	504	gene11314-v1.0-hybrid.t1	5e-142	504	Fvb1	3307572	3308646	hypothetical protein CISIN_1g036283mg, partial
FvH4_1g06290	gene11315	0	2955	gene11315-v1.0-hybrid.t1	0	2955	Fvb1	3317778	3319415	mate efflux family protein 5	LOC101305308	XM_004288847.2
FvH4_1g06300	gene11316	0	2381	gene11316-v1.0-hybrid.t1	0	2381	Fvb1	3329580	3331539	protein iq-domain 14-like	LOC101305601	XM_004288848.2
FvH4_1g06310	gene03089	0	1507	gene03089-v1.0-hybrid.t1	0	1719	Fvb1	3333681	3334846	protein root primordium defective 1	LOC101310834	XM_004307228.2
FvH4_1g06320	gene11319	0	1103	gene11319-v2.0.a2-hybrid.t1	0	1104	Fvb1	3340978	3343377	42088840 probable fbd-associated f-box protein at1g32375
FvH4_1g06330	gene11321	0	715	gene11321-v1.0-hybrid.t2	0	715	Fvb1	3353354	3354623	PREDICTED: uncharacterized protein LOC101298247	LOC101298247	XM_004287433.2
FvH4_1g06340	gene11322	0	1142	gene11322-v1.0-hybrid.t1	0	1142	Fvb1	3356821	3358471	30s ribosomal protein chloroplastic-like
FvH4_1g06350	gene11323	0	1070	gene11323-v1.0-hybrid.t1	0	1070	Fvb1	3363667	3366433	probable pectinesterase 53	LOC101298537	XM_004287434.2
FvH4_1g06360	gene11324	0	3838	gene11324-v2.0.a2-hybrid.t3	0	3864	Fvb1	3368716	3373511	probable glutamate carboxypeptidase 2
FvH4_1g06370	gene12997	0	830	gene12997-v1.0-hybrid.t2	0	830	Fvb1	3377055	3380551	protein argonaute 12-like	LOC101290801	XM_004287652.2
FvH4_1g06380	gene11326	6e-91	333	gene11326-v1.0-hybrid.t1	9e-91	333	Fvb1	3378971	3379264	protein argonaute 12-like	LOC101299118	XM_004287436.2
FvH4_1g06390	gene11327	4e-117	419	gene11327-v1.0-hybrid.t1	6e-117	419	Fvb1	3382281	3382517	programmed cell death protein 4-like
FvH4_1g06400	gene11328	0	2791	gene11328-v2.0.a2-hybrid.t2	0	3461	Fvb1	3383950	3391786	arginine--trna cytoplasmic-like isoform x1
FvH4_1g06410	gene11329	0	910	gene11329-v1.0-hybrid.t1	0	910	Fvb1	3390537	3391795	oxidative stress isoform 2	LOC101299700	XM_004287438.2
FvH4_1g06420	gene11330	0	1907	gene11330-v2.0.a2-hybrid.t2	0	1938	Fvb1	3393671	3396940	mitogen-activated protein kinase kinase 6
FvH4_1g06430	gene11331	0	4800	gene11331-v1.0-hybrid.t1	0	4800	Fvb1	3398340	3401000	pentatricopeptide repeat-containing protein at5g65560-like	LOC101300277	XM_011461114.1
FvH4_1g06440	gene11332	0	2700	gene11332-v1.0-hybrid.t1	0	2700	Fvb1	3401740	3405308	glucan endo- -beta-glucosidase 13	LOC101300560	XM_004287441.2
FvH4_1g06450	gene11333	0	3187	gene11333-v1.0-hybrid.t1	0	3187	Fvb1	3405686	3407452	cactin	LOC101307341	XM_004288850.2
FvH4_1g06460	gene11334	0	1602	gene11334-v1.0-hybrid.t1	0	1602	Fvb1	3410244	3411131	caffeoylshikimate esterase-like	LOC101307630	XM_004288851.2
FvH4_1g06470	gene11335	0	715	gene11335-v1.0-hybrid.t1	0	715	Fvb1	3411647	3416034	2882027 profilin	LOC101300846	XM_004287442.2
FvH4_1g06480	gene11337	0	1294	gene11337-v1.0-hybrid.t1	0	1294	Fvb1	3416503	3419353	derlin-1	LOC101301421	XM_004287444.2
FvH4_1g06490	gene11339	0	2284	gene11339-v1.0-hybrid.t1	0	2284	Fvb1	3425593	3428438	PREDICTED: uncharacterized protein LOC101301714	LOC101301714	XM_004287445.2
FvH4_1g06500	gene11340	0	702	gene11340-v1.0-hybrid.t1	0	702	Fvb1	3428984	3430955	acid phosphatase 1-like	LOC101302001	XM_004287446.2
FvH4_1g06510	gene11341	0	2186	gene11341-v1.0-hybrid.t1	0	2186	Fvb1	3431340	3432551	leucine-rich repeat extensin-like protein 6	LOC101307931	XM_004288852.2
FvH4_1g06520	gene11343	0	1516	gene11343-v1.0-hybrid.t1	0	1516	Fvb1	3436096	3438676	dual specificity protein phosphatase dsp8	LOC101302292	XM_004287447.2
FvH4_1g06530	gene11344	0	2706	gene11344-v1.0-hybrid.t1	0	2706	Fvb1	3441493	3446768	19798233 nac domain containing protein 75 isoform 1	LOC101302582	XM_011461168.1
FvH4_1g06540	gene11345	0	3068	gene11345-v1.0-hybrid.t1	0	2841	Fvb1	3450646	3454680	mitochondrial-processing peptidase subunit alpha-like	LOC101302864	XM_004287449.2
FvH4_1g06550	gene11346	0	1131	gene11346-v1.0-hybrid.t1	0	1131	Fvb1	3455685	3456311	charged multivesicular body protein 1-like	LOC101308223	XM_004288853.2
FvH4_1g06560	gene11347	0	1716	gene11347-v2.0.a2-hybrid.t1	0	1555	Fvb1	3458667	3460778	nudix hydrolase 8-like
FvH4_1g06570	gene11348	0	2120	gene11348-v2.0.a2-hybrid.t1	0	2841	Fvb1	3461382	3465202	atp-dependent 6-phosphofructokinase 3-like
FvH4_1g06580	gene13437	8e-158	556	gene13437-v1.0-hybrid.t1	1e-157	556	Fvb1	3466930	3468859	ap-4 complex subunit sigma	LOC101301496	XM_004300170.2
FvH4_1g06590	gene11350	9e-130	462	gene11350-v1.0-hybrid.t1	1e-129	462	Fvb1	3472770	3473427	ring-h2 finger protein atl68-like	LOC101308850	XM_004294957.2
FvH4_1g06600	gene11351	7e-154	542	gene11351-v1.0-hybrid.t1	1e-153	542	Fvb1	3474502	3474849	ubiquitin-protein ligase e3	LOC101309097	XM_004288856.1
FvH4_1g06610	gene11352	0	3404	gene35299-v2.0.a2-hybrid.t2	0	3317	Fvb1	3475183	3478339	gamma-glutamyltranspeptidase 3
FvH4_1g06620	gene11352	0	7804	gene35300-v2.0.a2-hybrid.t1	0	7781	Fvb1	3479056	3489120	gmp synthase
FvH4_1g06630	gene11353	0	1819	gene11353-v1.0-hybrid.t1	0	1819	Fvb1	3490991	3493389	inositol oxygenase 2-like	LOC101304030	XM_011461223.1
FvH4_1g06640	gene11354	0	2165	gene11354-v1.0-hybrid.t1	0	2165	Fvb1	3508145	3509344	zinc finger ccch domain-containing protein 20	LOC101304318	XM_011461224.1
FvH4_1g06650	gene11355	0	1521	gene11355-v1.0-hybrid.t1	0	1521	Fvb1	3515916	3516758	eukaryotic translation initiation factor 3 subunit g-like	LOC101309678	XM_004288858.2
FvH4_1g06660	gene11356	0	987	gene11356-v2.0.a2-hybrid.t2	0	1083	Fvb1	3517465	3518642	transcription factor rax2-like
FvH4_1g06670	gene11357	0	4821	gene11357-v1.0-hybrid.t2	0	4832	Fvb1	3520093	3524490	probable lrr receptor-like serine threonine-protein kinase at4g29180	LOC101304610	XM_004287455.2
FvH4_1g06680	gene22169	0	1243	gene16907-v1.0-hybrid.t1	0	1555	Fvb1	3527781	3532776	glutamate receptor -like	LOC101314683	XM_011467980.1
FvH4_1g06690	gene27943	5e-118	425	gene27943-v2.0.a2-hybrid.t4	8e-118	425	Fvb1	3535141	3536612	golgin candidate 6
FvH4_1g06700	gene11361	0	1456	gene11361-v2.0.a2-hybrid.t1	0	1186	Fvb1	3537566	3539855	meiotic nuclear division protein 1 homolog
FvH4_1g06710	gene11362	2e-96	352	gene11362-v1.0-hybrid.t1	3e-96	352	Fvb1	3540124	3541042	arabinogalactan peptide 20-like
FvH4_1g06720	gene11363	0	1186	gene11363-v1.0-hybrid.t3	0	1186	Fvb1	3541371	3544367	vacuolar protein sorting-associated protein 32 homolog 2	LOC101305876	XM_004287459.2
FvH4_1g06730	gene11364	0	2401	gene11364-v2.0.a2-hybrid.t1	0	2473	Fvb1	3545315	3548405	iaa-amino acid hydrolase ilr1-like 4
FvH4_1g06740	gene11365	0	648	gene11365-v2.0.a2-hybrid.t1	0	1045	Fvb1	3549813	3552677	histone-lysine n-methyltransferase ehmt2
FvH4_1g06750	gene11366	0	1640	gene11366-v1.0-hybrid.t1	0	1640	Fvb1	3552307	3553215	dnaj homolog subfamily c member 7 homolog	LOC101310554	XM_004288861.2
FvH4_1g06760	gene11368	0	5692	gene11368-v1.0-hybrid.t3	0	5692	Fvb1	3553484	3558634	pre-mrna-splicing factor atp-dependent rna helicase dhx16	LOC101306750	XM_011461253.1
FvH4_1g06770	gene11372	0	5359	gene11372-v1.0-hybrid.t1	0	5359	Fvb1	3559451	3571338	pre-mrna-splicing factor atp-dependent rna helicase dhx16	LOC101311132	0
FvH4_1g06780	gene11373	0	765	gene35302-v2.0.a2-hybrid.t1	0	639	Fvb1	3572410	3574049	60s ribosomal protein l31
FvH4_1g06790	gene11373	0	5398	gene35303-v2.0.a2-hybrid.t1	0	5449	Fvb1	3574742	3582009	mitochondrial-processing peptidase subunit
FvH4_1g06800	gene11374	0	1288	gene11374-v2.0.a2-hybrid.t1	0	1526	Fvb1	3581557	3584248	dna-directed rna polymerase i subunit rpa2
FvH4_1g06810	gene11375	0	2536	gene11375-v2.0.a2-hybrid.t1	0	2428	Fvb1	3584244	3587653	histone acetyltransferase type b catalytic subunit
FvH4_1g06820	gene11378	0	818	gene11378-v1.0-hybrid.t1	0	818	Fvb1	3603437	3605478	60s ribosomal protein l28-1-like	LOC101308208	XM_004287467.2
FvH4_1g06830	gene11380	0	1043	gene11380-v2.0.a2-hybrid.t1	0	1040	Fvb1	3610529	3612695	deoxyhypusine synthase
FvH4_1g06840	gene11380	0	1874	gene11380-v2.0.a2-hybrid.t1	0	1981	Fvb1	3610529	3616712	deoxyhypusine synthase
FvH4_1g06850	gene11383	0	6033	gene11383-v2.0.a2-hybrid.t3	0	6217	Fvb1	3617121	3621396	phytochrome e-like
FvH4_1g06860	gene11385	0	1169	gene35304-v2.0.a2-hybrid.t1	0	1278	Fvb1	3626124	3629996	probable caffeoyl- o-methyltransferase at4g26220
FvH4_1g06870	gene11385	0	3261	gene35305-v2.0.a2-hybrid.t1	0	6504	Fvb1	3630631	3638186	dna-directed rna polymerases iv and v subunit 2-like
FvH4_1g06880							Fvb1	3638622	3639307
FvH4_1g06890	gene11386	0	987	gene35306-v2.0.a2-hybrid.t2	0	1429	Fvb1	3643926	3646622	probable caffeoyl- o-methyltransferase at4g26220
FvH4_1g06900	gene11386	3e-61	233	gene35306-v2.0.a2-hybrid.t2	1e-31	136	Fvb1	3648782	3649080	probable caffeoyl- o-methyltransferase at4g26220
FvH4_1g06910	gene11386	0	6405	gene35307-v2.0.a2-hybrid.t3	0	6417	Fvb1	3649817	3654928	dentin sialophospho
FvH4_1g06920	gene11387	0	2911	gene11387-v1.0-hybrid.t1	0	2911	Fvb1	3657372	3659473	PREDICTED: mucin-5AC-like
FvH4_1g06930	gene11389	7e-153	540	gene11389-v1.0-hybrid.t1	1e-152	540	Fvb1	3662391	3664401	probable phospholipase a2 homolog 1	LOC101309865	XM_004287473.2
FvH4_1g06940	gene11390	0	682	gene11390-v1.0-hybrid.t1	0	682	Fvb1	3665002	3667519	hydrogen-transporting atp rotational	LOC101310152	XM_004287474.2
FvH4_1g06950	gene11391	0	2223	gene11391-v2.0.a2-hybrid.t1	0	2461	Fvb1	3670048	3672139	1-aminocyclopropane-1-carboxylate synthase 7-like
FvH4_1g06960	gene11392	0	2489	gene11392-v2.0.a2-hybrid.t1	0	2381	Fvb1	3677112	3679050	1-aminocyclopropane-1-carboxylate synthase 7-like
FvH4_1g06970	gene11393	0	2369	gene11393-v2.0.a2-hybrid.t1	0	2663	Fvb1	3683855	3688384	metallopeptidase m24 family protein
FvH4_1g06980	gene11394	0	1710	gene11394-v1.0-hybrid.t1	0	1710	Fvb1	3688574	3689521	pectinesterase 31	LOC101311026	XM_004287476.2
FvH4_1g06990	gene11395	0	1626	gene11395-v2.0.a2-hybrid.t2	0	2028	Fvb1	3689985	3693459	probable protein arginine n-methyltransferase
FvH4_1g07000	gene11396	0	1656	gene11396-v1.0-hybrid.t1	0	1656	Fvb1	3693481	3695847	PREDICTED: uncharacterized protein LOC101311604	LOC101311604	XM_004287478.2
FvH4_1g07010	gene11397	0	2012	gene11397-v1.0-hybrid.t1	0	2012	Fvb1	3698306	3699994	tmv resistance protein n-like
FvH4_1g07020	gene11398	0	2192	gene11398-v1.0-hybrid.t1	0	2192	Fvb1	3700360	3704821	tmv resistance protein n-like	LOC101313454	XM_011472355.1
FvH4_1g07030	gene11399	6e-77	286	gene11399-v2.0.a2-hybrid.t1	6e-99	360	Fvb1	3709418	3709678	pentatricopeptide repeat-containing protein mitochondrial
FvH4_1g07040	gene11400	0	3718	gene22949-v2.0.a2-hybrid.t1	0	3267	Fvb1	3710426	3714007	glutamate--trna cytoplasmic
FvH4_1g07050	gene11401	7e-62	237	gene11401-v2.0.a2-hybrid.t1	7e-64	244	Fvb1	3714844	3715821	tmv resistance protein n-like
FvH4_1g07060	gene11402	0	2608	gene11402-v1.0-hybrid.t1	0	2608	Fvb1	3727722	3730240	PREDICTED: uncharacterized protein LOC101312667	LOC101312667	XM_004287480.2
FvH4_1g07070	gene11407	0	3992	gene11407-v1.0-hybrid.t1	0	3992	Fvb1	3734100	3744048	48155933 pentatricopeptide repeat-containing protein mitochondrial-like	LOC101314319	XM_004288874.2
FvH4_1g07080	gene11407	0	1339	gene11407-v1.0-hybrid.t1	0	1339	Fvb1	3744049	3745965	48155933 pentatricopeptide repeat-containing protein mitochondrial-like	LOC101314319	XM_004288874.2
FvH4_1g07090	gene11409	0	1600	gene11409-v2.0.a2-hybrid.t2	0	1884	Fvb1	3746474	3750521	pollen-specific protein sf21
FvH4_1g07100	gene11410	0	1373	gene11410-v2.0.a2-hybrid.t1	0	1283	Fvb1	3751545	3753949	inorganic pyrophosphatase 3
FvH4_1g07110	gene11411	0	1047	gene11411-v1.0-hybrid.t1	0	2003	Fvb1	3754559	3757302	graves disease carrier	LOC101314121	XM_004287484.2
[truncated: 27,877 more rows]
[truncated: 1 more columns]
