# Supplementary material for: Identification of quantitative trait loci and candidate genes for primary metabolite content in strawberry fruit
Source: Hortic Res. 2019 Jan 1;6:4. doi: 10.1038/s41438-018-0077-3 (PMC6312544; doi:10.1038/s41438-018-0077-3)
Supplement: Supplementary file 6 — Suppplementary Table 5 [file 41438_2018_77_MOESM6_ESM.xlsx]

## Sheet: Hoja1
	Supplementary Table 5 Candidate genes found in the mQTL for sucrose (qSuc-V-4) and raffinose (qRaf-V-4). F. vesca linkage group and position (in bp) are indicated. Expression in F. x ananassa cv. 'Camarosa' tissues (in FPKM) has been included. Genes selected for qRT-PCR analysis are indicated in bold.
	Gene	LG	Position	Gene function	Expression in 'Camarosa' tissues (FPKM)
					Achene				Receptacle				Leaf	Root
					Green	White	Turning	Red	Green	White	Turning	Red
	FvH4_5g03890	Fvb5	2321811-2325089	glucose-6-phosphate 1-epimerase	13.6903	9.33116	14.9729	9.6896	10.1242	7.12242	5.4892	8.45444	13.1387	16.2711
	FvH4_5g04290	Fvb5	2552336-2553811	sucrose transport	0	0	0	0	0	0	0	0	0	0
	FvH4_5g04340	Fvb5	2565293-2566768	sucrose transport	0	0	0	0	0	0	0	0	0	0
	FvH4_5g04740	Fvb5	2776628-2780163	udp-glucose 4-epimerase gepi48	49.3379	91.9842	155.813	136.564	18.3279	13.4445	22.66	47.2327	28.4248	47.0098
	FvH4_5g05100	Fvb5	2978459-2983365	probable -trehalose-phosphate synthase	125.891	390.875	379.489	219.27	289.095	296.823	344.948	239.642	123.367	202.425
	FvH4_5g05160	Fvb5	3010300-3012097	bidirectional sugar transporter sweet5	0	0	0	0	0	0	0	0	0	0
	FvH4_5g05430	Fvb5	3189242-3192898	triose phosphate translocador non-green chloroplastic	101.537	29.6974	7.41782	17.1161	30.8391	31.4377	30.8685	52.7959	77.0285	39.6003
	FvH4_5g05860	Fvb5	3454522-3458384	galactinol--sucrose galactosyltransferase-like	24.2004	96.0549	155.724	157.523	39.6495	63.8338	83.8157	57.5156	31.3184	74.793
	FvH4_5g07480	Fvb5	4368462-4370602	alkaline neutral invertase cinv2-like	0	0	0	0	0	0	0	0	0	0
	FvH4_5g08970	Fvb5	5181866-5191092	bidirectional sugar transporter sweet12-like	114.871	43.7239	9.6825	3.10445	1.28295	0.184972	0.0645542	0.00601375	0.00964849	11.8644
	FvH4_5g11460	Fvb5	6499001-6503194	probable trehalase	5.53716	16.5004	14.4344	3.53125	2.27966	1.25346	1.28804	4.40553	0.572594	6.3249
	FvH4_5g11560	Fvb5	6556817-6559651	bidirectional sugar transporter sweet4	87.9185	35.4397	21.8741	17.8744	22.169	14.2193	11.5049	19.2374	0.427025	24.3982
