# Supplementary material for: Identification of quantitative trait loci and candidate genes for primary metabolite content in strawberry fruit
Source: Hortic Res. 2019 Jan 1;6:4. doi: 10.1038/s41438-018-0077-3 (PMC6312544; doi:10.1038/s41438-018-0077-3)
Supplement: Supplementary file 7 — Suppplementary Table 6 [file 41438_2018_77_MOESM7_ESM.xlsx]

## Sheet: Diff. expressed <0.005
Supplementary Table 6 Description of the 826 diferentially expressed genes (q<0.005) between High and Low L-AA content pools. Gene numbers according to the F. vesca v4.0.a1 genome assembly (edger et al., 2017).
gene_id	#	gene_v4	Blastx	B_score	Assigned Function	length	locus	FPKM H-LAA	FPKM L-LAA	log2 fold_change	test_stat	p_value	q_value
XLOC_016473	0	-	XP_011468690.1	80.1	uncharacterized protein LOC105352752	113	Fvb4:21236360-21236473	287.598	0	-inf	-nan	5e-05	0.00139654
XLOC_020691	0	-	-	-	-	138	Fvb5:23438009-23438147	18.6998	0	-inf	-nan	5e-05	0.00139654
XLOC_019176	0	-	-	-	-	170	Fvb5:7100443-7100613	13.4955	0	-inf	-nan	5e-05	0.00139654
XLOC_013018	0	-	-	-	-	269	Fvb4:13710729-13710998	10.1596	0	-inf	-nan	5e-05	0.00139654
XLOC_016453	0	-	XP_011465738.1	129	uncharacterized protein LOC105351869	189	Fvb4:17295607-17295796	4.32388	0	-inf	-nan	5e-05	0.00139654
XLOC_026429	0	-	XP_011468628.1	58.5	uncharacterized protein LOC105352716	197	Fvb6:32658993-32659190	4.10781	0	-inf	-nan	5e-05	0.00139654
XLOC_016354	0	-	AGC78945.1	110	hypothetical protein (mitochondrion) [Vicia faba]	279	Fvb4:1389575-1389854	1.96186	0	-inf	-nan	5e-05	0.00139654
XLOC_018388	1	FvH4_5g37260			uncharacterized protein LOC101300157	486	Fvb5:27402115-27402601	1.03339	0	-inf	-nan	5e-05	0.00139654
XLOC_019626	1	FvH4_5g21090			mannose-6-phosphate isomerase 2-like	3070	Fvb5:12674464-12677534	2.88772	0.263837	-3.45221	-4.7756	5e-05	0.00139654
XLOC_009197	0	-	XP_015388593.1	67.8	zinc finger BED domain-containing protein RICESLEEPER 2-like [Citrus sinensis]	571	Fvb3:25137802-25138373	10.2348	1.85166	-2.46659	-3.4876	5e-05	0.00139654
XLOC_020616	0	-	XP_004298544.2	608	uncharacterized protein LOC101292699	1729	Fvb5:5047160-5048889	1.17024	0.218255	-2.42271	-2.99217	0.00015	0.00338043
XLOC_007713	1	FvH4_3g03000			(E,E)-alpha-farnesene synthase-like isoform X2	2794	Fvb3:1590746-1593540	12.7157	2.38007	-2.41753	-7.53834	5e-05	0.00139654
XLOC_026423	0	-	XP_004294417.2	74.3	uncharacterized protein LOC101294251	2256	Fvb6:31117954-31120210	1.7203	0.348486	-2.30349	-3.8489	5e-05	0.00139654
XLOC_026551	0	-	XP_007198884.1	160	hypothetical protein PRUPE_ppa023697mg [Prunus persica]	1042	Fvb7:2127654-2128696	9.80743	2.34532	-2.06409	-4.84421	5e-05	0.00139654
XLOC_019452	1	FvH4_5g17770			purple acid phosphatase 17 isoform X1	2320	Fvb5:10170627-10172947	5.93237	1.4557	-2.0269	-4.9383	5e-05	0.00139654
XLOC_016791	1	FvH4_5g05280			trichome differentiation protein GL1-like	1698	Fvb5:3084664-3086362	7.17583	1.7959	-1.99844	-4.63907	5e-05	0.00139654
XLOC_003197	0	-	-	-	-	1108	Fvb1:20991562-20992670	2.41244	0.647592	-1.89734	-2.88542	0.00015	0.00338043
XLOC_014829	0	-	XP_018816812.1	58.2	transportin MOS14 isoform X1 [Juglans regia]	2269	Fvb4:8650465-8652734	1.50727	0.405575	-1.8939	-3.24168	5e-05	0.00139654
XLOC_015530	1	FvH4_4g21780			auxin-responsive protein IAA31	1922	Fvb4:24779553-24781475	11.8306	3.22865	-1.87352	-2.81006	5e-05	0.00139654
XLOC_012346	0	-	XP_009350029.1	53.9	protein PXR1-like [Pyrus x bretschneideri]	961	Fvb3:14149899-14150860	6.68712	1.88752	-1.82489	-3.89332	5e-05	0.00139654
XLOC_020613	0	-	KYP39598.1	313	Retrovirus-related Pol polyprotein from transposon TNT 1-94 [Cajanus cajan]	1314	Fvb5:4380338-4381652	1.91339	0.572223	-1.74148	-2.70729	0.00015	0.00338043
XLOC_013899	1	FvH4_4g27100			transcription factor bHLH75 isoform X1	1832	Fvb4:28232408-28234240	6.70882	2.01412	-1.73591	-4.11603	5e-05	0.00139654
XLOC_003112	1	FvH4_1g30410			non-specific lipid-transfer protein 2-like	312	Fvb1:24114093-24114405	474.475	145.39	-1.7064	-6.74077	5e-05	0.00139654
XLOC_011088	0	-	XP_011461077.1	513	uncharacterized protein LOC101292780 isoform X2	3193	Fvb3:16547469-16550662	2.28762	0.701119	-1.70612	-3.07668	5e-05	0.00139654
XLOC_017513	1	FvH4_5g20090			uncharacterized protein LOC101299593	1498	Fvb5:11844859-11846357	2.95364	0.913912	-1.69236	-3.3659	5e-05	0.00139654
XLOC_012110	0	-	XP_008243608.1	326	G-type lectin S-receptor-like serine/threonine-protein kinase RLK1 [Prunus mume]	1993	Fvb3:35860350-35862343	1.95874	0.609009	-1.68539	-3.24352	5e-05	0.00139654
XLOC_019078	1	FvH4_5g10830			GDSL esterase/lipase At5g41890	2643	Fvb5:6120773-6123416	6.49144	2.05817	-1.65717	-3.55832	5e-05	0.00139654
XLOC_029967	0	-	WP_017478130.1	38.1	thioesterase [Pseudomonas sp. PAMC 26793]	649	Fvb7:12204290-12204939	6.04499	2.0231	-1.57917	-2.81339	5e-05	0.00139654
XLOC_020647	0	-	-	-	-	1075	Fvb5:13746098-13747173	2.47111	0.832606	-1.56945	-2.54393	0.0002	0.00429443
XLOC_008003	0	-	-	-	-	1527	Fvb3:5024166-5025693	7.18362	2.44836	-1.55289	-2.98957	5e-05	0.00139654
XLOC_004990	1	FvH4_2g34420			abscisic acid 8'-hydroxylase 4-like	3281	Fvb2:25581783-25585064	18.085	6.29144	-1.52333	-5.40441	5e-05	0.00139654
XLOC_018286	1	FvH4_5g35130			F-box protein CPR30-like	4714	Fvb5:25684243-25688957	3.34704	1.16948	-1.51702	-2.51942	0.00015	0.00338043
XLOC_013777	1	FvH4_4g24850			small heat shock protein, chloroplastic-like	1430	Fvb4:26830662-26832092	1.52467	0.541628	-1.49312	-2.47928	0.0001	0.00245992
XLOC_005361	1	FvH4_2g00390			uncharacterized protein LOC101294315	1796	Fvb2:497243-499039	52.2476	18.7387	-1.47934	-5.62166	5e-05	0.00139654
XLOC_015729	1	FvH4_4g25610			non-functional NADPH-dependent codeinone reductase 2-like	2074	Fvb4:27323648-27325722	2.05323	0.739832	-1.47262	-2.83799	0.0001	0.00245992
XLOC_019910	1	FvH4_5g26520			uncharacterized protein LOC101308578	1281	Fvb5:17991770-17993051	37.4553	13.517	-1.4704	-5.48261	5e-05	0.00139654
XLOC_003914	2	FvH4_2g13390,FvH4_2g13400			egg cell-secreted protein 1.3-like - egg cell-secreted protein 1.3-like	7179	Fvb2:11706967-11714146	10.8857	3.95303	-1.4614	-2.84339	5e-05	0.00139654
XLOC_012045	1	FvH4_3g41990			uncharacterized protein LOC105350638	216	Fvb3:35133272-35133488	87.9174	32.1114	-1.45306	-3.00585	5e-05	0.00139654
XLOC_007502	0	-	XP_006387178.1	83.6	hypothetical protein POPTR_1605s00200g [Populus trichocarpa]	295	Fvb2:14659233-14659528	52.5112	19.325	-1.44216	-3.48652	5e-05	0.00139654
XLOC_021604	1	FvH4_6g16950			thaumatin-like protein, partial [Fragaria chiloensis]	1512	Fvb6:10815316-10816828	61.8483	22.77	-1.4416	-5.53459	5e-05	0.00139654
XLOC_025554	1	FvH4_6g39750			UDP-arabinose 4-epimerase 1-like	6698	Fvb6:31374851-31381549	6.85083	2.52481	-1.44011	-3.01892	5e-05	0.00139654
XLOC_011639	1	FvH4_3g33980			-	342	Fvb3:29399127-29399469	21.6935	8.01477	-1.43653	-3.17444	5e-05	0.00139654
XLOC_010902	1	FvH4_3g20020			probable ubiquitin-conjugating enzyme E2 26 isoform X1	4335	Fvb3:13167178-13171513	4.5872	1.70012	-1.43198	-3.90669	5e-05	0.00139654
XLOC_000889	1	FvH4_1g18240			-	1392	Fvb1:10610992-10612384	4.39423	1.67449	-1.39189	-2.76427	0.0001	0.00245992
XLOC_017061	1	FvH4_5g10880			cytochrome P450 78A9-like	2240	Fvb5:6163842-6166082	4.92444	1.88182	-1.38783	-3.86708	5e-05	0.00139654
XLOC_005391	1	FvH4_2g01150			probable BOI-related E3 ubiquitin-protein ligase 3	1921	Fvb2:1070661-1072582	5.07079	1.93876	-1.38708	-3.85479	5e-05	0.00139654
XLOC_019781	1	FvH4_5g24140			urea-proton symporter DUR3	4261	Fvb5:15415161-15419422	2.46895	0.946603	-1.38307	-3.32425	5e-05	0.00139654
XLOC_012218	2	FvH4_3g44780,FvH4_3g44790			dirigent protein 22-like - dirigent protein 22-like	10495	Fvb3:37260318-37270813	3.85476	1.48369	-1.37745	-3.18244	5e-05	0.00139654
XLOC_012305	0	-	-	-	-	1074	Fvb3:4911579-4912653	6.40893	2.49874	-1.35888	-3.21023	5e-05	0.00139654
XLOC_017389	1	FvH4_5g17640			hypothetical protein L484_019322 [Morus notabilis]	243	Fvb5:10091480-10091723	267.373	107.162	-1.31906	-4.28244	5e-05	0.00139654
XLOC_010672	1	FvH4_3g15030			beta-amyrin 28-oxidase-like	2377	Fvb3:9313619-9315996	2.03775	0.825034	-1.30445	-2.45123	0.00015	0.00338043
XLOC_002176	1	FvH4_1g13550			uncharacterized protein LOC101302658	1122	Fvb1:7449841-7450963	33.5665	13.797	-1.28267	-4.1419	5e-05	0.00139654
XLOC_006449	1	FvH4_2g21830			1-aminocyclopropane-1-carboxylate oxidase homolog 1-like	1588	Fvb2:18042617-18044205	5.00696	2.0641	-1.27842	-3.15569	5e-05	0.00139654
XLOC_022960	1	FvH4_6g43890			uncharacterized protein LOC105350228	372	Fvb6:33917279-33917651	21.637	8.92673	-1.2773	-2.92584	5e-05	0.00139654
XLOC_009774	1	FvH4_3g42960			probable 28S rRNA (cytosine-C(5))-methyltransferase isoform X1	5871	Fvb3:35900415-35906286	1.18694	0.495395	-1.2606	-2.26589	0.0001	0.00245992
XLOC_018544	1	FvH4_5g00430			21 kDa protein	624	Fvb5:287879-288503	34.4806	14.6168	-1.23816	-4.09508	5e-05	0.00139654
XLOC_013863	1	FvH4_4g26360			Protein TRANSPARENT TESTA 12 [Cajanus cajan]	19461	Fvb4:27768619-27788080	15.0891	6.4306	-1.23048	-3.59368	5e-05	0.00139654
XLOC_016582	1	FvH4_5g01040			stellacyanin-like	666	Fvb5:643336-644002	8.29871	3.53917	-1.22948	-2.3515	0.0002	0.00429443
XLOC_014685	0	-	XP_011457791.1	298	uncharacterized protein LOC105349569	712	Fvb4:5257505-5258217	33.7864	14.472	-1.22318	-3.77636	5e-05	0.00139654
XLOC_010191	1	FvH4_3g05370			protein TIFY 5A	1495	Fvb3:3120226-3121721	23.1034	9.92909	-1.21837	-3.86586	5e-05	0.00139654
XLOC_013864	1	FvH4_4g26370			MATE efflux family protein 9-like	3020	Fvb4:27789004-27792024	59.5964	25.9052	-1.20198	-5.02255	5e-05	0.00139654
XLOC_008027	1	FvH4_3g09010			protein RALF-like 19	354	Fvb3:5267797-5268151	20.7355	9.13522	-1.18259	-2.54813	5e-05	0.00139654
XLOC_019879	1	FvH4_5g25960			protein CUP-SHAPED COTYLEDON 2	2870	Fvb5:17465469-17468339	3.59031	1.61626	-1.15145	-2.8776	5e-05	0.00139654
XLOC_003291	1	FvH4_2g01320			myb-related protein 308	1694	Fvb2:1253711-1255405	2.83943	1.28815	-1.1403	-2.52885	0.0001	0.00245992
XLOC_027469	0	-	-	-	-	1498	Fvb7:16149342-16150840	9.68356	4.43823	-1.12555	-3.04648	5e-05	0.00139654
XLOC_017196	1	FvH4_5g13750			mitochondrial import receptor subunit TOM5 homolog	1204	Fvb5:7774398-7775602	53.0724	24.4678	-1.11708	-3.38615	5e-05	0.00139654
XLOC_003130	0	-	AKK31306.1	40	putative xylulokinase [Leishmania braziliensis complex EV-2015]	1134	Fvb1:5613548-5614682	10.6721	4.93941	-1.11143	-3.25315	5e-05	0.00139654
XLOC_022834	1	FvH4_6g41300			N-acetyltransferase 9-like protein	2902	Fvb6:32508251-32511153	7.47685	3.48035	-1.1032	-2.10765	0.0001	0.00245992
XLOC_010710	1	FvH4_3g15880			uncharacterized protein LOC101306413	312	Fvb3:9991318-9991630	311.855	146.847	-1.08656	-4.05202	5e-05	0.00139654
XLOC_016495	0	-	-	-	-	432	Fvb4:25250509-25250941	90.8947	42.8604	-1.08455	-3.532	5e-05	0.00139654
XLOC_019538	1	FvH4_5g19470			peroxisomal acyl-coenzyme A oxidase 1	4991	Fvb5:11303396-11308387	300.985	143.118	-1.07248	-4.71599	5e-05	0.00139654
XLOC_011871	1	FvH4_3g38890			protein PSY3-like	1546	Fvb3:33165943-33167489	13.6326	6.49322	-1.07005	-2.82397	5e-05	0.00139654
XLOC_020295	1	FvH4_5g33850			ribonuclease S-7-like	20166	Fvb5:24556472-24576638	75.0494	36.0036	-1.0597	-3.10692	5e-05	0.00139654
XLOC_029461	1	FvH4_7g25200			dehydration-responsive element-binding protein 2A-like	2094	Fvb7:19265881-19267975	14.1949	6.85256	-1.05066	-3.75405	5e-05	0.00139654
XLOC_007940	1	FvH4_3g07390			uncharacterized protein LOC18780882 [Prunus persica]	3064	Fvb3:4390056-4393120	73.0529	35.3747	-1.04622	-3.41704	5e-05	0.00139654
XLOC_008647	1	FvH4_3g20710			uncharacterized protein LOC105350158	372	Fvb3:13768163-13768535	23.5186	11.3952	-1.04537	-2.5862	0.0002	0.00429443
XLOC_008937	0	-	-	-	-	2291	Fvb3:19219841-19222132	23.3759	11.4614	-1.02824	-2.99843	5e-05	0.00139654
XLOC_008582	1	FvH4_3g19390			L-type lectin-domain containing receptor kinase IX.1-like	2097	Fvb3:12561843-12563940	3.54319	1.75195	-1.01609	-2.75517	5e-05	0.00139654
XLOC_002430	1	FvH4_1g17980			uncharacterized protein LOC105349299	1714	Fvb1:10454403-10456117	25.5059	12.6412	-1.0127	-2.84982	5e-05	0.00139654
XLOC_018268	1	FvH4_5g34760			-	1183	Fvb5:25448610-25449793	18.2436	9.05728	-1.01024	-2.66429	5e-05	0.00139654
XLOC_010918	1	FvH4_3g20260			hypothetical protein L484_002928	378	Fvb3:13320590-13320968	40.2247	19.9726	-1.01006	-2.62929	0.0001	0.00245992
XLOC_028538	1	FvH4_7g06640			myosin heavy chain, embryonic smooth muscle isoform-like	4025	Fvb7:6641507-6645532	2.57307	1.28216	-1.00491	-2.85479	5e-05	0.00139654
XLOC_009636	1	FvH4_3g39550			zinc finger protein CONSTANS-LIKE 7	1754	Fvb3:33613811-33615565	13.8299	6.92884	-0.997107	-3.25578	5e-05	0.00139654
XLOC_019443	1	FvH4_5g17620			nudix hydrolase 18, mitochondrial-like	1786	Fvb5:10077763-10079549	30.2369	15.328	-0.980137	-3.75531	5e-05	0.00139654
XLOC_013003	1	FvH4_4g09990			MATE efflux family protein 5-like	3296	Fvb4:12319051-12322347	3.29399	1.69853	-0.955545	-2.44355	5e-05	0.00139654
XLOC_013838	1	FvH4_4g25850			L-tryptophan--pyruvate aminotransferase 1	2902	Fvb4:27507302-27510204	3.27563	1.69198	-0.953058	-2.34781	5e-05	0.00139654
XLOC_020676	0	-	-	-	-	514	Fvb5:20813928-20814442	21.1623	10.9608	-0.94915	-2.45774	5e-05	0.00139654
XLOC_029007	1	FvH4_7g15950			hypothetical protein PRUPE_2G183600 [Prunus persica]	240	Fvb7:13732493-13732733	65.1742	33.8373	-0.945688	-2.36792	0.00015	0.00338043
XLOC_005878	1	FvH4_2g10910			uncharacterized protein LOC101291194	3134	Fvb2:9564331-9567465	5.25971	2.74742	-0.936904	-2.4167	5e-05	0.00139654
XLOC_028594	0	-	XP_004292297.1	553	uncharacterized protein LOC101307174	2434	Fvb7:7574002-7576436	104.371	54.5944	-0.934902	-4.131	5e-05	0.00139654
XLOC_022312	1	FvH4_6g30880			extradiol ring-cleavage dioxygenase-like	1516	Fvb6:24048059-24049575	15.3987	8.07512	-0.931254	-3.1106	5e-05	0.00139654
XLOC_009294	1	FvH4_3g33040			uncharacterized protein LOC101309899	867	Fvb3:28397428-28398295	11.0148	5.82507	-0.919097	-2.35901	5e-05	0.00139654
XLOC_029371	1	FvH4_7g23420			delta-1-pyrroline-5-carboxylate synthase	8518	Fvb7:18267436-18275954	81.3353	43.2658	-0.910655	-3.33422	5e-05	0.00139654
XLOC_028602	1	FvH4_7g07900			protein NRT1/ PTR FAMILY 7.2-like	3622	Fvb7:7795506-7799128	64.8379	35.0982	-0.885441	-3.81097	5e-05	0.00139654
XLOC_016463	0	-	WP_055585220.1	40.8	NADPH:quinone reductase [Streptomyces griseoplanus]	1024	Fvb4:19609038-19610062	56.9672	30.9143	-0.881858	-3.52383	5e-05	0.00139654
XLOC_009194	1	FvH4_3g31190			uncharacterized protein LOC101314352	7595	Fvb3:24998733-25006328	10.0998	5.49069	-0.879275	-2.2529	0.0001	0.00245992
XLOC_016144	1	FvH4_4g33550			probable UDP-3-O-[3-hydroxymyristoyl]	3607	Fvb4:31757998-31761605	3.27756	1.79048	-0.872273	-2.25971	0.00015	0.00338043
XLOC_009607	1	FvH4_3g38990			probable protein phosphatase 2C 25	2302	Fvb3:33233291-33235593	16.9766	9.28899	-0.869951	-3.22829	5e-05	0.00139654
XLOC_016197	1	FvH4_4g34620			U-box domain-containing protein 19	2052	Fvb4:32295374-32297426	12.976	7.10842	-0.868247	-3.29383	5e-05	0.00139654
XLOC_009884	1	FvH4_3g45510			mitochondrial dicarboxylate/tricarboxylate transporter DTC-like	4685	Fvb3:37724250-37728935	7.65589	4.20545	-0.864309	-2.32691	5e-05	0.00139654
XLOC_007683	1	FvH4_3g02550			nuclear transport factor 2	1145	Fvb3:1282670-1283815	8.32276	4.57285	-0.86397	-2.18763	0.00015	0.00338043
XLOC_019503	1	FvH4_5g18810			histidine triad nucleotide-binding protein 3	2322	Fvb5:10797725-10800047	13.7436	7.55468	-0.863312	-2.48125	5e-05	0.00139654
XLOC_004231	1	FvH4_2g19520			zinc finger protein KNUCKLES-like	1707	Fvb2:16565677-16567384	17.3379	9.65762	-0.844193	-2.29333	5e-05	0.00139654
XLOC_015703	0	-	-	-	-	1580	Fvb4:26955416-26956996	15.6119	8.70799	-0.842236	-2.83547	5e-05	0.00139654
XLOC_003994	1	FvH4_2g14760			alcohol dehydrogenase	2985	Fvb2:12948246-12951231	4.6998	2.62357	-0.841069	-2.33064	5e-05	0.00139654
XLOC_000034	1	FvH4_1g00730			uncharacterized protein LOC101292161 isoform X1	4398	Fvb1:376613-381011	17.7844	9.96095	-0.836255	-3.10982	5e-05	0.00139654
XLOC_011400	1	FvH4_3g29350			-	8159	Fvb3:22443882-22452041	10.6948	6.00505	-0.832663	-2.22279	0.0002	0.00429443
XLOC_016503	0	-	XP_004300956.1	158	uncharacterized protein LOC101312640	770	Fvb4:27916420-27917190	24.5915	13.8115	-0.832291	-2.69712	5e-05	0.00139654
XLOC_029632	1	FvH4_7g28670			gibberellin 20 oxidase 1	1821	Fvb7:21216514-21218335	4.32778	2.43278	-0.831018	-2.2472	0.0002	0.00429443
XLOC_024463	1	FvH4_6g19690			IAA-amino acid hydrolase ILR1-like [Juglans regia]	11949	Fvb6:13157325-13169274	88.5402	49.8391	-0.829053	-2.3194	5e-05	0.00139654
XLOC_013207	1	FvH4_4g14260			-	5243	Fvb4:17832044-17837287	103.208	58.2814	-0.824451	-3.29994	5e-05	0.00139654
XLOC_003015	1	FvH4_1g28870			calcium-binding protein CML24-like	10002	Fvb1:21243281-21253283	77.3047	43.8157	-0.819107	-3.27268	5e-05	0.00139654
XLOC_003942	1	FvH4_2g13870			sm-like protein LSM3B	4279	Fvb2:12145840-12150119	52.7865	29.9279	-0.818675	-3.38414	5e-05	0.00139654
XLOC_021294	0	-	KRO55748.1	42	hypothetical protein ABR79_04840 [Cryomorphaceae bacterium BACL11 MAG-121001-bin54]	1151	Fvb6:6460423-6461574	38.0447	21.6103	-0.815976	-3.05616	5e-05	0.00139654
XLOC_011274	1	FvH4_3g27030			gamma-tubulin complex component 6 isoform X2	16748	Fvb3:20120161-20136909	6.45058	3.66677	-0.81492	-2.94018	5e-05	0.00139654
XLOC_029333	1	FvH4_7g22700			expansin-A4-like	2418	Fvb7:17862855-17865273	4.42766	2.52143	-0.812301	-2.23735	0.0001	0.00245992
XLOC_013900	2	FvH4_4g27130,FvH4_4g27160			uncharacterized protein LOC101310993 - uncharacterized protein LOC101311477	47375	Fvb4:28245524-28292899	2096.32	1198.39	-0.806769	-2.51385	5e-05	0.00139654
XLOC_024541	1	FvH4_6g21240			40S ribosomal protein S28	1661	Fvb6:14773631-14775292	656.551	375.35	-0.80667	-3.51701	5e-05	0.00139654
XLOC_023982	1	FvH4_6g09990			non-specific lipid-transfer protein 1-like	803	Fvb6:5931931-5932734	20.8653	11.9745	-0.801143	-2.40802	0.00015	0.00338043
XLOC_009967	1	FvH4_3g00920			fruit protein pkiwi501-like	1472	Fvb3:468919-470391	124.866	71.9473	-0.79537	-3.44058	5e-05	0.00139654
XLOC_014210	1	FvH4_4g33490			adagio protein 3	2989	Fvb4:31703973-31706962	15.8984	9.16922	-0.794011	-3.08706	5e-05	0.00139654
XLOC_004776	1	FvH4_2g30300			uncharacterized protein LOC105349886	8430	Fvb2:23415517-23423947	10.2511	5.94885	-0.7851	-2.66254	5e-05	0.00139654
XLOC_025670	1	FvH4_6g42090			1-aminocyclopropane-1-carboxylate oxidase	2220	Fvb6:32934790-32937010	218.197	126.626	-0.785066	-3.09185	5e-05	0.00139654
XLOC_019392	1	FvH4_5g16670			L-Ala-D/L-amino acid epimerase	4310	Fvb5:9523541-9527851	4.98818	2.89693	-0.783992	-2.4745	5e-05	0.00139654
XLOC_029010	1	FvH4_7g16010			3-hydroxyisobutyryl-CoA hydrolase 1-like	1977	Fvb7:13773798-13775775	139.531	81.0392	-0.783894	-3.37866	5e-05	0.00139654
XLOC_003600	1	FvH4_2g07390			uncharacterized protein LOC105349697	1846	Fvb2:6082406-6084252	75.2891	43.7327	-0.783729	-2.82158	5e-05	0.00139654
XLOC_009445	1	FvH4_3g36020			metallothionein-like protein 1	835	Fvb3:30924788-30925623	569.89	332.446	-0.777562	-3.30726	5e-05	0.00139654
XLOC_029284	1	FvH4_7g21570			pentatricopeptide repeat-containing protein At1g05600	2823	Fvb7:17230870-17233693	28.2034	16.5883	-0.7657	-3.03579	5e-05	0.00139654
XLOC_016547	1	FvH4_5g00420			21 kDa protein	1025	Fvb5:282500-283525	802.492	473.813	-0.760168	-2.25074	0.0001	0.00245992
XLOC_002283	1	FvH4_1g15590			patatin-like protein 1	2758	Fvb1:8843695-8846453	11.3033	6.6751	-0.759884	-2.68047	5e-05	0.00139654
XLOC_000012	1	FvH4_1g00300			F-box/kelch-repeat protein At3g23880-like	1269	Fvb1:153920-155189	14.4604	8.5567	-0.756983	-2.50816	5e-05	0.00139654
XLOC_012315	0	-	-	-	-	1861	Fvb3:8519335-8521196	100.42	59.6308	-0.751909	-3.24248	5e-05	0.00139654
XLOC_012294	0	-	KCW74652.1	60.1	hypothetical protein EUGRSUZ_E03374 [Eucalyptus grandis]	1009	Fvb3:2507916-2508925	46.0858	27.3934	-0.750494	-2.90842	5e-05	0.00139654
XLOC_015374	1	FvH4_4g18540			uncharacterized protein LOC101295619	1349	Fvb4:22373378-22374727	30.0798	17.9027	-0.748615	-2.73292	5e-05	0.00139654
XLOC_017679	1	FvH4_5g23230			hypothetical protein PRUPE_2G123500 [Prunus persica]	3128	Fvb5:14593796-14596924	26.9237	16.0442	-0.74682	-2.72093	5e-05	0.00139654
XLOC_011753	1	FvH4_3g36420			inactive rhomboid protein 1 isoform X1	4091	Fvb3:31222525-31226616	36.4154	21.7808	-0.741488	-3.01796	5e-05	0.00139654
XLOC_007326	1	FvH4_2g39630			uncharacterized protein LOC101296348	1361	Fvb2:28412992-28414353	20.2545	12.1489	-0.73742	-2.4943	5e-05	0.00139654
XLOC_027489	1	FvH4_7g20070			uncharacterized protein LOC101301053	828	Fvb7:16390729-16391557	18.7608	11.3268	-0.727985	-2.35169	0.00015	0.00338043
XLOC_002001	1	FvH4_1g10280			WUSCHEL-related homeobox 8	5802	Fvb1:5598711-5604513	38.2529	23.1377	-0.725323	-2.9391	5e-05	0.00139654
XLOC_008298	1	FvH4_3g14110			50S ribosomal protein L20, chloroplastic	2286	Fvb3:8471952-8474238	26.3024	15.9405	-0.722499	-2.5019	5e-05	0.00139654
XLOC_018543	1	FvH4_5g00420			21 kDa protein	1025	Fvb5:282500-283525	1073.26	653.942	-0.714762	-2.26801	5e-05	0.00139654
XLOC_019085	1	FvH4_5g10930			uncharacterized protein LOC101305128	2253	Fvb5:6187324-6189577	25.9325	15.8033	-0.714532	-2.37378	5e-05	0.00139654
XLOC_003973	1	FvH4_2g14390			dof zinc finger protein DOF1.2	906	Fvb2:12657695-12658601	86.9021	53.0054	-0.713251	-2.95627	5e-05	0.00139654
XLOC_007712	1	FvH4_3g02980			anthocyanidin reductase	4824	Fvb3:1583763-1588587	11.5422	7.04428	-0.712389	-2.35167	0.00015	0.00338043
XLOC_018666	1	FvH4_5g02880			E3 ubiquitin-protein ligase RHA1B	1163	Fvb5:1726411-1727574	71.7873	43.8681	-0.710558	-2.58517	5e-05	0.00139654
XLOC_026263	1	FvH4_6g53770			probable WRKY transcription factor 75	2352	Fvb6:39362605-39364957	26.6218	16.2685	-0.710531	-2.7227	5e-05	0.00139654
XLOC_007340	0	-	XP_004291884.1	214	deoxyuridine 5'-triphosphate nucleotidohydrolase	973	Fvb2:28527776-28528749	170.128	103.996	-0.710092	-2.98604	5e-05	0.00139654
XLOC_016795	1	FvH4_5g05340			50S ribosomal protein L12, chloroplastic	1645	Fvb5:3122965-3124610	29.8044	18.2355	-0.708777	-2.71937	5e-05	0.00139654
XLOC_006306	1	FvH4_2g19250			uncharacterized protein At4g13200, chloroplastic	2708	Fvb2:16397306-16400014	31.7744	19.4528	-0.707885	-2.67184	5e-05	0.00139654
XLOC_007690	1	FvH4_3g02640			cysteine-rich PDZ-binding protein	1678	Fvb3:1334666-1336344	27.2573	16.7319	-0.704039	-2.36078	5e-05	0.00139654
XLOC_009148	1	FvH4_3g30520			cyclin-dependent kinases regulatory subunit 1	1460	Fvb3:23810007-23811467	142.954	87.9402	-0.700961	-2.95546	5e-05	0.00139654
XLOC_028311	1	FvH4_7g02370			xanthoxin dehydrogenase	2150	Fvb7:2665557-2667707	12.2369	7.52869	-0.700769	-2.34297	5e-05	0.00139654
XLOC_006750	1	FvH4_2g27730			uncharacterized protein LOC101294233	13324	Fvb2:21929294-21942618	22.4626	13.836	-0.6991	-2.3281	5e-05	0.00139654
XLOC_001707	1	FvH4_1g04420			uncharacterized protein LOC101295266	5740	Fvb1:2354534-2360274	37.1508	22.9369	-0.69572	-2.81809	5e-05	0.00139654
XLOC_017531	1	FvH4_5g20510			calcineurin B-like protein 1	4525	Fvb5:12168774-12173299	19.748	12.2682	-0.686785	-2.45654	5e-05	0.00139654
XLOC_009767	1	FvH4_3g42750			uncharacterized protein LOC105961875 [Erythranthe guttata]	8832	Fvb3:35727054-35735886	6.78524	4.21585	-0.686577	-2.66129	5e-05	0.00139654
XLOC_029012	0	-	XP_004308318.1	525	protein trichome birefringence-like 25	4579	Fvb7:13826656-13831235	193.75	120.643	-0.683461	-2.85403	5e-05	0.00139654
XLOC_013404	1	FvH4_4g17720			protein SRG1	1695	Fvb4:21687522-21689217	11.3474	7.06838	-0.682915	-2.21734	5e-05	0.00139654
XLOC_023270	1	FvH4_6g49810			probable galacturonosyltransferase-like 10	1107	Fvb6:37242480-37243587	28.3607	17.7015	-0.680017	-2.54046	5e-05	0.00139654
XLOC_008645	1	FvH4_3g20690			NAC domain-containing protein 72-like	1878	Fvb3:13746269-13748147	113.948	71.4982	-0.672396	-2.95906	5e-05	0.00139654
XLOC_007889	1	FvH4_3g06480			60S ribosomal protein L44-like [Malus domestica]	1477	Fvb3:3721652-3723129	267.788	168.261	-0.670389	-2.93225	5e-05	0.00139654
XLOC_028136	1	FvH4_7g32920			two-component response regulator-like APRR5	4171	Fvb7:23568429-23572600	26.7348	16.8286	-0.667807	-2.80144	5e-05	0.00139654
XLOC_026124	1	FvH4_6g51030			uncharacterized protein LOC101300550	4854	Fvb6:37887216-37892070	161.104	101.434	-0.667452	-2.9313	5e-05	0.00139654
XLOC_009427	1	FvH4_3g35750			uncharacterized protein LOC101291610 isoform X1	2161	Fvb3:30649511-30651672	16.7591	10.5704	-0.664918	-2.49616	5e-05	0.00139654
XLOC_020181	1	FvH4_5g31510			allene oxide cyclase 3, chloroplastic-like	2263	Fvb5:22483085-22485348	17.6207	11.1381	-0.661773	-2.37177	5e-05	0.00139654
XLOC_007389	1	FvH4_2g40780			BnaC04g56360D [Brassica napus]	1136	Fvb2:28991976-28993112	427.342	270.358	-0.660521	-2.86456	5e-05	0.00139654
XLOC_015960	1	FvH4_4g29840			protein SPIRAL1-like 1	2430	Fvb4:29786999-29789429	79.6789	50.6849	-0.652642	-2.67723	5e-05	0.00139654
XLOC_025997	1	FvH4_6g48490			vacuolar amino acid transporter 1	2424	Fvb6:36470709-36473133	130.77	83.2824	-0.650951	-2.88072	5e-05	0.00139654
XLOC_017324	1	FvH4_5g16300			uncharacterized protein LOC101301782	4349	Fvb5:9287877-9292226	183.235	116.88	-0.648672	-2.53035	5e-05	0.00139654
XLOC_026479	1	FvH4_7g00510			thioredoxin-like protein Clot	1736	Fvb7:1119337-1121073	52.8308	33.8	-0.644354	-2.54869	5e-05	0.00139654
XLOC_015755	1	FvH4_4g26170			uncharacterized protein LOC105351825	546	Fvb4:27680689-27681235	70.4671	45.1805	-0.641252	-2.40188	5e-05	0.00139654
XLOC_013698	1	FvH4_4g23120			uncharacterized protein LOC101295884	1379	Fvb4:25711108-25712487	47.1902	30.3536	-0.63662	-2.20474	0.0001	0.00245992
XLOC_008701	0	-	XP_009358096.1	759	polyubiquitin isoform X1 [Pyrus x bretschneideri]	2449	Fvb3:14795924-14798373	46.9542	30.306	-0.631652	-2.64635	5e-05	0.00139654
XLOC_017371	2	FvH4_5g17280,FvH4_5g17290			tubulin beta chain-like - uncharacterized protein LOC101308870	5714	Fvb5:9870797-9876511	9.50686	6.13811	-0.631173	-2.12353	0.0002	0.00429443
XLOC_020712	0	-	XP_004300390.2	1637	uncharacterized protein LOC101304582	66988	Fvb5:28609760-28676748	92.1625	59.682	-0.626883	-2.72302	5e-05	0.00139654
XLOC_013735	1	FvH4_4g23770			uncharacterized protein LOC101308929	1961	Fvb4:26157151-26159112	308.374	199.735	-0.62659	-2.70518	5e-05	0.00139654
XLOC_018309	1	FvH4_5g35690			protein tumorous imaginal discs, mitochondrial	3417	Fvb5:26137421-26140838	21.9558	14.2996	-0.618627	-2.1963	0.0001	0.00245992
XLOC_000802	1	FvH4_1g16020			40S ribosomal protein S15-4-like	1032	Fvb1:9103348-9104380	49.1041	31.9872	-0.618347	-2.20032	0.0001	0.00245992
XLOC_013511	1	FvH4_4g19710			major allergen Pru av 1-like	483	Fvb4:23263353-23263836	82.6967	53.9399	-0.616478	-2.2993	0.0002	0.00429443
XLOC_017037	1	FvH4_5g10420			mitochondrial import inner membrane translocase subunit Tim13	2491	Fvb5:5938730-5941221	73.1964	47.8273	-0.613938	-2.49118	5e-05	0.00139654
XLOC_004922	1	FvH4_2g33070			tetratricopeptide repeat protein 7B	5091	Fvb2:24894485-24899576	33.0662	21.6514	-0.610898	-2.32472	0.0001	0.00245992
XLOC_026704	1	FvH4_7g04690			uncharacterized protein LOC101298161	1633	Fvb7:5166712-5168345	30.6485	20.0765	-0.610309	-2.28019	0.0001	0.00245992
XLOC_024113	1	FvH4_6g12680			probable glutathione S-transferase	1254	Fvb6:7672848-7674102	31.0385	20.394	-0.605914	-2.25335	0.0001	0.00245992
XLOC_019772	1	FvH4_5g23990			phosphoribosylglycinamide formyltransferase, chloroplastic	6715	Fvb5:15268929-15275644	19.7858	13.0239	-0.6033	-2.13541	0.0002	0.00429443
XLOC_026705	1	FvH4_7g04710			60S ribosomal protein L30-like	1525	Fvb7:5176156-5177681	382.234	251.685	-0.602838	-2.64097	5e-05	0.00139654
XLOC_029863	1	FvH4_7g33070			NAC domain-containing protein 86	6301	Fvb7:23621723-23628024	62.3042	41.0451	-0.602118	-2.54678	5e-05	0.00139654
XLOC_008198	1	FvH4_3g12160			protein PHLOEM PROTEIN 2-LIKE A9	1679	Fvb3:7205779-7207458	26.1491	17.2356	-0.601372	-2.24969	0.0002	0.00429443
XLOC_026004	1	FvH4_6g48630			myb-related protein 306	2412	Fvb6:36604762-36607174	60.2419	39.7082	-0.601332	-2.59635	5e-05	0.00139654
XLOC_012801	1	FvH4_4g06270			uncharacterized protein LOC101307696	2779	Fvb4:5591774-5594553	547.093	361.295	-0.598608	-2.18856	0.0001	0.00245992
XLOC_002394	1	FvH4_1g17400			UPF0553 protein-like	3096	Fvb1:10072839-10075935	38.215	25.2735	-0.59651	-2.4427	5e-05	0.00139654
XLOC_009852	1	FvH4_3g44850			protein YLS3	1215	Fvb3:37337951-37339166	217.931	144.234	-0.595463	-2.62262	5e-05	0.00139654
XLOC_012426	0	-	XP_011458497.1	82	uncharacterized protein LOC105349735	1223	Fvb3:29745543-29746766	49.0484	32.4921	-0.594118	-2.42776	5e-05	0.00139654
XLOC_006265	0	-	XP_008382604.2	55.5	LOW QUALITY PROTEIN: wound-induced basic protein [Malus domestica]	1350	Fvb2:15891777-15893127	406.32	269.385	-0.592944	-2.58764	5e-05	0.00139654
XLOC_002073	1	FvH4_1g11640			thiosulfate sulfurtransferase 18 isoform X2	1437	Fvb1:6358897-6360334	49.1868	32.6177	-0.592618	-2.33791	0.0001	0.00245992
XLOC_004321	0	-	XP_011464716.1	97.1	uncharacterized protein LOC101311764 isoform X2	5520	Fvb2:17808392-17813912	14.4499	9.59288	-0.591028	-2.15883	0.00015	0.00338043
XLOC_001983	1	FvH4_1g09830			2-oxoglutarate-dependent dioxygenase DAO-like	1817	Fvb1:5337277-5339094	34.01	22.5799	-0.590919	-2.37302	5e-05	0.00139654
XLOC_011996	1	FvH4_3g41190			bis(5'-adenosyl)-triphosphatase	2953	Fvb3:34655450-34658403	28.0007	18.5957	-0.590495	-2.17523	0.00015	0.00338043
XLOC_013571	1	FvH4_4g20800			probable protein Pop3	1659	Fvb4:23924580-23926239	381.182	254.752	-0.581388	-2.36651	5e-05	0.00139654
XLOC_023390	2	FvH4_6g52360,FvH4_6g52390			cystinosin homolog - cystinosin homolog	20817	Fvb6:38579548-38600365	136.027	91.0698	-0.578846	-2.3078	5e-05	0.00139654
XLOC_019352	1	FvH4_5g15870			probable mitochondrial chaperone BCS1-B	1506	Fvb5:8981819-8983325	16.8517	11.2849	-0.578499	-2.19606	5e-05	0.00139654
XLOC_019788	1	FvH4_5g24330			hypothetical protein PRUPE_5G017600 [Prunus persica]	3525	Fvb5:15691063-15694588	63.4713	42.5109	-0.578273	-2.31739	0.0001	0.00245992
XLOC_008791	1	FvH4_3g23370			uncharacterized protein LOC101302338	1117	Fvb3:16415473-16416590	82.7296	55.5027	-0.575847	-2.43144	0.0001	0.00245992
XLOC_027550	1	FvH4_7g21380			60S ribosomal protein L23a-1	4074	Fvb7:17119451-17123525	700.675	470.252	-0.57531	-2.54279	5e-05	0.00139654
XLOC_025910	1	FvH4_6g46740			phenolic glucoside malonyltransferase 1-like	12423	Fvb6:35572470-35584893	42.1194	28.2799	-0.574712	-2.24693	5e-05	0.00139654
XLOC_029055	1	FvH4_7g16860			uncharacterized protein LOC101307919 isoform X1	4545	Fvb7:14416812-14421357	187.062	125.903	-0.571204	-2.3295	5e-05	0.00139654
XLOC_001833	1	FvH4_1g06940			uncharacterized protein LOC101310152	2518	Fvb1:3665001-3667519	193.013	129.922	-0.57106	-2.51794	5e-05	0.00139654
XLOC_019480	1	FvH4_5g18310			sufE-like protein, chloroplastic	324	Fvb5:10537279-10537603	145.265	98.0745	-0.566737	-2.08718	0.0002	0.00429443
XLOC_029421	1	FvH4_7g24430			-	513	Fvb7:18855311-18855824	135.213	91.3818	-0.565254	-2.23245	5e-05	0.00139654
XLOC_028735	1	FvH4_7g10410			nucleoside diphosphate kinase 1	1764	Fvb7:9855166-9856930	582.178	393.903	-0.563623	-2.46804	5e-05	0.00139654
XLOC_002742	1	FvH4_1g23590			uncharacterized bolA-like protein C8C9.11	2684	Fvb1:15418006-15420690	75.4484	51.0658	-0.563134	-2.23791	5e-05	0.00139654
XLOC_001803	1	FvH4_1g06390			programmed cell death-4 [Fragaria vesca]	237	Fvb1:3382280-3382517	694.673	471.974	-0.557627	-2.30853	5e-05	0.00139654
XLOC_013029	1	FvH4_4g10610			chitinase 4-like	1507	Fvb4:14349186-14350693	202.479	137.689	-0.556357	-2.42723	5e-05	0.00139654
XLOC_008664	1	FvH4_3g21110			uncharacterized protein LOC101312706	2045	Fvb3:14142005-14144050	65.0997	44.2877	-0.555745	-2.41239	0.0001	0.00245992
XLOC_008046	1	FvH4_3g09330			E3 ubiquitin-protein ligase RMA1H1-like	2676	Fvb3:5453138-5455814	110.608	75.3089	-0.55456	-2.41668	5e-05	0.00139654
XLOC_016798	1	FvH4_5g05410			GDSL esterase/lipase At5g62930	2686	Fvb5:3181454-3184140	38.2305	26.0303	-0.554535	-2.21037	0.00015	0.00338043
XLOC_006841	1	FvH4_2g29780			N-alpha-acetyltransferase 50	2384	Fvb2:23029307-23031691	62.3939	42.4994	-0.553962	-2.25807	5e-05	0.00139654
XLOC_009290	1	FvH4_3g32970			glutamate receptor 2.7-like	7614	Fvb3:28341448-28349062	9.80402	6.68773	-0.551857	-2.21129	0.0001	0.00245992
XLOC_022005	1	FvH4_6g24790			protein EARLY RESPONSIVE TO DEHYDRATION 15 isoform X1	2678	Fvb6:18784925-18787603	64.7222	44.1652	-0.55135	-2.35764	0.0001	0.00245992
XLOC_004539	1	FvH4_2g25860			indole-3-acetic acid-induced protein ARG2	862	Fvb2:20879413-20880275	301.033	205.549	-0.550442	-2.5588	5e-05	0.00139654
XLOC_023138	1	FvH4_6g47390			membrane-anchored ubiquitin-fold protein 2 isoform X1	3353	Fvb6:35922147-35925500	33.0265	22.5518	-0.550383	-2.203	0.0002	0.00429443
XLOC_016783	1	FvH4_5g05150			probable 26s proteasome complex subunit sem1-1	1548	Fvb5:3005929-3007477	97.0252	66.7268	-0.540094	-2.2509	5e-05	0.00139654
XLOC_018052	1	FvH4_5g30980			uncharacterized protein LOC101298857	3872	Fvb5:21934124-21937996	131.602	90.5668	-0.53913	-2.31036	5e-05	0.00139654
XLOC_004937	1	FvH4_2g33410			peamaclein	1387	Fvb2:25073700-25075087	913.504	628.669	-0.539111	-2.33468	5e-05	0.00139654
XLOC_010378	1	FvH4_3g09210			phenylalanine N-monooxygenase-like	4446	Fvb3:5383628-5388074	111.171	76.6316	-0.536765	-2.32705	5e-05	0.00139654
XLOC_002694	1	FvH4_1g22750			DNA-directed RNA polymerase II subunit 4	2153	Fvb1:14721126-14723279	185.61	127.97	-0.536467	-2.30874	5e-05	0.00139654
XLOC_001755	1	FvH4_1g05480			peroxiredoxin-2B	2052	Fvb1:2893171-2895223	1169.13	811.878	-0.526095	-2.28557	5e-05	0.00139654
XLOC_002658	1	FvH4_1g22020			transcription factor MYB114-like	1850	Fvb1:13950691-13952541	1325.36	921.311	-0.524623	-2.23352	0.0001	0.00245992
XLOC_022342	1	FvH4_6g31370			G-type lectin S-receptor-like serine/threonine-protein kinase CES101	5711	Fvb6:24518806-24524517	173.92	121.167	-0.52143	-2.27345	0.0001	0.00245992
XLOC_018032	1	FvH4_5g30500			cytochrome b-c1 complex subunit 6	4521	Fvb5:21375163-21379684	167.475	116.906	-0.5186	-2.22871	5e-05	0.00139654
XLOC_007005	1	FvH4_2g33240			adenine phosphoribosyltransferase 1-like	4219	Fvb2:24982262-24986481	86.1341	60.3495	-0.513243	-2.24458	0.0002	0.00429443
XLOC_006245	1	FvH4_2g18130			40S ribosomal protein S8-like	2045	Fvb2:15526854-15528899	163.651	115.191	-0.506593	-2.20007	5e-05	0.00139654
XLOC_001379	1	FvH4_1g28260			eukaryotic translation initiation factor NCBP	1965	Fvb1:20085185-20087150	122.012	85.9733	-0.505059	-2.21592	0.0001	0.00245992
XLOC_002111	1	FvH4_1g12360			thioredoxin H-type	2017	Fvb1:6779584-6781601	96.8361	68.4097	-0.501345	-2.08846	5e-05	0.00139654
XLOC_008512	1	FvH4_3g18190			ras-related protein Rab11D	2958	Fvb3:11640424-11643382	113.87	80.4607	-0.501035	-2.17736	0.0001	0.00245992
XLOC_021890	1	FvH4_6g22410			group 4-late embryogenesis abundant protein, partial [Fragaria x ananassa]	889	Fvb6:16109144-16110033	382.3	270.21	-0.500623	-2.24426	0.00015	0.00338043
XLOC_023040	1	FvH4_6g45420			cyclin-B1-2	2304	Fvb6:34876711-34879015	376.236	266.358	-0.498273	-2.21185	5e-05	0.00139654
XLOC_023050	1	FvH4_6g45690			uncharacterized protein LOC101311503	3325	Fvb6:35010634-35013959	103.592	73.3411	-0.498212	-2.18395	5e-05	0.00139654
XLOC_004627	1	FvH4_2g27660			amino acid permease 3-like	2789	Fvb2:21891035-21893824	202.149	143.701	-0.49235	-2.18075	0.0001	0.00245992
XLOC_025060	1	FvH4_6g30850			auxin-responsive protein IAA17	1301	Fvb6:23999122-24000423	166.116	118.087	-0.492339	-2.16022	0.0001	0.00245992
XLOC_019929	1	FvH4_5g26820			uncharacterized protein At2g27730, mitochondrial	4523	Fvb5:18197320-18201843	187.723	133.606	-0.490619	-2.08689	0.00015	0.00338043
XLOC_015600	1	FvH4_4g23130			NAC transcription factor 29	1855	Fvb4:25715846-25717701	202.039	143.975	-0.488819	-2.17344	0.0001	0.00245992
XLOC_008409	1	FvH4_3g16240			probable glutathione S-transferase	2305	Fvb3:10240663-10242968	490.553	349.823	-0.487783	-2.14003	0.0002	0.00429443
XLOC_026480	1	FvH4_7g00540			LOW QUALITY PROTEIN: multiple C2 and transmembrane domain-containing protein 2	4972	Fvb7:1130372-1135344	199.913	142.95	-0.483863	-2.07874	0.0001	0.00245992
XLOC_003808	1	FvH4_2g11550			costars family protein	2537	Fvb2:10098634-10101171	152.466	109.153	-0.482143	-2.05216	0.00015	0.00338043
XLOC_001895	1	FvH4_1g08090			myosin-17-like	12193	Fvb1:4268234-4280427	45.2423	62.4019	0.463919	2.08563	0.00015	0.00338043
XLOC_015048	1	FvH4_4g12200			importin beta-like SAD2	10297	Fvb4:15863206-15873503	54.9606	75.8131	0.464049	2.07702	0.0002	0.00429443
XLOC_008083	1	FvH4_3g09910			cation-chloride cotransporter 1 isoform X2	9552	Fvb3:5757978-5767530	19.7869	27.5056	0.475179	2.05627	0.0001	0.00245992
XLOC_027419	1	FvH4_7g18760			exocyst complex component SEC8	15917	Fvb7:15573963-15589880	27.1734	37.7916	0.475871	2.10452	0.00015	0.00338043
XLOC_010236	1	FvH4_3g06300			LOW QUALITY PROTEIN: uncharacterized protein LOC101310004	6279	Fvb3:3619127-3625406	41.5484	57.9407	0.479784	2.07881	0.00015	0.00338043
XLOC_012240	1	FvH4_3g45200			DEAD-box ATP-dependent RNA helicase 37-like	5640	Fvb3:37563623-37569263	36.3167	50.6951	0.481212	2.16526	5e-05	0.00139654
XLOC_009942	1	FvH4_3g00400			oligopeptide transporter 3	3936	Fvb3:212651-216587	116.793	163.429	0.484709	2.16156	0.0001	0.00245992
XLOC_005333	1	FvH4_2g41260			5-methyltetrahydropteroyltriglutamate--homocysteine methyltransferase	5887	Fvb2:29229023-29234910	162.442	227.502	0.485957	2.10251	0.00015	0.00338043
XLOC_029159	1	FvH4_7g19130			phenylalanine ammonia-lyase 1	3336	Fvb7:15867031-15870367	282.572	395.953	0.486712	2.07231	0.0002	0.00429443
XLOC_027628	1	FvH4_7g22880			pumilio homolog 1 [Prunus persica]	7322	Fvb7:17977239-17984561	28.4188	39.8764	0.48869	2.18694	0.0002	0.00429443
XLOC_019043	1	FvH4_5g10160			probable methyltransferase PMT18	3921	Fvb5:5796070-5799991	32.0199	45.0528	0.492645	2.16968	0.0001	0.00245992
XLOC_027316	1	FvH4_7g16830			exportin-2	5245	Fvb7:14375191-14380436	19.1147	26.9269	0.494369	2.13029	0.00015	0.00338043
XLOC_019130	1	FvH4_5g11680			cellulose synthase-like protein G3	4451	Fvb5:6613250-6617701	74.2419	104.781	0.497072	2.18237	5e-05	0.00139654
XLOC_023147	1	FvH4_6g47550			probable ubiquitin conjugation factor E4	5753	Fvb6:36002101-36007854	38.5535	54.4553	0.498212	2.23821	5e-05	0.00139654
XLOC_019032	1	FvH4_5g09960			staphylococcal nuclease domain-containing protein 1	6400	Fvb5:5676719-5683119	110.793	156.783	0.500905	2.22709	0.00015	0.00338043
XLOC_027708	1	FvH4_7g24540			uncharacterized protein LOC105353070	5338	Fvb7:18918316-18923654	16.6497	23.5613	0.500923	2.15645	0.00015	0.00338043
XLOC_014772	1	FvH4_4g07500			pentatricopeptide repeat-containing protein At5g57250, mitochondrial	7442	Fvb4:6869808-6877250	9.54939	13.514	0.500973	2.15067	5e-05	0.00139654
XLOC_001572	1	FvH4_1g01570			transmembrane 9 superfamily member 11	8144	Fvb1:837922-846066	28.9385	40.9595	0.501207	2.23096	0.0001	0.00245992
XLOC_024001	1	FvH4_6g10400			regulatory-associated protein of TOR 1 isoform X1	10666	Fvb6:6206470-6217136	16.7687	23.7461	0.501917	2.18215	5e-05	0.00139654
XLOC_011264	1	FvH4_3g26910			cytochrome P450 89A2-like	1657	Fvb3:20015532-20017189	39.0901	55.3921	0.502877	2.22083	0.00015	0.00338043
XLOC_023606	1	FvH4_6g01870			putative lysine-specific demethylase JMJ16	8100	Fvb6:1031659-1039759	9.04022	12.8153	0.50344	2.08575	0.0002	0.00429443
XLOC_015304	1	FvH4_4g17180			inactive beta-amylase 9	3102	Fvb4:21071040-21074142	56.2261	79.78	0.504789	2.23002	0.0001	0.00245992
XLOC_006347	1	FvH4_2g19940			uncharacterized protein LOC101294433	5518	Fvb2:16812640-16818158	51.753	73.4472	0.505065	2.25513	0.00015	0.00338043
XLOC_004002	1	FvH4_2g14860			bidirectional sugar transporter SWEET1-like	1863	Fvb2:13041062-13042925	168.063	238.572	0.505428	2.26313	0.00015	0.00338043
XLOC_009785	1	FvH4_3g43240			pre-mRNA-splicing factor CWC22 homolog	4861	Fvb3:36101935-36106796	25.6021	36.3679	0.506407	2.21666	5e-05	0.00139654
XLOC_008855	1	FvH4_3g24660			CMP-N-acetylneuraminate-beta-galactosamide-alpha-2,3-sialyltransferase 1	3185	Fvb3:17762610-17765795	31.9406	45.3768	0.506564	2.13606	0.0001	0.00245992
XLOC_025465	1	FvH4_6g38200			ribosomal L1 domain-containing protein 1-like	7034	Fvb6:30223351-30230385	17.9769	25.5425	0.506754	2.15477	0.00015	0.00338043
XLOC_017247	1	FvH4_5g14760			expansin-A1-like	1898	Fvb5:8387818-8389716	87.3704	124.152	0.506885	2.1888	0.00015	0.00338043
XLOC_022846	1	FvH4_6g41530			fasciclin-like arabinogalactan protein 7	2129	Fvb6:32625253-32627382	260.352	370.091	0.507418	2.26924	5e-05	0.00139654
XLOC_010280	1	FvH4_3g07260			probable alpha,alpha-trehalose-phosphate synthase [UDP-forming]	4743	Fvb3:4303562-4308305	72.359	102.907	0.508101	2.27326	0.0001	0.00245992
XLOC_013488	1	FvH4_4g19230			two-component response regulator ARR1-like isoform X1	4185	Fvb4:22929142-22933327	53.0798	75.622	0.510644	2.25852	0.0001	0.00245992
XLOC_007598	1	FvH4_3g00910			E3 ubiquitin-protein ligase UPL5	5206	Fvb3:463062-468268	24.4885	34.8946	0.510899	2.25501	0.00015	0.00338043
XLOC_024648	1	FvH4_6g23210			DNA-directed RNA polymerase I subunit rpa1	13185	Fvb6:17077810-17090995	7.92182	11.3015	0.512606	2.15507	0.0002	0.00429443
XLOC_010703	1	FvH4_3g15770			serine/arginine-rich splicing factor SR45	5535	Fvb3:9925197-9930732	27.1079	38.6941	0.513402	2.1292	0.00015	0.00338043
XLOC_025456	2	FvH4_6g38000,FvH4_6g38080			trifunctional UDP-glucose 4,6-dehydratase/UDP-4-keto-6-deoxy-D-glucose 3,5-epimerase/UDP-4-keto-L-rhamnose-reductase RHM1-like - trifunctional UDP-glucose 4,6-dehydratase/UDP-4-keto-6-deoxy-D-glucose 3,5-epimerase/UDP-4-keto-L-rhamnose-reductase RHM1-like	271520	Fvb6:29856961-30128481	136.727	195.177	0.51348	2.10163	0.00015	0.00338043
XLOC_021556	1	FvH4_6g16040			ethylene-insensitive protein 2	7925	Fvb6:10058753-10066678	10.7552	15.3631	0.514426	2.19362	0.00015	0.00338043
XLOC_007412	1	FvH4_2g41230			U2 snRNP-associated SURP motif-containing protein isoform X1	7380	Fvb2:29208609-29215989	17.2492	24.6418	0.514578	2.166	0.00015	0.00338043
XLOC_007813	1	FvH4_3g05010			auxin response factor 6	6804	Fvb3:2893327-2900131	109.581	156.579	0.514895	2.29032	5e-05	0.00139654
XLOC_009881	1	FvH4_3g45470			importin-5	7363	Fvb3:37704117-37711480	42.7572	61.1394	0.515933	2.29788	5e-05	0.00139654
XLOC_024540	1	FvH4_6g21220			ubiquitin carboxyl-terminal hydrolase 13 isoform X2	12037	Fvb6:14752319-14764356	51.2559	73.3321	0.516727	2.3069	0.0001	0.00245992
XLOC_022924	1	FvH4_6g43190			aconitate hydratase, cytoplasmic	7544	Fvb6:33474908-33482452	233.806	334.796	0.517971	2.21021	0.0002	0.00429443
XLOC_007331	1	FvH4_2g39730			3-ketoacyl-CoA synthase 4	1542	Fvb2:28451577-28453119	62.5448	89.586	0.518382	2.23638	5e-05	0.00139654
XLOC_001643	1	FvH4_1g03130			EIN3-binding F-box protein 1-like	9560	Fvb1:1754322-1763882	107.821	154.495	0.518922	2.31	5e-05	0.00139654
XLOC_020288	1	FvH4_5g33740			phosphoenolpyruvate carboxykinase [ATP]	6128	Fvb5:24430492-24436620	20.4326	29.2805	0.519069	2.22083	0.0001	0.00245992
XLOC_026194	1	FvH4_6g52480			uncharacterized protein LOC101294782	8499	Fvb6:38630300-38638799	16.2508	23.3205	0.521092	2.24477	0.0001	0.00245992
XLOC_002497	1	FvH4_1g18970			uncharacterized protein LOC101307152 isoform X1	5207	Fvb1:11247879-11253086	29.5585	42.452	0.522259	2.33	5e-05	0.00139654
XLOC_026458	1	FvH4_7g00110			callose synthase 2-like isoform X2	18518	Fvb7:687747-706265	14.659	21.0659	0.523126	2.27794	5e-05	0.00139654
XLOC_025591	1	FvH4_6g40450			endochitinase A isoform X3	7658	Fvb6:31967475-31975133	11.3682	16.3423	0.523607	2.15361	0.00015	0.00338043
XLOC_025076	1	FvH4_6g31170			heat shock 70 kDa protein 15-like	4838	Fvb6:24332091-24336929	221.268	318.416	0.525116	2.25919	0.0001	0.00245992
XLOC_020193	1	FvH4_5g31750			patellin-3-like isoform X1	2857	Fvb5:22906473-22909330	146.899	211.446	0.525461	2.34325	5e-05	0.00139654
XLOC_013751	1	FvH4_4g24180			lipoxygenase 6, chloroplastic	7050	Fvb4:26434206-26441256	23.3787	33.6577	0.525742	2.40494	0.00015	0.00338043
XLOC_009917	1	FvH4_3g46100			TATA-binding protein-associated factor BTAF1	27872	Fvb3:38252439-38280311	11.2208	16.1607	0.526317	2.2879	0.0001	0.00245992
XLOC_005621	1	FvH4_2g06100			protein CYPRO4	3458	Fvb2:5076133-5079591	26.4805	38.1966	0.528513	2.29424	5e-05	0.00139654
XLOC_010643	1	FvH4_3g14430			inosine-5'-monophosphate dehydrogenase 2-like	4549	Fvb3:8908186-8912735	13.9065	20.0717	0.529399	2.15929	0.0002	0.00429443
XLOC_029317	1	FvH4_7g22170			heat shock cognate 70 kDa protein 2	3078	Fvb7:17536245-17539323	338.009	488.387	0.530961	2.26324	5e-05	0.00139654
XLOC_024390	1	FvH4_6g18150			pleiotropic drug resistance protein 2	7309	Fvb6:11958926-11966235	36.2595	52.4011	0.531238	2.36197	0.0001	0.00245992
XLOC_001277	1	FvH4_1g26110			aarF domain-containing protein kinase 4	8722	Fvb1:17981572-17990294	17.7911	25.7193	0.531695	2.20284	0.00015	0.00338043
XLOC_021490	1	FvH4_6g14760			calcium-transporting ATPase 1, endoplasmic reticulum-type-like	5855	Fvb6:9114540-9120395	42.5574	61.5376	0.532056	2.40161	5e-05	0.00139654
XLOC_019621	1	FvH4_5g20920			regulator of nonsense transcripts 1 homolog	11935	Fvb5:12530989-12542924	17.4787	25.2777	0.532273	2.3544	5e-05	0.00139654
XLOC_006059	1	FvH4_2g14770			putative transcription elongation factor SPT5 homolog 1	8056	Fvb2:12951866-12959922	19.4866	28.1834	0.532363	2.34262	5e-05	0.00139654
XLOC_001625	1	FvH4_1g02820			WD repeat-containing protein 11	9231	Fvb1:1599511-1608742	7.73141	11.1837	0.532598	2.16394	0.00015	0.00338043
XLOC_016191	1	FvH4_4g34470			probable polygalacturonase non-catalytic subunit JP650	2539	Fvb4:32230519-32233058	107.128	154.965	0.532612	2.40293	5e-05	0.00139654
XLOC_023042	0	-	XP_004304148.1	1144	putative nuclear matrix constituent protein 1-like protein	5928	Fvb6:34895019-34900947	14.1168	20.4339	0.533551	2.31578	5e-05	0.00139654
XLOC_017967	1	FvH4_5g29150			probable importin subunit beta-4	10303	Fvb5:20211804-20222107	18.3959	26.6659	0.535614	2.31211	0.00015	0.00338043
XLOC_009130	1	FvH4_3g30090			AP-2 complex subunit alpha-1-like	11734	Fvb3:23308858-23320592	27.8065	40.3376	0.536704	2.35898	5e-05	0.00139654
XLOC_001969	1	FvH4_1g09610			pectinesterase/pectinesterase inhibitor PPE8B-like	3213	Fvb1:5144090-5147303	63.5307	92.1696	0.536837	2.39256	5e-05	0.00139654
XLOC_017981	1	FvH4_5g29440			phosphatidylinositol 4-phosphate 5-kinase 8 isoform X1	9421	Fvb5:20400394-20409815	15.0759	21.8886	0.537942	2.26555	0.0001	0.00245992
XLOC_011806	1	FvH4_3g37470			uncharacterized protein LOC101314450	9074	Fvb3:32141022-32150096	5.64536	8.20143	0.538809	2.16102	0.0002	0.00429443
XLOC_015500	1	FvH4_4g21040			DEAD-box ATP-dependent RNA helicase 40	6246	Fvb4:24193169-24199415	14.24	20.6889	0.538904	2.35311	5e-05	0.00139654
XLOC_015425	1	FvH4_4g19440			dihydrolipoyl dehydrogenase 2, chloroplastic-like isoform X2	4823	Fvb4:23078167-23082990	29.5549	42.9487	0.539214	2.33496	0.0001	0.00245992
XLOC_013928	1	FvH4_4g27640			serine/threonine-protein kinase prpf4B	7358	Fvb4:28542932-28550290	7.75097	11.2667	0.539613	2.22184	5e-05	0.00139654
XLOC_007251	1	FvH4_2g38130			formin-like protein 16 isoform X1	5701	Fvb2:27622847-27628548	31.2506	45.4343	0.539896	2.33805	0.0001	0.00245992
XLOC_024086	1	FvH4_6g12150			acetyl-coenzyme A carboxylase carboxyl transferase subunit alpha, chloroplastic	5893	Fvb6:7337659-7343552	276.283	402.055	0.541246	2.31258	5e-05	0.00139654
XLOC_023239	1	FvH4_6g49180			uncharacterized protein LOC101303053	2037	Fvb6:36918071-36920108	24.4082	35.5195	0.541246	2.25816	5e-05	0.00139654
XLOC_024554	1	FvH4_6g21470			protein RRP5 homolog	16433	Fvb6:15022288-15038721	5.78941	8.4294	0.542015	2.27905	5e-05	0.00139654
XLOC_001948	1	FvH4_1g09210			RRP12-like protein	7477	Fvb1:4912288-4919765	20.8986	30.444	0.54275	2.36898	0.00015	0.00338043
XLOC_026513	1	FvH4_7g01040			MATE efflux family protein 1	8684	Fvb7:1453251-1461935	42.0338	61.2358	0.542827	2.36648	5e-05	0.00139654
XLOC_001524	1	FvH4_1g00530			probable phosphoinositide phosphatase SAC9	9775	Fvb1:282407-292182	16.2169	23.6337	0.543342	2.37887	5e-05	0.00139654
XLOC_001223	1	FvH4_1g25040			auxilin-related protein 2-like	7778	Fvb1:16838739-16846517	16.8028	24.4902	0.543502	2.29624	5e-05	0.00139654
XLOC_026557	1	FvH4_7g01850			protein transport protein SEC31 homolog B isoform X1	10647	Fvb7:2215810-2226457	46.8537	68.3432	0.544633	2.35977	5e-05	0.00139654
XLOC_020047	1	FvH4_5g28990			UDP-glucose:glycoprotein glucosyltransferase	20956	Fvb5:20103734-20124690	25.1672	36.7226	0.545124	2.42215	0.0001	0.00245992
XLOC_005172	1	FvH4_2g38070			la-related protein 1C-like	4351	Fvb2:27583931-27588282	17.9471	26.2495	0.54854	2.3129	5e-05	0.00139654
XLOC_021147	1	FvH4_6g08220			protein transport protein Sec24-like At3g07100 isoform X2	7730	Fvb6:4891718-4899448	42.4765	62.1327	0.548689	2.42222	5e-05	0.00139654
XLOC_022535	1	FvH4_6g35180			nuclear receptor coactivator 2	8587	Fvb6:27803228-27811815	12.0954	17.6944	0.548834	2.35818	0.0001	0.00245992
XLOC_026725	1	FvH4_7g05110			probable serine/threonine-protein kinase vps15	7635	Fvb7:5480538-5488173	16.8076	24.5965	0.549342	2.37803	5e-05	0.00139654
XLOC_025040	1	FvH4_6g30480			uncharacterized protein LOC101306247 isoform X1	3210	Fvb6:23589488-23592698	718.379	1051.87	0.550142	2.36897	0.0001	0.00245992
XLOC_022824	1	FvH4_6g41100			heat shock protein 90-1	5494	Fvb6:32414308-32419802	44.4569	65.1064	0.550392	2.44396	5e-05	0.00139654
XLOC_026724	1	FvH4_7g05080			phospholipid-transporting ATPase 1	6011	Fvb7:5461923-5467934	6.99599	10.2496	0.550961	2.20536	0.00015	0.00338043
XLOC_014087	1	FvH4_4g31140			expansin-A1	1844	Fvb4:30415509-30417353	223.386	327.384	0.551448	2.46073	5e-05	0.00139654
XLOC_029215	1	FvH4_7g20250			uncharacterized protein LOC101303077	5014	Fvb7:16492634-16497648	8.5214	12.4907	0.551695	2.35362	5e-05	0.00139654
XLOC_015409	1	FvH4_4g19240			COBRA-like protein 7	3001	Fvb4:22933808-22936809	30.1362	44.2142	0.553016	2.38508	5e-05	0.00139654
XLOC_022552	1	FvH4_6g35570			tyrosine-sulfated glycopeptide receptor 1	4606	Fvb6:28061439-28066045	9.40068	13.7935	0.553151	2.24307	0.0002	0.00429443
XLOC_004523	1	FvH4_2g25570			ABC transporter C family member 14	7031	Fvb2:20692726-20699757	18.6535	27.3701	0.553156	2.44268	5e-05	0.00139654
XLOC_000495	1	FvH4_1g09530			1-phosphatidylinositol-3-phosphate 5-kinase FAB1A	9875	Fvb1:5102347-5112222	9.20939	13.5192	0.553829	2.38297	5e-05	0.00139654
XLOC_021231	1	FvH4_6g09700			phospholipid-transporting ATPase 1-like isoform X1	6887	Fvb6:5773110-5779997	6.87981	10.1044	0.55454	2.27162	5e-05	0.00139654
XLOC_006680	1	FvH4_2g26250			oxysterol-binding protein-related protein 1C-like	8091	Fvb2:21122983-21131074	23.4859	34.5017	0.554876	2.42121	5e-05	0.00139654
XLOC_008350	1	FvH4_3g15170			protein PHOTOPERIOD-INDEPENDENT EARLY FLOWERING 1 isoform X3	14398	Fvb3:9420877-9435275	6.22303	9.14543	0.555434	2.35783	5e-05	0.00139654
XLOC_021789	1	FvH4_6g20450			trafficking protein particle complex subunit 8	13574	Fvb6:14088841-14102415	16.4651	24.2226	0.55694	2.38353	5e-05	0.00139654
XLOC_018949	1	FvH4_5g08480			non-specific phospholipase C6	2324	Fvb5:4899806-4902130	13.157	19.3587	0.557149	2.17901	5e-05	0.00139654
XLOC_021245	1	FvH4_6g09910			B3 domain-containing transcription repressor VAL2 isoform X1	5818	Fvb6:5883438-5889256	14.9046	21.933	0.557346	2.34393	0.0001	0.00245992
XLOC_019396	1	FvH4_5g16730			myb-like protein Q	2817	Fvb5:9551599-9554416	11.0683	16.3048	0.558864	2.23011	0.0002	0.00429443
XLOC_027551	1	FvH4_7g21390			ABC transporter B family member 20-like	10853	Fvb7:17127753-17138606	11.9301	17.5843	0.559677	2.30715	0.0001	0.00245992
XLOC_026805	1	FvH4_7g06660			uncharacterized protein LOC101291374	5577	Fvb7:6703157-6708734	13.9183	20.5196	0.560021	2.44039	5e-05	0.00139654
XLOC_014270	1	FvH4_4g34570			RNA-binding protein 25-like isoform X2	8071	Fvb4:32271972-32280043	14.0098	20.6553	0.560076	2.32844	5e-05	0.00139654
XLOC_013707	1	FvH4_4g23270			uncharacterized protein LOC101308737	7373	Fvb4:25813453-25820826	10.0804	14.8641	0.560277	2.39827	5e-05	0.00139654
XLOC_014243	1	FvH4_4g34110			DELLA protein GAIP	1836	Fvb4:32063137-32064973	21.4214	31.6025	0.560988	2.30283	0.0001	0.00245992
XLOC_017948	1	FvH4_5g28760			conserved oligomeric Golgi complex subunit 1	11912	Fvb5:19904318-19916230	23.4513	34.6104	0.561538	2.18914	0.0002	0.00429443
XLOC_021959	1	FvH4_6g23790			uncharacterized protein LOC101312175	4383	Fvb6:17883324-17887707	15.0171	22.1885	0.56321	2.37498	0.0001	0.00245992
XLOC_023275	1	FvH4_6g49910			alpha-mannosidase 2x	5007	Fvb6:37274952-37279959	8.90826	13.164	0.563379	2.31341	5e-05	0.00139654
XLOC_005582	1	FvH4_2g05350			leucine-rich repeat receptor-like serine/threonine-protein kinase BAM1	1167	Fvb2:4405161-4406328	33.2001	49.0658	0.56353	2.20363	0.0001	0.00245992
XLOC_000261	1	FvH4_1g04930			uncharacterized protein LOC101304409	4100	Fvb1:2629101-2633201	18.188	26.8803	0.563567	2.38634	5e-05	0.00139654
XLOC_007733	1	FvH4_3g03410			G-type lectin S-receptor-like serine/threonine-protein kinase At1g11410	7659	Fvb3:1842539-1850198	3.06552	4.53381	0.564593	2.12107	0.0002	0.00429443
XLOC_007195	1	FvH4_2g36960			uncharacterized protein LOC101295484	6535	Fvb2:26977665-26984200	8.55317	12.6519	0.564821	2.26039	5e-05	0.00139654
XLOC_006002	1	FvH4_2g13420			LOW QUALITY PROTEIN: protein STABILIZED1-like	4310	Fvb2:11725016-11729326	13.426	19.8711	0.565641	2.41963	5e-05	0.00139654
XLOC_015460	1	FvH4_4g20270			transcription factor bHLH148-like	2081	Fvb4:23597420-23599501	80.7304	119.533	0.566224	2.28725	0.00015	0.00338043
XLOC_005203	1	FvH4_2g38670			endoglucanase 10-like	2840	Fvb2:27909830-27912670	20.5009	30.3762	0.567258	2.36109	5e-05	0.00139654
XLOC_023111	1	FvH4_6g46950			uncharacterized protein LOC101298820	7863	Fvb6:35706991-35714854	8.39921	12.4497	0.56779	2.41657	5e-05	0.00139654
XLOC_013164	1	FvH4_4g13400			uncharacterized protein LOC103322670 [Prunus mume]	4597	Fvb4:17025903-17030500	15.571	23.0828	0.567957	2.40185	5e-05	0.00139654
XLOC_017343	1	FvH4_5g16640			uncharacterized protein LOC101296103	7336	Fvb5:9505251-9512587	13.5664	20.1356	0.569708	2.48721	5e-05	0.00139654
XLOC_027849	1	FvH4_7g27230			branchpoint-bridging protein	4530	Fvb7:20393506-20398036	14.7476	21.8888	0.569714	2.43521	5e-05	0.00139654
XLOC_009499	0	-	XP_011461330.1	271	serine/arginine repetitive matrix protein 1 isoform X1	6231	Fvb3:31640278-31646509	20.9712	31.1348	0.570118	2.48155	5e-05	0.00139654
XLOC_018928	1	FvH4_5g08070			uncharacterized protein LOC101298792 isoform X2	9199	Fvb5:4701690-4710889	16.6649	24.7473	0.570464	2.48241	5e-05	0.00139654
XLOC_021973	1	FvH4_6g24100			LOW QUALITY PROTEIN: ABC transporter A family member 1	28157	Fvb6:18133836-18161993	14.0213	20.8315	0.571146	2.46107	5e-05	0.00139654
XLOC_025504	1	FvH4_6g38870			ATP-dependent RNA helicase DHX36	7319	Fvb6:30759553-30766872	12.2029	18.1323	0.571335	2.41786	0.0001	0.00245992
XLOC_001630	1	FvH4_1g02890			blue copper protein-like	1951	Fvb1:1642376-1644327	118.508	176.096	0.571379	2.54173	5e-05	0.00139654
XLOC_008668	1	FvH4_3g21220			uncharacterized protein LOC101313290	3117	Fvb3:14220361-14223478	29.1415	43.314	0.571757	2.36648	5e-05	0.00139654
XLOC_004620	1	FvH4_2g27500			SWI/SNF complex subunit SWI3C	7306	Fvb2:21812728-21820034	12.5605	18.6749	0.572207	2.36902	5e-05	0.00139654
XLOC_008260	1	FvH4_3g13330			uncharacterized protein LOC101301656	3604	Fvb3:7956446-7960050	37.2971	55.5031	0.573504	2.46631	5e-05	0.00139654
XLOC_021845	1	FvH4_6g21460			pre-mRNA-splicing factor prp12	12332	Fvb6:15008762-15021094	10.5939	15.7667	0.573644	2.40788	5e-05	0.00139654
XLOC_005007	1	FvH4_2g34840			uncharacterized protein LOC101293369	6988	Fvb2:25796948-25803936	6.44302	9.59151	0.574021	2.26016	5e-05	0.00139654
XLOC_006642	1	FvH4_2g25480			translocase of chloroplast 159, chloroplastic	4827	Fvb2:20645434-20650261	18.7238	27.8894	0.574846	2.55591	5e-05	0.00139654
XLOC_002129	1	FvH4_1g12660			putative UDP-rhamnose:rhamnosyltransferase 1	7854	Fvb1:6954618-6962472	161.122	240.076	0.575344	2.56042	5e-05	0.00139654
XLOC_003307	1	FvH4_2g01650			translocase of chloroplast 120, chloroplastic	4393	Fvb2:1480204-1484597	16.0045	23.855	0.575814	2.52518	5e-05	0.00139654
XLOC_018800	1	FvH4_5g05430			triose phosphate/phosphate translocator, non-green plastid, chloroplastic	3657	Fvb5:3189241-3192898	24.3384	36.2996	0.576721	2.34924	5e-05	0.00139654
XLOC_002705	1	FvH4_1g22910			hypothetical protein VIGAN_01079500 [Vigna angularis var. angularis]	10658	Fvb1:14829981-14840639	7.20664	10.7492	0.576833	2.23687	0.0002	0.00429443
XLOC_015619	1	FvH4_4g23590			histidine kinase 3	6667	Fvb4:26024174-26030841	14.9842	22.3556	0.577194	2.49935	5e-05	0.00139654
XLOC_011339	1	FvH4_3g28290			uncharacterized protein LOC101311539 isoform X2	12698	Fvb3:21273953-21286651	5.12446	7.64718	0.577529	2.38064	0.0001	0.00245992
XLOC_004518	1	FvH4_2g25490			uncharacterized protein LOC101311652	9126	Fvb2:20655553-20664679	27.8947	41.6541	0.578468	2.5574	5e-05	0.00139654
XLOC_000600	1	FvH4_1g11690			oligopeptide transporter 7-like	3493	Fvb1:6386821-6390314	9.68631	14.4854	0.580581	2.23739	0.00015	0.00338043
XLOC_026919	1	FvH4_7g08920			uncharacterized protein LOC101307154	1167	Fvb7:8710087-8711254	161.181	241.059	0.580706	2.50215	5e-05	0.00139654
XLOC_024309	1	FvH4_6g16450			putative RING-H2 finger protein ATL35	6198	Fvb6:10359970-10366168	29.3775	43.9444	0.580968	2.58254	5e-05	0.00139654
XLOC_002163	1	FvH4_1g13400			scarecrow-like protein 4	3299	Fvb1:7343976-7347275	41.8551	62.6217	0.58126	2.53944	5e-05	0.00139654
XLOC_003945	1	FvH4_2g13940			eukaryotic translation initiation factor 5B	7716	Fvb2:12238787-12246503	24.2996	36.362	0.581497	2.57527	5e-05	0.00139654
XLOC_008038	1	FvH4_3g09200			probable ubiquitin-conjugating enzyme E2 24	6503	Fvb3:5367353-5373856	10.9744	16.425	0.581757	2.38951	5e-05	0.00139654
XLOC_005426	1	FvH4_2g01750			DBIRD complex subunit ZNF326	2512	Fvb2:1530770-1533282	25.3881	38.0065	0.582094	2.5577	5e-05	0.00139654
XLOC_002184	1	FvH4_1g13730			vicilin-like antimicrobial peptides 2-2	3280	Fvb1:7567402-7570682	11.8264	17.7049	0.582145	2.43151	5e-05	0.00139654
XLOC_025066	1	FvH4_6g30960			protein CASC3	5272	Fvb6:24125644-24130916	18.2808	27.3822	0.582909	2.57057	5e-05	0.00139654
XLOC_015111	1	FvH4_4g13320			UDP-glucuronate 4-epimerase 6	22869	Fvb4:16893689-16916558	131.616	197.212	0.583411	2.56552	5e-05	0.00139654
XLOC_025338	1	FvH4_6g35820			pectinesterase 3	3328	Fvb6:28249568-28252896	857.474	1285.28	0.583913	2.37343	5e-05	0.00139654
XLOC_021434	1	FvH4_6g13560			rhomboid-like protease 3	10538	Fvb6:8216612-8227150	31.3247	46.9574	0.58405	2.37384	5e-05	0.00139654
XLOC_000930	2	FvH4_1g19240,FvH4_1g19270			probable mannitol dehydrogenase - unnamed protein product [Coffea canephora]	72863	Fvb1:11440793-11513656	285.138	427.487	0.58422	2.23812	0.0001	0.00245992
XLOC_009118	1	FvH4_3g29810			pleiotropic drug resistance protein 2-like	7180	Fvb3:22878496-22885676	13.1228	19.6825	0.58484	2.5099	5e-05	0.00139654
XLOC_009566	1	FvH4_3g38290			uncharacterized protein LOC101298583	1845	Fvb3:32676708-32678553	13.2713	19.916	0.585617	2.2687	0.0002	0.00429443
XLOC_007810	1	FvH4_3g04930			sphingolipid delta(4)-desaturase DES1-like	2450	Fvb3:2842776-2845226	78.184	117.36	0.585992	2.58225	5e-05	0.00139654
XLOC_021995	1	FvH4_6g24570			DNA helicase INO80 isoform X1	11185	Fvb6:18632338-18643523	11.4832	17.2388	0.586132	2.53129	5e-05	0.00139654
XLOC_001615	1	FvH4_1g02590			uncharacterized protein LOC101314796 isoform X2	6353	Fvb1:1450698-1457051	4.87886	7.32554	0.58639	2.13634	0.0002	0.00429443
XLOC_022504	1	FvH4_6g34630			uncharacterized protein LOC101308114 isoform X1	11719	Fvb6:27306085-27317804	3.17467	4.7677	0.58669	2.23422	5e-05	0.00139654
XLOC_009169	1	FvH4_3g30840			probable glucuronoxylan glucuronosyltransferase IRX7	2685	Fvb3:24316457-24319142	5.79143	8.7072	0.588289	2.11394	0.00015	0.00338043
XLOC_015418	1	FvH4_4g19350			putative beta-D-xylosidase	4540	Fvb4:23020513-23025053	90.6569	136.309	0.58839	2.65529	5e-05	0.00139654
XLOC_012761	1	FvH4_4g05490			protein transport protein Sec24-like At4g32640	15410	Fvb4:4742987-4758397	40.8195	61.4606	0.590404	2.57205	5e-05	0.00139654
XLOC_003082	1	FvH4_1g29900			transcription initiation factor TFIid subunit 1 isoform X1	18540	Fvb1:23614426-23632966	13.7051	20.642	0.590868	2.27666	0.0001	0.00245992
XLOC_014379	1	FvH4_4g36930			ENHANCER OF AG-4 protein 2	12926	Fvb4:33644779-33657705	11.6939	17.6248	0.591848	2.53331	5e-05	0.00139654
XLOC_005604	1	FvH4_2g05730			probable E3 ubiquitin ligase SUD1	5212	Fvb2:4696730-4701942	48.7362	73.4722	0.592206	2.64866	5e-05	0.00139654
XLOC_001254	1	FvH4_1g25660			carbamoyl-phosphate synthase large chain, chloroplastic	4588	Fvb1:17506426-17511014	20.7305	31.339	0.596201	2.6516	5e-05	0.00139654
XLOC_002435	1	FvH4_1g18070			ACT domain-containing protein ACR1	4046	Fvb1:10500886-10504932	29.6529	44.8275	0.596215	2.5843	5e-05	0.00139654
XLOC_001868	1	FvH4_1g07530			receptor-like serine/threonine-protein kinase ALE2 isoform X1	7153	Fvb1:4007007-4014160	6.01625	9.10238	0.597379	2.34052	5e-05	0.00139654
XLOC_010996	1	FvH4_3g21670			formin-like protein 5	6518	Fvb3:14745646-14752164	11.7306	17.7647	0.598739	2.41653	5e-05	0.00139654
XLOC_026108	1	FvH4_6g50750			L-aspartate oxidase, chloroplastic	5946	Fvb6:37712112-37718058	16.1728	24.508	0.599689	2.5436	5e-05	0.00139654
XLOC_008107	1	FvH4_3g10280			coatomer subunit alpha-1-like	5927	Fvb3:5981799-5987726	32.0733	48.6525	0.60114	2.67354	5e-05	0.00139654
XLOC_009163	1	FvH4_3g30730			DNA ligase 1-like isoform X1	10205	Fvb3:24119536-24129741	5.32191	8.07414	0.601363	2.17536	0.0001	0.00245992
XLOC_018420	1	FvH4_5g37860			uncharacterized ATP-dependent helicase C29A10.10c isoform X1	7302	Fvb5:27890951-27898253	23.1101	35.0868	0.602406	2.61741	5e-05	0.00139654
XLOC_029448	1	FvH4_7g24980			peptide-N4-(N-acetyl-beta-glucosaminyl)asparagine amidase A	5194	Fvb7:19166403-19171597	13.4379	20.4062	0.602701	2.45683	5e-05	0.00139654
XLOC_010359	1	FvH4_3g08800			putative receptor-like protein kinase At3g46340	5647	Fvb3:5141146-5146793	5.91923	8.98916	0.602775	2.11107	0.00015	0.00338043
XLOC_007962	1	FvH4_3g07780			protein SCAR3 isoform X1	6612	Fvb3:4579578-4586190	4.47959	6.81459	0.605259	2.18722	0.00015	0.00338043
XLOC_023121	1	FvH4_6g47080			nipped-B-like protein A	12536	Fvb6:35773607-35786143	4.88809	7.44147	0.606317	2.42129	5e-05	0.00139654
XLOC_026714	1	FvH4_7g04880			flowering time control protein FPA	8300	Fvb7:5297242-5305542	12.4154	18.904	0.606562	2.48151	5e-05	0.00139654
XLOC_000793	1	FvH4_1g15690			uncharacterized protein LOC101299992	11635	Fvb1:8907233-8918868	22.0927	33.6427	0.606723	2.63553	5e-05	0.00139654
XLOC_017840	1	FvH4_5g26490			uncharacterized protein LOC101298327	6089	Fvb5:17970971-17977060	45.7223	69.6407	0.607032	2.44625	5e-05	0.00139654
XLOC_023458	1	FvH4_6g53820			probable metal-nicotianamine transporter YSL6 isoform X2	4116	Fvb6:39386781-39390897	69.3237	105.6	0.607194	2.7063	5e-05	0.00139654
XLOC_029907	1	FvH4_7g34010			cellulose synthase-like protein D3	5279	Fvb7:24056436-24061715	40.2747	61.382	0.607942	2.71697	5e-05	0.00139654
XLOC_017412	1	FvH4_5g18160			protein argonaute 1-like	11033	Fvb5:10439282-10450315	43.3722	66.1062	0.608013	2.52724	5e-05	0.00139654
XLOC_010167	1	FvH4_3g04970			uncharacterized protein LOC105350268	4407	Fvb3:2855330-2859737	8.85433	13.4974	0.608227	2.30185	0.00015	0.00338043
XLOC_016122	1	FvH4_4g32960			jasmonate O-methyltransferase-like	1352	Fvb4:31369763-31371115	19.4255	29.6143	0.608344	2.26088	0.00015	0.00338043
XLOC_001989	1	FvH4_1g09980			3-hydroxy-3-methylglutaryl-coenzyme A reductase 1-like	3231	Fvb1:5411013-5414244	154.701	235.853	0.608407	2.39185	5e-05	0.00139654
XLOC_011267	0	-	XP_011461795.1	105	uncharacterized protein At1g10890 isoform X2	6282	Fvb3:20061547-20067829	14.0482	21.4179	0.608427	2.21667	0.00015	0.00338043
XLOC_004105	1	FvH4_2g17050			brefeldin A-inhibited guanine nucleotide-exchange protein 1	10122	Fvb2:14764087-14774209	11.6797	17.8149	0.609076	2.62733	5e-05	0.00139654
XLOC_014236	1	FvH4_4g33960			21 kDa protein	612	Fvb4:31983678-31984290	375.307	572.462	0.60911	2.54148	5e-05	0.00139654
XLOC_026135	1	FvH4_6g51330			protein RST1 isoform X1	12793	Fvb6:38054994-38067787	4.24123	6.47391	0.610154	2.38135	5e-05	0.00139654
XLOC_000444	1	FvH4_1g08600			uncharacterized protein LOC101312489	4258	Fvb1:4560319-4564577	3.93325	6.00845	0.611271	2.2443	0.00015	0.00338043
XLOC_006164	1	FvH4_2g16650			Niemann-Pick C1 protein	18072	Fvb2:14518642-14536714	6.06283	9.26197	0.611326	2.35731	5e-05	0.00139654
XLOC_013664	1	FvH4_4g22440			uncharacterized protein LOC101300530	5537	Fvb4:25274716-25280253	23.4861	35.8911	0.611818	2.65606	5e-05	0.00139654
XLOC_014183	1	FvH4_4g33060			anthranilate synthase beta subunit 1, chloroplastic-like	2817	Fvb4:31414391-31417208	95.2406	145.624	0.612599	2.68443	5e-05	0.00139654
XLOC_006210	1	FvH4_2g17560			uncharacterized protein LOC101292072	12792	Fvb2:15102265-15115057	15.6617	23.9547	0.613062	2.65968	5e-05	0.00139654
XLOC_009937	1	FvH4_3g00310			sister chromatid cohesion protein PDS5 homolog A	11869	Fvb3:175676-187545	15.3004	23.4113	0.613634	2.69545	5e-05	0.00139654
XLOC_028659	1	FvH4_7g08970			metacaspase-1-like	3202	Fvb7:8773845-8777047	22.1422	33.8898	0.614057	2.47944	5e-05	0.00139654
XLOC_023748	0	-	XP_004305038.1	909	calponin homology domain-containing protein DDB_G0272472-like	2728	Fvb6:2743872-2746600	17.3531	26.56	0.614066	2.67415	0.0001	0.00245992
XLOC_024088	1	FvH4_6g12200			putative disease resistance protein RGA3	5642	Fvb6:7370058-7375700	2.17818	3.33532	0.614703	2.10156	0.0002	0.00429443
XLOC_028011	1	FvH4_7g30260			heat shock protein 83	10776	Fvb7:22091281-22102057	135.465	207.478	0.615045	2.6309	5e-05	0.00139654
XLOC_022402	0	-	XP_004302858.1	277	RNA polymerase II-associated factor 1 homolog	6921	Fvb6:25435669-25442590	9.43389	14.4704	0.617182	2.50374	5e-05	0.00139654
XLOC_017386	1	FvH4_5g17560			probable serine/threonine protein kinase IREH1	8680	Fvb5:10039486-10048166	18.6506	28.6137	0.617486	2.71427	5e-05	0.00139654
XLOC_027108	1	FvH4_7g12750			probable pre-mRNA-splicing factor ATP-dependent RNA helicase	6148	Fvb7:11565704-11571852	5.51827	8.47213	0.618508	2.5116	5e-05	0.00139654
XLOC_028111	1	FvH4_7g32380			MAG2-interacting protein 2 isoform X1	12929	Fvb7:23281966-23294895	6.974	10.7084	0.618683	2.62356	5e-05	0.00139654
XLOC_017828	1	FvH4_5g26270			DEAD-box ATP-dependent RNA helicase 42	7285	Fvb5:17781526-17788811	3.94363	6.05555	0.618736	2.4252	5e-05	0.00139654
XLOC_001654	1	FvH4_1g03320			nuclear pore complex protein NUP205	17092	Fvb1:1827370-1844462	7.70449	11.8374	0.619586	2.49696	5e-05	0.00139654
XLOC_004773	1	FvH4_2g30240			leucine-rich repeat extensin-like protein 3	6879	Fvb2:23380347-23387226	3.55646	5.46741	0.620417	2.17304	0.0001	0.00245992
XLOC_018244	1	FvH4_5g34390			uncharacterized protein LOC101296891	20525	Fvb5:25055005-25075530	9.62403	14.7976	0.620648	2.24792	0.0001	0.00245992
XLOC_006312	0	-	EOX93969.1	112	Alba DNA/RNA-binding protein isoform 5, partial [Theobroma cacao]	3907	Fvb2:16448398-16452305	22.1308	34.0481	0.621517	2.65243	5e-05	0.00139654
XLOC_011522	1	FvH4_3g31740			helicase protein MOM1-like isoform X1	21607	Fvb3:26503773-26525380	4.32165	6.65192	0.622189	2.52273	5e-05	0.00139654
XLOC_013137	1	FvH4_4g12850			protein transport protein SEC23-like	8405	Fvb4:16508034-16516439	55.6889	85.7706	0.623094	2.79138	5e-05	0.00139654
XLOC_021605	1	FvH4_6g17010			protein SHOOT GRAVITROPISM 6 isoform X1	20202	Fvb6:10862097-10882299	11.7816	18.1641	0.624555	2.67155	5e-05	0.00139654
XLOC_028479	2	FvH4_7g05430,FvH4_7g05480			nuclear pore complex protein NUP1-like - nuclear pore complex protein NUP1-like	55366	Fvb7:5729000-5784366	10.7964	16.6666	0.626409	2.23139	0.0002	0.00429443
XLOC_018639	1	FvH4_5g02310			lysine-specific demethylase rbr-2	12658	Fvb5:1408578-1421236	8.79778	13.5858	0.626885	2.71234	5e-05	0.00139654
XLOC_017544	1	FvH4_5g20880			uncharacterized protein LOC101300253	13983	Fvb5:12480058-12494041	4.51474	6.97182	0.626892	2.44332	5e-05	0.00139654
XLOC_006143	1	FvH4_2g16330			uncharacterized protein LOC101306595	5967	Fvb2:14243319-14249286	2.86298	4.42365	0.627718	2.24216	0.00015	0.00338043
XLOC_028088	1	FvH4_7g31770			glutamate synthase 1 [NADH]	11712	Fvb7:22933351-22945063	15.1171	23.3597	0.627844	2.70845	5e-05	0.00139654
XLOC_015427	1	FvH4_4g19490			PH-interacting protein	13864	Fvb4:23130888-23144752	5.16735	7.98954	0.628688	2.55487	5e-05	0.00139654
XLOC_001397	1	FvH4_1g28580			probable polyribonucleotide nucleotidyltransferase 1, chloroplastic	20706	Fvb1:20868120-20888826	2.91012	4.50299	0.629805	2.0353	0.00015	0.00338043
XLOC_023051	1	FvH4_6g45730			proline dehydrogenase 2, mitochondrial	2996	Fvb6:35028795-35031791	11.6507	18.0481	0.63143	2.47504	5e-05	0.00139654
XLOC_025490	1	FvH4_6g38670			4-hydroxyphenylpyruvate dioxygenase	1848	Fvb6:30601337-30603185	56.769	87.9893	0.632224	2.85475	5e-05	0.00139654
XLOC_015058	1	FvH4_4g12350			probably inactive leucine-rich repeat receptor-like protein kinase At3g28040	3761	Fvb4:16038559-16042320	13.147	20.3817	0.632547	2.62904	5e-05	0.00139654
XLOC_000055	1	FvH4_1g01180			FIP1[V]	7760	Fvb1:593281-601041	9.552	14.8157	0.633249	2.71024	5e-05	0.00139654
XLOC_017219	1	FvH4_5g14230			UDP-glucose 6-dehydrogenase 5	2159	Fvb5:8024428-8026587	9.54564	14.8063	0.633294	2.44556	5e-05	0.00139654	AT5G15490.1
XLOC_020903	1	FvH4_6g03880			serine/threonine-protein kinase EDR1	6895	Fvb6:2084195-2091090	16.6074	25.7625	0.633449	2.53988	5e-05	0.00139654
XLOC_004841	1	FvH4_2g31440			Peptidase M1, alanine aminopeptidase/leukotriene A4 hydrolase [Corchorus olitorius]	15975	Fvb2:24082064-24098039	40.3953	62.6694	0.633575	2.71522	5e-05	0.00139654
XLOC_017194	1	FvH4_5g13690			protein LONGIFOLIA 2 isoform X1	5752	Fvb5:7743985-7749737	15.4371	23.968	0.634707	2.75129	5e-05	0.00139654
XLOC_025962	1	FvH4_6g47900			CSC1-like protein HYP1	5445	Fvb6:36197225-36202670	25.8244	40.1093	0.635202	2.6952	5e-05	0.00139654
XLOC_022075	1	FvH4_6g26200			callose synthase 12	6866	Fvb6:20049241-20056107	5.27016	8.19325	0.63659	2.59447	5e-05	0.00139654
XLOC_009804	1	FvH4_3g43520			beta-glucosidase 13-like	4380	Fvb3:36265811-36270191	134.795	209.584	0.636758	2.8286	5e-05	0.00139654
XLOC_017211	1	FvH4_5g14040			uncharacterized protein LOC101301590	9514	Fvb5:7953420-7962934	7.49832	11.66	0.636934	2.7136	5e-05	0.00139654
XLOC_004497	1	FvH4_2g25070			uncharacterized protein LOC101304347	9686	Fvb2:20356037-20365723	7.9023	12.2971	0.637973	2.72183	5e-05	0.00139654
XLOC_011565	1	FvH4_3g32630			beta-galactosidase 8	6441	Fvb3:27933522-27939963	9.12322	14.2024	0.638515	2.32742	5e-05	0.00139654
XLOC_019433	1	FvH4_5g17450			uncharacterized protein LOC101292421	13188	Fvb5:9977581-9990769	16.1225	25.0999	0.638606	2.77649	5e-05	0.00139654
XLOC_024941	1	FvH4_6g28720			uncharacterized protein LOC101302469 isoform X1	10050	Fvb6:22156681-22166731	5.45302	8.48997	0.638703	2.33617	5e-05	0.00139654
XLOC_017126	1	FvH4_5g12340			coatomer subunit alpha-1-like	9627	Fvb5:6931880-6941507	38.1913	59.4631	0.638752	2.82178	5e-05	0.00139654
XLOC_016884	1	FvH4_5g07090			lysine-specific demethylase REF6	6858	Fvb5:4175197-4182055	5.10727	7.96965	0.641966	2.44856	5e-05	0.00139654
XLOC_028260	1	FvH4_7g01270			protein OBERON 4 isoform X1	5173	Fvb7:1678755-1683928	5.48063	8.56626	0.644324	2.6235	5e-05	0.00139654
XLOC_019082	1	FvH4_5g10890			methionine gamma-lyase	3888	Fvb5:6169809-6173697	200.853	314.101	0.645085	2.85969	5e-05	0.00139654
XLOC_017210	1	FvH4_5g13990			activating signal cointegrator 1 complex subunit 3	19301	Fvb5:7907945-7927246	5.42088	8.4791	0.645384	2.47159	5e-05	0.00139654
XLOC_018916	1	FvH4_5g07750			4-coumarate--CoA ligase-like 9	4400	Fvb5:4530099-4534499	7.67875	12.0174	0.646176	2.52312	5e-05	0.00139654
XLOC_005269	1	FvH4_2g39920			uncharacterized protein LOC101308259	7618	Fvb2:28529950-28537568	9.74367	15.2621	0.64742	2.78196	5e-05	0.00139654
XLOC_006341	1	FvH4_2g19850			CLIP-associated protein isoform X1	9948	Fvb2:16759459-16769407	15.2745	23.9466	0.648699	2.81634	5e-05	0.00139654
XLOC_012538	1	FvH4_4g01660			putative calcium-transporting ATPase 13, plasma membrane-type	6556	Fvb4:1487221-1493777	39.0944	61.2972	0.64886	2.68821	5e-05	0.00139654
XLOC_015661	1	FvH4_4g24320			mucin-12	7443	Fvb4:26538968-26546411	4.62561	7.25561	0.649453	2.35081	0.0001	0.00245992
XLOC_018802	1	FvH4_5g05470			uncharacterized protein LOC101296672	6311	Fvb5:3214659-3220970	6.04335	9.49617	0.651998	2.6664	0.0001	0.00245992
XLOC_005433	1	FvH4_2g01910			phosphate transporter PHO1 homolog 1-like [Pyrus x bretschneideri]	10184	Fvb2:1634613-1644797	3.84983	6.04982	0.652098	2.22145	0.0001	0.00245992
XLOC_004087	1	FvH4_2g16750			epidermal growth factor receptor substrate 15-like 1	10190	Fvb2:14591727-14601917	17.0032	26.7287	0.652582	2.81529	5e-05	0.00139654
XLOC_026044	1	FvH4_6g49530			xylosyltransferase 1	3708	Fvb6:37071723-37075431	13.6999	21.5468	0.653304	2.55947	0.0001	0.00245992
XLOC_002988	1	FvH4_1g28360			uncharacterized protein LOC101310352 isoform X1	25288	Fvb1:20240537-20265825	37.369	58.8195	0.654452	2.77188	5e-05	0.00139654
XLOC_029348	1	FvH4_7g22990			ARF guanine-nucleotide exchange factor GNOM-like	6260	Fvb7:18036439-18042699	9.85156	15.5245	0.656128	2.79871	5e-05	0.00139654
XLOC_021652	1	FvH4_6g17860			protein ROS1	10738	Fvb6:11712543-11723281	7.77918	12.2593	0.656189	2.77333	5e-05	0.00139654
XLOC_027518	1	FvH4_7g20760			uncharacterized protein LOC101309202	6245	Fvb7:16807473-16813718	5.57401	8.78527	0.656372	2.66947	5e-05	0.00139654
XLOC_019090	1	FvH4_5g11050			N6-adenosine-methyltransferase MT-A70-like isoform X2	3813	Fvb5:6235540-6239353	6.45737	10.1814	0.656922	2.54152	5e-05	0.00139654
XLOC_017878	1	FvH4_5g27450			protein STICHEL	7566	Fvb5:18703370-18710936	4.24241	6.69331	0.657837	2.5493	5e-05	0.00139654
XLOC_025495	1	FvH4_6g38760			glutathione S-transferase F9-like	2915	Fvb6:30658292-30661207	8.80953	13.8991	0.65786	2.32831	5e-05	0.00139654
XLOC_008738	1	FvH4_3g22420			uncharacterized protein LOC101297130	4194	Fvb3:15473590-15477784	8.37916	13.2388	0.659894	2.46378	5e-05	0.00139654
XLOC_027022	1	FvH4_7g11010			protein transport protein SEC16B homolog	8867	Fvb7:10323866-10332733	8.27861	13.0807	0.659981	2.80441	5e-05	0.00139654
XLOC_000909	1	FvH4_1g18600			ankyrin repeat-containing protein at5g02620-like	9999	Fvb1:10923477-10933476	15.6858	24.788	0.660183	2.53947	5e-05	0.00139654
XLOC_027602	1	FvH4_7g22390			DNA/RNA-binding protein KIN17	2799	Fvb7:17664941-17667740	9.68764	15.3119	0.660434	2.61096	5e-05	0.00139654
XLOC_025287	2	FvH4_6g35000,FvH4_6g35010			- subtilisin-like protease	3171	Fvb6:27661482-27664653	66.7549	105.524	0.660627	2.92937	5e-05	0.00139654
XLOC_008329	1	FvH4_3g14770			dedicator of cytokinesis protein 6	15426	Fvb3:9100583-9116009	5.55963	8.80072	0.662632	2.70814	5e-05	0.00139654
XLOC_018419	1	FvH4_5g37840			probable beta-D-xylosidase 7	5778	Fvb5:27877316-27883094	4.10907	6.50755	0.663301	2.31619	5e-05	0.00139654
XLOC_016024	1	FvH4_4g31060			cell division cycle and apoptosis regulator protein 1	7888	Fvb4:30373993-30381881	7.3282	11.6087	0.66367	2.75796	5e-05	0.00139654
XLOC_023592	1	FvH4_6g01550			uncharacterized protein LOC101297468	9047	Fvb6:870545-879592	5.12922	8.12537	0.663693	2.38559	0.00015	0.00338043
XLOC_021255	1	FvH4_6g10170			putative pentatricopeptide repeat-containing protein At3g08820	5043	Fvb6:6047911-6052954	19.4687	30.8469	0.663973	2.91867	5e-05	0.00139654
XLOC_006359	1	FvH4_2g20160			myosin-6-like	13370	Fvb2:16938187-16951557	17.3427	27.5123	0.66575	2.64564	5e-05	0.00139654
XLOC_000785	2	FvH4_1g15530,FvH4_1g15540			mitogen-activated protein kinase kinase kinase YODA-like - Putative STE/STE11 protein kinase [Rhizopus microsporus]	5159	Fvb1:8820483-8825642	8.377	13.2904	0.665877	2.49831	5e-05	0.00139654
XLOC_009113	1	FvH4_3g29740			pleiotropic drug resistance protein 2-like	7374	Fvb3:22806780-22814154	31.0007	49.2026	0.666434	2.96783	5e-05	0.00139654
XLOC_003949	1	FvH4_2g14010			splicing factor 3B subunit 1	4375	Fvb2:12313469-12317844	19.1058	30.3286	0.66667	3.00268	5e-05	0.00139654
XLOC_004340	1	FvH4_2g21810			transcription factor bHLH155-like	7418	Fvb2:18034967-18042385	6.08357	9.65869	0.666909	2.23832	5e-05	0.00139654
XLOC_004588	1	FvH4_2g26820			sister chromatid cohesion protein PDS5 homolog A	12377	Fvb2:21461463-21473840	6.62836	10.5253	0.667135	2.64415	5e-05	0.00139654
XLOC_005348	1	FvH4_2g00160			RNA-binding protein 24 isoform X1	4345	Fvb2:265617-269962	47.1011	74.828	0.667818	2.92594	5e-05	0.00139654
XLOC_020854	1	FvH4_6g02880			mediator of RNA polymerase II transcription subunit 14 isoform X1	8167	Fvb6:1626690-1634857	10.2847	16.342	0.668085	2.80735	5e-05	0.00139654
XLOC_027715	1	FvH4_7g24660			clathrin heavy chain 1	10374	Fvb7:19017410-19027784	117.467	186.743	0.66879	2.84554	5e-05	0.00139654
XLOC_014228	1	FvH4_4g33800			cysteine-rich repeat secretory protein 12-like	2977	Fvb4:31880197-31883174	6.15842	9.79201	0.669045	2.28226	0.00015	0.00338043
XLOC_020782	1	FvH4_6g01210			putative disease resistance protein RGA4	13981	Fvb6:657857-671838	37.5408	59.7236	0.669841	2.55786	5e-05	0.00139654
XLOC_015007	0	-	XP_011462595.1	637	clathrin interactor EPSIN 2 isoform X1	6329	Fvb4:15321056-15327385	42.371	67.4479	0.670697	2.94807	5e-05	0.00139654
XLOC_024577	1	FvH4_6g21890			uncharacterized protein LOC101309464	7987	Fvb6:15558063-15566050	13.6114	21.6772	0.671362	2.90415	5e-05	0.00139654
XLOC_006877	1	FvH4_2g30560			DDB1- and CUL4-associated factor homolog 1	8355	Fvb2:23638720-23647075	9.91181	15.7915	0.671929	2.8907	5e-05	0.00139654
XLOC_009831	1	FvH4_3g44290			callose synthase 3	14995	Fvb3:36928642-36943637	24.6939	39.3498	0.6722	2.97517	5e-05	0.00139654
XLOC_001723	1	FvH4_1g04680			proline-rich receptor-like protein kinase PERK1	3808	Fvb1:2474859-2478667	9.11799	14.5364	0.672883	2.46173	5e-05	0.00139654
XLOC_000857	1	FvH4_1g17500			formin-like protein 6	4732	Fvb1:10149630-10154362	6.28328	10.018	0.672997	2.6079	5e-05	0.00139654
XLOC_026920	1	FvH4_7g08960			eukaryotic translation initiation factor 4G	9145	Fvb7:8764682-8773827	19.3241	30.8121	0.673095	2.96835	5e-05	0.00139654
XLOC_015780	1	FvH4_4g26600			uncharacterized protein LOC101303903	1040	Fvb4:27926035-27927075	8.3249	13.2843	0.674218	2.08344	0.0002	0.00429443
XLOC_012290	0	-	XP_011470992.1	49.3	(3S,6E)-nerolidol synthase 2, chloroplastic/mitochondrial-like, partial	131	Fvb3:1613270-1613401	2470.23	3942.17	0.674342	2.41275	0.00015	0.00338043
XLOC_004648	1	FvH4_2g28000			UDP-sugar pyrophosphorylase	7222	Fvb2:22098240-22105462	21.6496	34.6069	0.676718	2.83444	5e-05	0.00139654	AT5G52560.1
XLOC_025524	1	FvH4_6g39260			36.4 kDa proline-rich protein	948	Fvb6:31045814-31046762	21.0723	33.7296	0.678664	2.15786	0.00015	0.00338043
XLOC_021440	1	FvH4_6g13660			E3 ubiquitin-protein ligase PRT6	10565	Fvb6:8327455-8338020	19.6871	31.5419	0.680023	3.04804	5e-05	0.00139654
XLOC_002785	1	FvH4_1g24490			2-oxoisovalerate dehydrogenase subunit alpha 2, mitochondrial	3796	Fvb1:16327319-16331115	26.9806	43.2582	0.681051	2.84991	5e-05	0.00139654
XLOC_014376	1	FvH4_4g36870			sacsin	19153	Fvb4:33604003-33623156	3.08028	4.94091	0.681713	2.86994	5e-05	0.00139654
XLOC_028375	1	FvH4_7g03470			E3 ubiquitin-protein ligase KEG isoform X1	12469	Fvb7:3817254-3829723	15.4379	24.7845	0.682967	2.66651	5e-05	0.00139654
XLOC_020025	1	FvH4_5g28610			stromal 70 kDa heat shock-related protein, chloroplastic	4219	Fvb5:19771507-19775726	40.8361	65.6059	0.683983	3.0634	5e-05	0.00139654
XLOC_026267	1	FvH4_6g53850			pentatricopeptide repeat-containing protein At5g14080	9818	Fvb6:39414840-39424658	6.18021	9.94269	0.68598	2.35359	0.0002	0.00429443
XLOC_009605	1	FvH4_3g38960			protein PMR5-like	28756	Fvb3:33184875-33213631	9.074	14.607	0.686854	2.37515	5e-05	0.00139654
XLOC_021041	1	FvH4_6g06310			uncharacterized protein LOC101313815	4626	Fvb6:3635279-3639905	4.47925	7.21088	0.686918	2.66847	5e-05	0.00139654
XLOC_013896	1	FvH4_4g27050			uncharacterized protein LOC103341506 [Prunus mume]	2039	Fvb4:28207659-28209698	4.00073	6.44124	0.687076	2.56232	5e-05	0.00139654
XLOC_025752	1	FvH4_6g43760			probable histone-lysine N-methyltransferase ATXR3	12898	Fvb6:33805775-33818673	7.22029	11.6322	0.687999	2.81377	5e-05	0.00139654
XLOC_007993	1	FvH4_3g08460			MLO-like protein 12 isoform X1	3517	Fvb3:4939707-4943224	7.2329	11.6567	0.688509	2.43048	5e-05	0.00139654
XLOC_018891	1	FvH4_5g07240			callose synthase 10	24171	Fvb5:4223193-4247364	17.7583	28.6554	0.690312	2.90198	5e-05	0.00139654
XLOC_006472	1	FvH4_2g22170			cytochrome P450 94A1-like	1509	Fvb2:18232938-18234447	5.59324	9.02568	0.690352	2.37288	0.00015	0.00338043
XLOC_005628	1	FvH4_2g06220			uncharacterized protein LOC101298502	10623	Fvb2:5162623-5173246	5.73684	9.25759	0.690381	2.75152	5e-05	0.00139654
XLOC_025819	1	FvH4_6g45230			HEAT repeat-containing protein 5B isoform X1	21395	Fvb6:34748672-34770067	4.19032	6.77554	0.693276	2.71264	5e-05	0.00139654
XLOC_029057	1	FvH4_7g16880			uncharacterized protein LOC101291576 isoform X1	13979	Fvb7:14430589-14444568	3.48296	5.63302	0.693593	2.44011	5e-05	0.00139654
XLOC_027008	1	FvH4_7g10770			CCR4-NOT transcription complex subunit 1 isoform X1	17575	Fvb7:10103664-10121239	25.857	41.83	0.693985	3.05137	5e-05	0.00139654
XLOC_017102	1	FvH4_5g11860			uncharacterized protein LOC101292707	7725	Fvb5:6715269-6722994	3.02263	4.89071	0.694236	2.47301	5e-05	0.00139654
XLOC_013847	1	FvH4_4g26000			uncharacterized protein LOC101293198	3871	Fvb4:27588202-27592073	12.3508	19.9931	0.694896	2.9288	5e-05	0.00139654
XLOC_001622	1	FvH4_1g02720			beta-1,4-mannosyl-glycoprotein 4-beta-N-acetylglucosaminyltransferase isoform X2	11674	Fvb1:1545147-1556821	42.7861	69.2847	0.695395	2.61484	5e-05	0.00139654
XLOC_017678	1	FvH4_5g23220			uncharacterized protein LOC101291837	1716	Fvb5:14588287-14590003	3.23767	5.24331	0.69552	2.28214	0.0001	0.00245992
XLOC_023963	1	FvH4_6g09590			receptor-like protein kinase FERONIA	3208	Fvb6:5733911-5737119	45.3871	73.6297	0.698007	3.03892	5e-05	0.00139654
XLOC_022302	1	FvH4_6g30710			small subunit processome component 20 homolog isoform X1	16688	Fvb6:23773159-23789847	4.40281	7.14476	0.698462	2.85907	5e-05	0.00139654
XLOC_013851	1	FvH4_4g26100			type I inositol 1,4,5-trisphosphate 5-phosphatase CVP2 isoform X1	3860	Fvb4:27646014-27649874	5.59967	9.09114	0.699121	2.50376	5e-05	0.00139654
XLOC_009966	1	FvH4_3g00890			tonoplast dicarboxylate transporter-like isoform X2	5464	Fvb3:448387-453851	134.534	218.498	0.699648	2.67932	5e-05	0.00139654
XLOC_004871	1	FvH4_2g31940			glycine dehydrogenase (decarboxylating), mitochondrial	6013	Fvb2:24333646-24339659	24.4016	39.6599	0.700707	3.08575	5e-05	0.00139654
XLOC_024681	1	FvH4_6g23800			magnesium-chelatase subunit ChlH, chloroplastic	5830	Fvb6:17888285-17894115	1.30195	2.11609	0.70073	2.2237	0.00015	0.00338043
XLOC_026858	1	FvH4_7g07740			uncharacterized protein LOC101297198 isoform X1	17309	Fvb7:7623833-7641142	4.22823	6.88254	0.702887	2.86571	5e-05	0.00139654
XLOC_020290	1	FvH4_5g33780			uncharacterized protein LOC101301783	3157	Fvb5:24456211-24459368	6.9976	11.391	0.70296	2.77788	5e-05	0.00139654
XLOC_016640	1	FvH4_5g02320			probable serine/threonine-protein kinase At5g41260	5465	Fvb5:1423018-1428483	48.1569	78.514	0.705207	3.12224	5e-05	0.00139654
XLOC_028660	1	FvH4_7g09000			probable mediator of RNA polymerase II transcription subunit 37c	2962	Fvb7:8792906-8795868	110.96	181.005	0.705992	3.14787	5e-05	0.00139654
XLOC_012044	1	FvH4_3g41980			enhancer of mRNA-decapping protein 4-like	11461	Fvb3:35119507-35130968	24.1679	39.4451	0.706753	3.12437	5e-05	0.00139654
XLOC_000628	1	FvH4_1g12170			zinc finger CCCH domain-containing protein 44	7060	Fvb1:6651155-6658215	6.41691	10.4779	0.707394	2.99086	5e-05	0.00139654
XLOC_006553	1	FvH4_2g23700			basic helix-loop-helix protein A isoform X1	6311	Fvb2:19392800-19399111	11.9158	19.4653	0.708033	2.99772	5e-05	0.00139654
XLOC_021489	1	FvH4_6g14730			protein GPR107	1877	Fvb6:9087356-9089233	87.2565	142.543	0.708063	3.11509	5e-05	0.00139654
XLOC_015760	1	FvH4_4g26260			ALG-2 interacting protein X	5590	Fvb4:27720173-27725763	42.2937	69.1043	0.708333	3.12396	5e-05	0.00139654
XLOC_014145	1	FvH4_4g32270			multicopper oxidase LPR2	4461	Fvb4:30988474-30992935	24.2904	39.705	0.708935	2.95227	5e-05	0.00139654
XLOC_025714	1	FvH4_6g42990			L-ascorbate oxidase homolog	5408	Fvb6:33349665-33355073	14.8403	24.2649	0.709352	2.90669	5e-05	0.00139654	gene23952	1
XLOC_013174	1	FvH4_4g13660			uncharacterized protein LOC101296952 isoform X1	18536	Fvb4:17206765-17225301	3.53075	5.77566	0.710012	2.3739	5e-05	0.00139654
XLOC_003740	1	FvH4_2g10170			transcriptional activator DEMETER-like	10134	Fvb2:9025867-9036001	5.16673	8.46247	0.711827	2.93121	5e-05	0.00139654
XLOC_023223	1	FvH4_6g48960			ABC transporter B family member 19	7345	Fvb6:36751172-36758517	6.5197	10.6853	0.712754	2.82076	5e-05	0.00139654
XLOC_018954	1	FvH4_5g08580			squamosa promoter-binding-like protein 13A	3804	Fvb5:4940249-4944053	6.84419	11.2247	0.713732	2.54485	5e-05	0.00139654
XLOC_020917	1	FvH4_6g04120			collagen alpha-1 chain-like	1769	Fvb6:2241796-2243565	7.93588	13.0331	0.715716	2.29494	0.0001	0.00245992
XLOC_010864	1	FvH4_3g19240			uncharacterized protein LOC105350813	9869	Fvb3:12425829-12435698	2.44359	4.01602	0.716763	2.75748	5e-05	0.00139654
XLOC_011327	1	FvH4_3g28110			LOW QUALITY PROTEIN: protein CHROMATIN REMODELING 5	17556	Fvb3:21097560-21115116	10.165	16.7118	0.717261	3.08982	5e-05	0.00139654
XLOC_027203	1	FvH4_7g14720			ATP-dependent helicase BRM	10908	Fvb7:12946104-12957012	7.41889	12.2042	0.718097	3.1116	5e-05	0.00139654
XLOC_023998	1	FvH4_6g10280			probable protein phosphatase 2C 5	8225	Fvb6:6121100-6129325	4.53151	7.45532	0.718277	2.681	5e-05	0.00139654
XLOC_001973	1	FvH4_1g09670			brefeldin A-inhibited guanine nucleotide-exchange protein 5	11217	Fvb1:5179234-5190451	17.1652	28.279	0.720243	3.17994	5e-05	0.00139654
XLOC_015822	1	FvH4_4g27420			3-ketoacyl-CoA synthase 6	1787	Fvb4:28425590-28427377	4.35529	7.18701	0.722623	2.30134	0.0002	0.00429443
XLOC_010168	1	FvH4_3g04980			CSC1-like protein ERD4	4907	Fvb3:2860207-2865114	47.3419	78.1423	0.722985	3.09973	5e-05	0.00139654
XLOC_025873	1	FvH4_6g46050			cell morphogenesis protein PAG1	12106	Fvb6:35198950-35211056	6.40585	10.5813	0.724061	3.02238	5e-05	0.00139654
XLOC_009731	1	FvH4_3g41780			THO complex subunit 3-like isoform X1	5072	Fvb3:35025432-35030504	7.66367	12.6656	0.724806	2.32157	5e-05	0.00139654
XLOC_004640	1	FvH4_2g27880			histone-lysine N-methyltransferase ASHH2	12656	Fvb2:22015514-22028170	4.1648	6.88543	0.725299	2.97491	5e-05	0.00139654
XLOC_021020	1	FvH4_6g05880			thaumatin-like protein 1b	1134	Fvb6:3343554-3344688	12.2984	20.356	0.726975	2.54363	5e-05	0.00139654
XLOC_009447	1	FvH4_3g36040			metallothionein-like protein type 2	2128	Fvb3:30928874-30931002	10.5428	17.453	0.727218	2.44017	5e-05	0.00139654
XLOC_024499	1	FvH4_6g20300			probable receptor protein kinase TMK1	3753	Fvb6:13882178-13885931	10.2506	16.9694	0.72723	2.99353	5e-05	0.00139654
XLOC_012993	1	FvH4_4g09820			chaperone protein ClpB1	31025	Fvb4:11906102-11937127	3.68081	6.09904	0.728561	2.77144	5e-05	0.00139654
XLOC_009832	1	FvH4_3g44320			callose synthase 9	22063	Fvb3:36955090-36977153	22.9752	38.0785	0.728897	3.25609	5e-05	0.00139654
XLOC_003786	1	FvH4_2g11130			leucine-rich repeat extensin-like protein 1	1404	Fvb2:9714388-9715792	49.9337	82.853	0.730539	3.172	5e-05	0.00139654
XLOC_018913	1	FvH4_5g07690			transcription factor GTE10-like, partial	7218	Fvb5:4494851-4502069	6.95125	11.5582	0.733571	2.56552	5e-05	0.00139654
XLOC_027288	1	FvH4_7g16250			uncharacterized protein LOC101293517	7912	Fvb7:13968457-13976369	5.65759	9.41051	0.734084	2.8688	5e-05	0.00139654
XLOC_015587	1	FvH4_4g22870			RNA polymerase II C-terminal domain phosphatase-like 3	6611	Fvb4:25520753-25527364	6.60927	11.0069	0.735841	3.0674	5e-05	0.00139654
XLOC_002669	1	FvH4_1g22240			methyltransferase-like protein 1	5455	Fvb1:14151154-14156609	11.1853	18.6407	0.736853	3.20172	5e-05	0.00139654
XLOC_010407	1	FvH4_3g09950			187-kDa microtubule-associated protein AIR9	14176	Fvb3:5785634-5799810	2.03864	3.40015	0.737991	2.65703	5e-05	0.00139654
XLOC_018431	1	FvH4_5g38000			acetyl-CoA carboxylase 1-like isoform X1	13756	Fvb5:28053926-28067682	23.5533	39.3382	0.740004	3.13756	5e-05	0.00139654
XLOC_024505	1	FvH4_6g20410			uncharacterized protein LOC103339638 [Prunus mume]	19132	Fvb6:14033511-14052643	10.4657	17.4978	0.741515	2.87987	5e-05	0.00139654
XLOC_013452	1	FvH4_4g18510			Fanconi anemia group I protein	6921	Fvb4:22356333-22363254	2.45949	4.11677	0.743153	2.48754	5e-05	0.00139654
XLOC_023381	1	FvH4_6g52210			class I heat shock protein-like	426	Fvb6:38533186-38533612	17.7794	29.8005	0.745133	2.24661	5e-05	0.00139654
XLOC_018141	1	FvH4_5g32500			uncharacterized protein LOC101292876	3123	Fvb5:23456672-23459795	4.22568	7.08409	0.745398	2.72956	5e-05	0.00139654
XLOC_024988	1	FvH4_6g29610			pre-mRNA-processing-splicing factor 8	9938	Fvb6:22848705-22858643	21.4725	36.046	0.747353	3.33475	5e-05	0.00139654
XLOC_009578	1	FvH4_3g38460			non-specific phospholipase C1 isoform X2 [Vitis vinifera]	5421	Fvb3:32825631-32831052	24.1251	40.578	0.750164	3.28433	5e-05	0.00139654
XLOC_005099	1	FvH4_2g36740			centromere-associated protein E isoform X2	11110	Fvb2:26843898-26855008	4.1015	6.89976	0.750394	3.18304	5e-05	0.00139654
XLOC_019642	1	FvH4_5g21580			ATP-dependent RNA helicase DHX36	7127	Fvb5:13015051-13022178	1.60001	2.69178	0.75048	2.49952	5e-05	0.00139654
XLOC_021558	1	FvH4_6g16060			phenylalanine ammonia-lyase 1	3600	Fvb6:10090672-10094272	118.868	199.983	0.750515	3.32437	5e-05	0.00139654
XLOC_011442	1	FvH4_3g30100			uncharacterized protein LOC101310205	9006	Fvb3:23322154-23331160	5.41051	9.10424	0.750775	3.09769	5e-05	0.00139654
XLOC_021030	1	FvH4_6g06120			DNA polymerase zeta catalytic subunit isoform X3	10569	Fvb6:3490002-3500571	0.96125	1.61862	0.751779	2.28208	0.00015	0.00338043
XLOC_024049	1	FvH4_6g11410			uncharacterized protein LOC101312467	9633	Fvb6:6829964-6839597	8.55579	14.4273	0.75383	3.11741	5e-05	0.00139654
XLOC_000146	1	FvH4_1g02620			probable galactinol--sucrose galactosyltransferase 6	3128	Fvb1:1464368-1467496	21.2023	35.7889	0.755292	3.39866	5e-05	0.00139654
XLOC_008284	1	FvH4_3g13820			aspartic proteinase CDR1-like	2718	Fvb3:8281370-8284088	7.96265	13.4608	0.757446	2.78351	5e-05	0.00139654
XLOC_000483	1	FvH4_1g09310			uncharacterized protein LOC101295567 isoform X2	8782	Fvb1:4989746-4998528	41.4304	70.0469	0.757632	3.33166	5e-05	0.00139654
XLOC_016251	1	FvH4_4g35620			probable serine/threonine-protein kinase At1g18390	1866	Fvb4:32888968-32890834	15.6941	26.5634	0.759213	3.04697	5e-05	0.00139654
XLOC_020404	1	FvH4_5g36040			purine permease 3-like	5901	Fvb5:26391919-26397820	12.5236	21.2037	0.759665	2.92327	5e-05	0.00139654
XLOC_004199	1	FvH4_2g18860			uncharacterized protein LOC101292950 isoform X1	13042	Fvb2:16078311-16091353	5.0229	8.51525	0.761529	3.15967	5e-05	0.00139654
XLOC_016530	1	FvH4_5g00150			protein NRT1/ PTR FAMILY 6.3 isoform X1	4763	Fvb5:96423-101186	23.0883	39.1623	0.762302	3.14803	5e-05	0.00139654
XLOC_011613	1	FvH4_3g33510			LOB domain-containing protein 1-like	1924	Fvb3:28927658-28929582	6.39124	10.8451	0.762879	2.25427	0.0001	0.00245992
XLOC_003380	1	FvH4_2g03080			serine/threonine-protein kinase TOR	24069	Fvb2:2385114-2409183	10.8037	18.3645	0.765396	3.19819	5e-05	0.00139654
XLOC_000338	1	FvH4_1g06360			probable glutamate carboxypeptidase 2	4812	Fvb1:3368699-3373511	7.26278	12.3552	0.76652	2.98948	5e-05	0.00139654
XLOC_014191	1	FvH4_4g33200			THO complex subunit 2 isoform X1	13359	Fvb4:31499336-31512695	11.1292	18.9656	0.769036	3.36016	5e-05	0.00139654
XLOC_019519	1	FvH4_5g19090			uncharacterized protein LOC101301199 isoform X1	11617	Fvb5:10998931-11010548	8.26199	14.1024	0.771375	3.35011	5e-05	0.00139654
XLOC_018812	1	FvH4_5g05640			protein MODIFIER OF SNC1 1	8481	Fvb5:3314374-3322855	8.17867	13.9601	0.771376	3.30303	5e-05	0.00139654
XLOC_009875	1	FvH4_3g45300			F-box/kelch-repeat protein At2g44130-like	1047	Fvb3:37610512-37611559	4.20535	7.19528	0.774825	2.80858	5e-05	0.00139654
XLOC_011084	1	FvH4_3g23380			endoglucanase 11-like	2610	Fvb3:16424845-16427455	292.723	501.084	0.775519	2.85403	5e-05	0.00139654
XLOC_023330	2	FvH4_6g51160,FvH4_6g51170			high affinity nitrate transporter 2.7 - J protein JJJ1-like	4470	Fvb6:37957541-37962011	4.83071	8.279	0.777221	2.34107	0.0001	0.00245992
XLOC_005400	1	FvH4_2g01290			E3 ubiquitin-protein ligase UPL3	9857	Fvb2:1207310-1217167	28.6498	49.1371	0.778291	3.37921	5e-05	0.00139654
XLOC_023286	1	FvH4_6g50290			uncharacterized protein LOC101310436	7558	Fvb6:37439823-37447381	36.6684	62.9195	0.778972	3.50921	5e-05	0.00139654
XLOC_019615	1	FvH4_5g20820			LOW QUALITY PROTEIN: uncharacterized protein LOC101301394	32531	Fvb5:12370105-12402636	10.763	18.4798	0.779871	3.48032	5e-05	0.00139654
XLOC_021465	1	FvH4_6g14170			short-chain dehydrogenase TIC 32, chloroplastic	4548	Fvb6:8697472-8702020	148.903	255.69	0.78002	3.44758	5e-05	0.00139654
XLOC_024306	1	FvH4_6g16410			coat protein [uncultured partitivirus]	2229	Fvb6:10320522-10322751	24.7607	42.5921	0.782535	3.44754	5e-05	0.00139654
XLOC_002208	1	FvH4_1g14100			elongation of fatty acids protein 3-like	1684	Fvb1:7797873-7799557	10.659	18.3389	0.78283	2.94844	5e-05	0.00139654
XLOC_018821	1	FvH4_5g05780			probable LRR receptor-like serine/threonine-protein kinase At4g26540	6134	Fvb5:3419199-3425333	2.01735	3.47796	0.785785	2.54416	5e-05	0.00139654
XLOC_015496	1	FvH4_4g20980			LOW QUALITY PROTEIN: uncharacterized protein LOC101300341	35790	Fvb4:24098037-24133827	7.51089	12.9495	0.78584	3.46469	5e-05	0.00139654
XLOC_004674	1	FvH4_2g28300			homeobox protein knotted-1-like 3 isoform X1	3882	Fvb2:22264694-22268576	14.7398	25.4229	0.786415	3.25394	5e-05	0.00139654
XLOC_002531	1	FvH4_1g19590			nucleobase-ascorbate transporter 11	6185	Fvb1:11831594-11837779	4.22081	7.28048	0.786515	2.91731	5e-05	0.00139654
XLOC_011044	1	FvH4_3g22520			uncharacterized protein LOC101298301	12200	Fvb3:15524072-15536272	2.37481	4.09909	0.787495	2.95867	5e-05	0.00139654
XLOC_028926	1	FvH4_7g14270			mediator of RNA polymerase II transcription subunit 12	12529	Fvb7:12613447-12625976	4.74254	8.18737	0.78774	3.24051	5e-05	0.00139654
XLOC_013261	1	FvH4_4g15230			protein TIME FOR COFFEE isoform X2	11655	Fvb4:18819508-18831163	11.7473	20.2859	0.788152	3.44371	5e-05	0.00139654
XLOC_025907	1	FvH4_6g46690			putative methylesterase 11, chloroplastic	5503	Fvb6:35534712-35540215	13.1122	22.6613	0.78932	3.13785	5e-05	0.00139654
XLOC_016689	1	FvH4_5g03310			respiratory burst oxidase homolog protein A	8299	Fvb5:1974926-1983225	5.14306	8.89669	0.790642	2.92037	5e-05	0.00139654
XLOC_002037	1	FvH4_1g11070			DNA-directed RNA polymerase II subunit 1	17356	Fvb1:6027741-6045097	6.84692	11.8473	0.791028	2.73515	5e-05	0.00139654
XLOC_009848	1	FvH4_3g44810			transmembrane protein 45B	942	Fvb3:37292068-37293010	21.5781	37.4186	0.794186	2.8724	5e-05	0.00139654
XLOC_002640	1	FvH4_1g21660			uncharacterized protein LOC101300358	9387	Fvb1:13623438-13632825	17.8406	30.9543	0.794977	3.51472	5e-05	0.00139654
XLOC_010606	1	FvH4_3g13850			nuclear-pore anchor	25191	Fvb3:8289880-8315071	8.74821	15.1792	0.795034	2.26553	0.0002	0.00429443
XLOC_006513	1	FvH4_2g22920			BEACH domain-containing protein lvsA isoform X1	17406	Fvb2:18800921-18818327	4.81192	8.35081	0.795305	3.44055	5e-05	0.00139654
XLOC_012112	1	FvH4_3g42950			E3 ubiquitin-protein ligase UPL1 isoform X1	16461	Fvb3:35881448-35897909	12.9731	22.518	0.795553	3.52807	5e-05	0.00139654
XLOC_009147	1	FvH4_3g30510			uncharacterized protein LOC101306320 isoform X2	7187	Fvb3:23802509-23809696	6.42513	11.1527	0.7956	3.28517	5e-05	0.00139654
XLOC_007517	0	-	-	-	-	485	Fvb2:19216892-19217377	41.6324	72.2717	0.795722	2.80519	5e-05	0.00139654
XLOC_002715	1	FvH4_1g23050			uncharacterized protein LOC101305114	19570	Fvb1:14900734-14920304	5.88316	10.2161	0.796182	3.33704	5e-05	0.00139654
XLOC_007262	1	FvH4_2g38320			thaumatin-like protein 1b	2648	Fvb2:27744671-27747319	3.89558	6.772	0.797745	2.46227	5e-05	0.00139654
XLOC_021407	1	FvH4_6g13160			ribulose bisphosphate carboxylase/oxygenase activase, chloroplastic-like	3809	Fvb6:8032858-8036667	9.20071	16.0287	0.800844	2.86423	5e-05	0.00139654
XLOC_002235	1	FvH4_1g14580			uncharacterized protein LOC101304881	21762	Fvb1:8143740-8165502	2.59446	4.52018	0.800944	3.16847	5e-05	0.00139654
XLOC_011418	1	FvH4_3g29640			uncharacterized protein LOC101291021	1172	Fvb3:22651694-22652866	18.1641	31.6575	0.801457	2.91821	5e-05	0.00139654
XLOC_006736	1	FvH4_2g27420			uncharacterized protein LOC101310769	12430	Fvb2:21768246-21780676	8.50099	14.8176	0.801605	3.18292	5e-05	0.00139654
XLOC_008584	1	FvH4_3g19410			protein CUP-SHAPED COTYLEDON 1-like	2058	Fvb3:12585075-12587133	25.7808	44.9405	0.801722	3.27826	5e-05	0.00139654
XLOC_004453	1	FvH4_2g24180			piezo-type mechanosensitive ion channel homolog isoform X1	14101	Fvb2:19731925-19746026	2.98139	5.20487	0.803874	3.12634	5e-05	0.00139654
XLOC_004867	1	FvH4_2g31850			zinc transporter 4, chloroplastic	2355	Fvb2:24311615-24313970	7.84809	13.7047	0.804258	2.99094	5e-05	0.00139654
XLOC_008223	1	FvH4_3g12610			protein CHROMATIN REMODELING 4 isoform X1	12870	Fvb3:7505770-7518640	5.94946	10.3908	0.804472	3.47966	5e-05	0.00139654
XLOC_028349	1	FvH4_7g03030			protein NRT1/ PTR FAMILY 5.4-like	11522	Fvb7:3388612-3400134	5.41381	9.4849	0.808987	2.75839	5e-05	0.00139654
XLOC_021359	1	FvH4_6g12000			UPF0503 protein At3g09070, chloroplastic	2097	Fvb6:7212494-7214591	2.57154	4.50807	0.809876	2.62664	5e-05	0.00139654
XLOC_002719	1	FvH4_1g23130			systemin receptor SR160	3555	Fvb1:14981275-14984830	13.6305	23.8965	0.809963	3.40105	5e-05	0.00139654
XLOC_013279	1	FvH4_4g15500			uncharacterized protein LOC101304974	8843	Fvb4:19232843-19241686	7.88696	13.8339	0.810667	3.58191	5e-05	0.00139654
XLOC_026075	1	FvH4_6g50150			peroxidase 63	1348	Fvb6:37374856-37376204	9.04496	15.8685	0.810977	2.83826	5e-05	0.00139654
XLOC_010348	1	FvH4_3g08530			receptor-like protein kinase HSL1	3762	Fvb3:4978545-4982307	3.08749	5.41725	0.811125	2.897	5e-05	0.00139654
XLOC_020441	1	FvH4_5g36850			protein EXORDIUM-like 2	1527	Fvb5:27003705-27005232	7.88742	13.8507	0.812329	3.00263	5e-05	0.00139654
XLOC_000153	1	FvH4_1g02730			topless-related protein 4-like isoform X1	8708	Fvb1:1562232-1570940	126.852	223.025	0.814061	3.57591	5e-05	0.00139654
XLOC_002086	1	FvH4_1g11860			transformation/transcription domain-associated protein isoform X1	20093	Fvb1:6476106-6496199	9.0601	15.9451	0.81551	3.60675	5e-05	0.00139654
XLOC_010138	1	FvH4_3g04410			protein ROS1-like	9742	Fvb3:2526631-2536373	1.11681	1.96851	0.817725	2.51283	5e-05	0.00139654
XLOC_016831	1	FvH4_5g06130			ferric reduction oxidase 8, mitochondrial	4991	Fvb5:3615722-3620713	10.5918	18.691	0.819391	2.82047	5e-05	0.00139654
XLOC_017025	1	FvH4_5g10140			trihelix transcription factor GTL1 isoform X1	4680	Fvb5:5783417-5788097	70.9562	125.491	0.822585	3.6494	5e-05	0.00139654
XLOC_001629	1	FvH4_1g02880			stellacyanin-like	623	Fvb1:1639858-1640481	26.515	46.9065	0.822981	2.8011	5e-05	0.00139654
XLOC_020783	1	FvH4_6g01410			translational activator GCN1	20774	Fvb6:782262-803036	5.16516	9.14511	0.824187	3.44556	5e-05	0.00139654
XLOC_003340	1	FvH4_2g02400			uncharacterized protein LOC101310944	36629	Fvb2:1930785-1967414	13.7749	24.4178	0.825886	3.11331	5e-05	0.00139654
XLOC_012286	0	-	-	-	-	759	Fvb3:753463-754222	9.82826	17.4224	0.825939	2.48051	0.0001	0.00245992
XLOC_019252	1	FvH4_5g14020			chaperone protein ClpB1	3793	Fvb5:7937552-7941345	50.7687	90.1515	0.828412	3.71985	5e-05	0.00139654
XLOC_021289	1	FvH4_6g10630			PRA1 family protein B4	672	Fvb6:6378984-6379656	42.1482	74.8931	0.829364	2.85029	5e-05	0.00139654
XLOC_028766	1	FvH4_7g11050			uncharacterized protein LOC101305610	14041	Fvb7:10340966-10355007	1.48682	2.64295	0.829918	2.76793	5e-05	0.00139654
XLOC_014229	1	FvH4_4g33810			uncharacterized protein LOC101298116	396	Fvb4:31884987-31885383	30.4472	54.1265	0.830023	2.65332	5e-05	0.00139654
XLOC_028060	0	-	XP_011470269.1	1756	receptor-like protein 12	34359	Fvb7:22630811-22665170	18.0699	32.233	0.834949	2.47422	0.0001	0.00245992
XLOC_009224	1	FvH4_3g31780			exosome complex component MTR3	4011	Fvb3:26660803-26664814	5.5497	9.92017	0.837953	2.55328	5e-05	0.00139654
XLOC_027477	1	FvH4_7g19850			uncharacterized protein LOC101302495	13154	Fvb7:16289942-16303096	8.27464	14.7966	0.838495	3.24803	5e-05	0.00139654
XLOC_016125	1	FvH4_4g33050			uncharacterized protein LOC101309147	5648	Fvb4:31405951-31411599	63.3069	113.282	0.839482	3.78034	5e-05	0.00139654
XLOC_001759	1	FvH4_1g05530			bark storage protein A	1985	Fvb1:2912048-2914033	13.3832	23.9585	0.840114	3.1409	5e-05	0.00139654
XLOC_002262	1	FvH4_1g14990			L-ascorbate oxidase homolog	3282	Fvb1:8418497-8421779	1.90139	3.40391	0.840138	2.21162	0.0002	0.00429443		2
XLOC_002477	1	FvH4_1g18710			leucine-rich repeat receptor-like serine/threonine-protein kinase BAM1	3989	Fvb1:11007265-11011254	10.306	18.4872	0.84304	3.45718	5e-05	0.00139654
XLOC_028937	1	FvH4_7g14480			cytochrome P450 86A8-like	2709	Fvb7:12806705-12809414	3.3201	5.96377	0.845001	2.72839	5e-05	0.00139654
XLOC_022491	1	FvH4_6g34300			midasin isoform X1	31371	Fvb6:27056736-27088107	1.79354	3.22621	0.847033	3.46313	5e-05	0.00139654
XLOC_018856	1	FvH4_5g06430			quinolinate synthase, chloroplastic	3972	Fvb5:3762759-3766731	43.2095	77.9973	0.852076	3.76736	5e-05	0.00139654
XLOC_029788	1	FvH4_7g31740			uncharacterized protein LOC101315193	6216	Fvb7:22905930-22912146	4.40181	7.96448	0.855481	3.52063	5e-05	0.00139654
XLOC_011073	1	FvH4_3g23150			probable WRKY transcription factor 31	3031	Fvb3:16227999-16231030	10.1838	18.4472	0.85713	3.18271	5e-05	0.00139654
XLOC_007897	1	FvH4_3g06600			uncharacterized protein LOC101298002	2358	Fvb3:3800356-3802714	6.61124	11.9835	0.858057	2.71304	5e-05	0.00139654
XLOC_009115	1	FvH4_3g29760			pleiotropic drug resistance protein 2-like	7350	Fvb3:22859448-22866798	22.1433	40.1569	0.858776	3.79547	5e-05	0.00139654
XLOC_013186	1	FvH4_4g13920			uncharacterized protein LOC101292892 isoform X1	11287	Fvb4:17438545-17449832	3.32187	6.0264	0.8593	3.24692	5e-05	0.00139654
XLOC_015830	1	FvH4_4g27580			dihydrolipoyllysine-residue acetyltransferase component 4 of pyruvate dehydrogenase complex, chloroplastic	5599	Fvb4:28524337-28529936	7.40538	13.4367	0.859537	2.79062	5e-05	0.00139654
XLOC_005155	1	FvH4_2g37780			L-ascorbate oxidase homolog	4796	Fvb2:27427350-27432146	1.77002	3.21373	0.860486	2.25782	0.0001	0.00245992		3
XLOC_002748	1	FvH4_1g23710			hypothetical protein VITISV_015004 [Vitis vinifera]	6163	Fvb1:15554047-15560210	8.45613	15.3886	0.863791	3.08503	5e-05	0.00139654
XLOC_001531	1	FvH4_1g00710			heat shock 70 kDa protein	2382	Fvb1:367240-369622	117.909	214.573	0.863793	3.76136	5e-05	0.00139654
XLOC_006536	1	FvH4_2g23330			uncharacterized protein LOC101305340 isoform X1	9863	Fvb2:19088106-19097969	2.26327	4.12068	0.864476	3.32515	5e-05	0.00139654
XLOC_016164	1	FvH4_4g33940			endoglucanase 8	3790	Fvb4:31973226-31977016	965.615	1767.28	0.872009	3.63194	5e-05	0.00139654
XLOC_006679	1	FvH4_2g26240			phosphatidylinositol 4-phosphate 5-kinase 1	5240	Fvb2:21108611-21113851	1.2286	2.25309	0.874886	2.36968	5e-05	0.00139654
XLOC_002278	1	FvH4_1g15500			probable disease resistance protein At5g66900	6204	Fvb1:8792515-8798719	1.8653	3.42224	0.875536	2.85232	5e-05	0.00139654
XLOC_000293	1	FvH4_1g05390			glucan endo-1,3-beta-glucosidase 8	2304	Fvb1:2849797-2852101	2.70503	4.96488	0.876113	2.4721	5e-05	0.00139654
XLOC_017720	1	FvH4_5g24110			formin-like protein 14 isoform X2	10063	Fvb5:15397931-15407994	5.37798	9.89413	0.879508	3.32299	5e-05	0.00139654
XLOC_017287	1	FvH4_5g15610			LOW QUALITY PROTEIN: protein NRT1/ PTR FAMILY 2.10-like	13056	Fvb5:8816991-8830047	1.45688	2.68067	0.879715	2.53696	5e-05	0.00139654
XLOC_010249	1	FvH4_3g06590			alpha,alpha-trehalose-phosphate synthase [UDP-forming]	9833	Fvb3:3786627-3796460	38.3674	70.6076	0.879942	3.91047	5e-05	0.00139654
XLOC_019632	1	FvH4_5g21390			ribose-phosphate pyrophosphokinase 1	4645	Fvb5:12888899-12893544	3.10353	5.71426	0.880656	2.63157	5e-05	0.00139654
XLOC_018239	1	FvH4_5g34290			LOW QUALITY PROTEIN: E3 ubiquitin-protein ligase UPL1-like	15254	Fvb5:24955114-24970368	19.7923	36.5125	0.883454	3.94599	5e-05	0.00139654
XLOC_005694	1	FvH4_2g07450			long chain acyl-CoA synthetase 2	9073	Fvb2:6191316-6200389	8.24713	15.218	0.883817	3.67902	5e-05	0.00139654
XLOC_005425	1	FvH4_2g01740			cleavage and polyadenylation specificity factor subunit 6	1852	Fvb2:1526826-1528678	3.74919	6.97767	0.896167	2.50837	5e-05	0.00139654
XLOC_025887	1	FvH4_6g46320			auxin transport protein BIG	21257	Fvb6:35346401-35367658	5.58296	10.4072	0.898485	3.97715	5e-05	0.00139654
XLOC_004045	1	FvH4_2g15690			uncharacterized protein LOC105349779	462	Fvb2:13764750-13765212	9.89725	18.4691	0.900015	2.03411	0.0002	0.00429443
XLOC_015297	1	FvH4_4g17030			chromatin structure-remodeling complex protein SYD isoform X1	22694	Fvb4:20914881-20937575	11.0359	20.615	0.901493	4.02074	5e-05	0.00139654
XLOC_029124	0	-	XP_011469613.1	678	transcription elongation factor spt5 isoform X4	9882	Fvb7:15398410-15408292	5.42954	10.1531	0.903021	3.44151	5e-05	0.00139654
XLOC_024520	1	FvH4_6g20860			fasciclin-like arabinogalactan protein 15	3349	Fvb6:14366726-14370075	17.0609	31.9885	0.906862	3.56386	5e-05	0.00139654
XLOC_004645	1	FvH4_2g27950			uncharacterized protein LOC101310670	8739	Fvb2:22074947-22083686	2.59514	4.86937	0.907922	3.46782	5e-05	0.00139654
XLOC_012584	1	FvH4_4g02480			uncharacterized protein LOC101298363	4003	Fvb4:2278454-2282457	5.85975	11.0235	0.91167	3.26254	5e-05	0.00139654
XLOC_009830	1	FvH4_3g44270			omega-6 fatty acid desaturase, endoplasmic reticulum isozyme 2	1766	Fvb3:36905749-36907515	189.102	356.06	0.912954	3.99174	5e-05	0.00139654
XLOC_010835	1	FvH4_3g18510			TPR repeat-containing thioredoxin TTL1	4215	Fvb3:11827272-11831487	2.45481	4.631	0.915713	3.18039	5e-05	0.00139654
XLOC_028827	1	FvH4_7g12350			uncharacterized protein LOC101293146	22091	Fvb7:11189915-11212006	4.19608	7.93	0.918277	3.88671	5e-05	0.00139654
XLOC_018739	1	FvH4_5g04060			uncharacterized protein LOC101307011	3426	Fvb5:2416144-2419570	0.700831	1.32456	0.918379	2.36187	0.00015	0.00338043
XLOC_005404	1	FvH4_2g01410			subtilisin-like protease	2310	Fvb2:1304332-1306642	1.30102	2.46176	0.920042	2.46306	0.0001	0.00245992
XLOC_019249	1	FvH4_5g13960			PLASMODESMATA CALLOSE-BINDING PROTEIN 3	4111	Fvb5:7890764-7894875	2.71467	5.14013	0.92103	2.3294	0.00015	0.00338043
XLOC_003120	0	-	KGN65247.1	49.7	hypothetical protein Csa_1G269890 [Cucumis sativus]	279	Fvb1:549500-549779	113.722	216.695	0.930159	3.31886	5e-05	0.00139654
XLOC_028075	1	FvH4_7g31570			lysine-specific demethylase JMJ25 isoform X3	7290	Fvb7:22791673-22798963	1.09235	2.08522	0.932757	3.03771	5e-05	0.00139654
XLOC_004977	1	FvH4_2g34240			uncharacterized protein LOC101300780	1658	Fvb2:25479462-25481120	5.89685	11.2959	0.937783	2.88373	5e-05	0.00139654
XLOC_006240	1	FvH4_2g18020			protein NRT1/ PTR FAMILY 4.2-like isoform X3	3308	Fvb2:15434201-15437509	7.16177	13.7485	0.940885	2.60137	5e-05	0.00139654
XLOC_010279	1	FvH4_3g07230			protein STICHEL-like 3	7323	Fvb3:4278528-4285851	6.4664	12.4227	0.941941	3.83784	5e-05	0.00139654
XLOC_024072	1	FvH4_6g11840			auxin transporter-like protein 2	4381	Fvb6:7061674-7066055	13.2455	25.4567	0.942541	3.78416	5e-05	0.00139654
XLOC_026535	1	FvH4_7g01460			uncharacterized protein LOC101309981	3462	Fvb7:1888423-1891885	1.0374	1.99505	0.943453	2.3019	0.0001	0.00245992
XLOC_005849	1	FvH4_2g10320			zinc finger CCCH domain-containing protein 19 isoform X2	12391	Fvb2:9160925-9173316	5.13253	9.88932	0.946201	3.99664	5e-05	0.00139654
XLOC_007877	1	FvH4_3g06240			uncharacterized protein LOC101310870	3048	Fvb3:3584382-3587430	2.75756	5.32082	0.948255	2.69599	5e-05	0.00139654
XLOC_016797	1	FvH4_5g05400			probable boron transporter 2	5690	Fvb5:3174767-3180457	11.6747	22.5599	0.950374	3.91116	5e-05	0.00139654
XLOC_006417	1	FvH4_2g21210			uncharacterized protein At1g03900	1902	Fvb2:17643707-17645609	10.2021	19.7421	0.95241	3.64204	5e-05	0.00139654
XLOC_004080	1	FvH4_2g16600			U-box domain-containing protein 15-like	3341	Fvb2:14477116-14480457	1.04937	2.03236	0.953631	2.48412	5e-05	0.00139654
XLOC_017235	1	FvH4_5g14490			formin-like protein 20 isoform X1	9974	Fvb5:8202019-8211993	2.58279	5.03908	0.96423	3.57128	5e-05	0.00139654
XLOC_026560	1	FvH4_7g01880			protein transport protein SEC31 homolog B-like	960	Fvb7:2256168-2257128	3.91603	7.64769	0.965632	2.38284	0.0002	0.00429443
XLOC_020615	0	-	gi399920199gb	631	-	2596	Fvb5:4934714-4937310	1.09109	2.13292	0.967058	2.36912	0.00015	0.00338043
XLOC_020918	1	FvH4_6g04150			glycine-rich protein dot1-like	920	Fvb6:2259042-2259962	30.9745	60.7748	0.972393	4.4137	5e-05	0.00139654
XLOC_008650	1	FvH4_3g20780			receptor-like protein kinase THESEUS 1	4084	Fvb3:13851926-13856010	120.341	236.13	0.972459	4.28842	5e-05	0.00139654
XLOC_025597	1	FvH4_6g40590			fasciclin-like arabinogalactan protein 2	2769	Fvb6:32065805-32068574	35.3922	69.5952	0.975556	4.1743	5e-05	0.00139654
XLOC_027399	1	FvH4_7g18400			probable pectate lyase 13	5258	Fvb7:15388179-15393437	1.53259	3.01392	0.975671	2.51725	5e-05	0.00139654
XLOC_004755	1	FvH4_2g29950			probable 2-oxoglutarate-dependent dioxygenase AOP1	1629	Fvb2:23211413-23213042	17.448	34.32	0.975987	3.68969	5e-05	0.00139654
XLOC_003205	0	-	XP_008356399.1	53.5	ATP-dependent DNA helicase PIF1-like [Malus domestica]	785	Fvb1:22554290-22555075	10.3439	20.6205	0.995308	3.06227	5e-05	0.00139654
XLOC_003693	1	FvH4_2g09440			uncharacterized protein LOC101311714	2498	Fvb2:8356060-8358558	13.1687	26.282	0.996959	2.39661	0.00015	0.00338043
XLOC_024689	1	FvH4_6g23940			uncharacterized protein LOC101310142	2263	Fvb6:17992581-17994844	14.9282	29.797	0.997128	4.06471	5e-05	0.00139654
XLOC_021252	1	FvH4_6g10120			uncharacterized protein LOC101303146	4479	Fvb6:5992160-5996639	7.51745	15.0363	1.00013	3.81611	5e-05	0.00139654
XLOC_025328	1	FvH4_6g35680			subtilisin-like protease	2313	Fvb6:28166661-28168974	15.3872	31.013	1.01114	4.15324	5e-05	0.00139654
XLOC_007507	0	-	XP_004293097.1	2211	retrovirus-related Pol polyprotein from transposon 297	5765	Fvb2:16735057-16740822	2.1728	4.38699	1.01368	3.63181	5e-05	0.00139654
XLOC_027142	1	FvH4_7g13350			homeobox-leucine zipper protein ANTHOCYANINLESS 2 isoform X2	6293	Fvb7:12000154-12006447	3.03901	6.14062	1.01478	3.9301	5e-05	0.00139654
XLOC_025428	1	FvH4_6g37460			D-3-phosphoglycerate dehydrogenase 2, chloroplastic	4230	Fvb6:29490474-29494704	1.42639	2.89262	1.02001	2.75449	5e-05	0.00139654
XLOC_001583	1	FvH4_1g01830			proline-rich receptor-like protein kinase PERK2	1429	Fvb1:958561-959990	7.03203	14.2804	1.02202	2.97963	5e-05	0.00139654
XLOC_012297	0	-	-	-	-	737	Fvb3:3592761-3593498	24.609	50.0267	1.02351	3.75506	5e-05	0.00139654
XLOC_026618	1	FvH4_7g03040			LOW QUALITY PROTEIN: DNA-directed RNA polymerase V subunit 1	15550	Fvb7:3401865-3417415	1.06373	2.16782	1.02712	3.05838	5e-05	0.00139654
XLOC_004746	1	FvH4_2g29790			zeaxanthin epoxidase, chloroplastic	1906	Fvb2:23032010-23033916	5.2447	10.7995	1.04203	3.49362	5e-05	0.00139654
XLOC_025713	1	FvH4_6g42980			glycine-rich cell wall structural protein 1-like	1197	Fvb6:33346183-33347380	1.6752	3.45412	1.04399	3.31527	5e-05	0.00139654
XLOC_019440	1	FvH4_5g17570			probable inactive receptor kinase At1g48480	3487	Fvb5:10049891-10053378	3.40154	7.03226	1.0478	3.52409	5e-05	0.00139654
XLOC_000699	1	FvH4_1g13740			scarecrow-like protein 15	5877	Fvb1:7579327-7585204	13.8725	28.7278	1.05022	3.11813	5e-05	0.00139654
XLOC_005753	1	FvH4_2g08510			BURP domain-containing protein 3-like	1505	Fvb2:7468745-7470250	12.2126	25.5069	1.06252	3.74818	5e-05	0.00139654
XLOC_028814	1	FvH4_7g12120			fasciclin-like arabinogalactan protein 10	1266	Fvb7:11025345-11026611	8.66198	18.172	1.06895	3.30937	5e-05	0.00139654
XLOC_022396	1	FvH4_6g32310			ABC transporter G family member 29	9972	Fvb6:25351657-25361629	2.67278	5.63049	1.07492	3.90696	5e-05	0.00139654
XLOC_025005	1	FvH4_6g29880			26.5 kDa heat shock protein, mitochondrial-like	4480	Fvb6:23092880-23097360	24.192	51.008	1.07619	2.16932	0.0001	0.00245992
XLOC_018705	1	FvH4_5g03560			putative cell division cycle ATPase	5342	Fvb5:2085601-2090943	2.48515	5.24313	1.07709	3.63895	5e-05	0.00139654
XLOC_021909	1	FvH4_6g22790			polygalacturonase inhibitor	1710	Fvb6:16438141-16439851	17.2564	36.5601	1.08314	4.11495	5e-05	0.00139654
XLOC_000919	1	FvH4_1g19010			nodulation receptor kinase-like	7685	Fvb1:11264095-11271780	2.19797	4.68704	1.0925	3.5627	5e-05	0.00139654
XLOC_011254	1	FvH4_3g26750			fasciclin-like arabinogalactan protein 16	3775	Fvb3:19903034-19906809	3.7505	8.00034	1.09298	3.3034	5e-05	0.00139654
XLOC_004122	1	FvH4_2g17360			formin-like protein 1	4305	Fvb2:14992568-14996873	0.602666	1.29643	1.10511	2.52201	5e-05	0.00139654
XLOC_019448	1	FvH4_5g17710			uncharacterized protein LOC101314284	1497	Fvb5:10149884-10151381	3.56664	7.68559	1.10759	3.31923	5e-05	0.00139654
XLOC_000277	1	FvH4_1g05180			leucine-rich repeat extensin-like protein 4	3178	Fvb1:2761168-2764346	84.4806	182.803	1.1136	3.97705	5e-05	0.00139654
XLOC_021487	1	FvH4_6g14670			exocyst complex component EXO70A1-like	1902	Fvb6:9031019-9032921	2.62549	5.6844	1.11442	3.26854	5e-05	0.00139654
XLOC_023194	1	FvH4_6g48450			ATP-dependent zinc metalloprotease FTSH 6, chloroplastic	4262	Fvb6:36459225-36463487	2.13888	4.64665	1.11933	3.03745	5e-05	0.00139654
XLOC_006035	1	FvH4_2g14220			af527384_1 extensin	1828	Fvb2:12497947-12499775	27.0399	58.8235	1.1213	3.57499	5e-05	0.00139654
XLOC_001681	1	FvH4_1g03860			probable receptor-like protein kinase At5g20050	1383	Fvb1:2049802-2051185	1.2955	2.82396	1.12421	2.49247	0.0001	0.00245992
XLOC_013795	1	FvH4_4g25110			probable pectate lyase 5	1934	Fvb4:27012193-27014127	1.7187	3.74814	1.12486	2.65843	5e-05	0.00139654
XLOC_024007	0	-	XP_011468437.1	142	uncharacterized protein LOC105352611	3477	Fvb6:6398105-6401582	14.8468	32.6665	1.13766	3.15458	5e-05	0.00139654
XLOC_009121	1	FvH4_3g29870			arogenate dehydratase/prephenate dehydratase 6, chloroplastic	1257	Fvb3:22976947-22978204	4.31124	9.49115	1.13848	3.31755	5e-05	0.00139654
XLOC_006192	1	FvH4_2g17220			phototropin-2	12738	Fvb2:14895243-14907981	8.63585	19.0459	1.14107	2.58546	5e-05	0.00139654
XLOC_019673	1	FvH4_5g22150			glycine-rich cell wall structural protein 1.8	978	Fvb5:13475747-13476725	9.51889	21.1895	1.15448	5.16764	5e-05	0.00139654
XLOC_029927	0	-	-	-	-	1777	Fvb7:1372125-1373902	26.2512	60.5678	1.20617	5.07767	5e-05	0.00139654
XLOC_030001	0	-	-	-	-	577	Fvb7:21659737-21660314	4.56245	10.5295	1.20656	2.67731	0.0001	0.00245992
XLOC_006663	1	FvH4_2g25960			probable pectinesterase/pectinesterase inhibitor 7	2126	Fvb2:20916487-20918613	3.25743	7.62213	1.22646	3.94489	5e-05	0.00139654
XLOC_019674	1	FvH4_5g22160			glycine-rich cell wall structural protein	967	Fvb5:13480106-13481073	3.15344	7.43403	1.23722	3.9754	5e-05	0.00139654
XLOC_017706	1	FvH4_5g23770			scopoletin glucosyltransferase-like	2556	Fvb5:15082387-15084943	17.5491	41.5501	1.24345	4.83826	5e-05	0.00139654
XLOC_002122	1	FvH4_1g12560			dehydrin Xero 1-like	1178	Fvb1:6895311-6896489	1.81636	4.31947	1.2498	2.89739	5e-05	0.00139654
XLOC_006854	1	FvH4_2g30110			serine/threonine protein phosphatase 2A 57 kDa regulatory subunit B' iota isoform	3461	Fvb2:23309971-23313432	0.729963	1.73838	1.25185	2.73171	0.0001	0.00245992
XLOC_019746	1	FvH4_5g23550			4-coumarate--CoA ligase-like 6	3499	Fvb5:14896449-14899948	4.85586	11.6326	1.26038	4.36463	5e-05	0.00139654
XLOC_023817	1	FvH4_6g06470			luminal-binding protein 4	3014	Fvb6:3773931-3776945	12.0538	29.301	1.28146	5.38273	5e-05	0.00139654
XLOC_001814	1	FvH4_1g06630			inositol oxygenase 4	2399	Fvb1:3490990-3493389	2.95767	7.26151	1.29581	3.60263	5e-05	0.00139654
XLOC_009221	0	-	-	-	-	3550	Fvb3:26604742-26608292	0.518749	1.27532	1.29776	2.46014	0.0001	0.00245992
XLOC_027018	1	FvH4_7g10960			expansin-B18-like	1466	Fvb7:10245217-10246683	1.85952	4.59877	1.30632	2.85993	5e-05	0.00139654
XLOC_008681	1	FvH4_3g21460			indole-3-acetic acid-amido synthetase GH3.6	2484	Fvb3:14570269-14572753	1.02258	2.58	1.33515	3.19114	5e-05	0.00139654
XLOC_004697	1	FvH4_2g28820			probable sucrose-phosphate synthase 1	6101	Fvb2:22485769-22491870	1.17948	3.00718	1.35026	4.0214	5e-05	0.00139654
XLOC_027490	1	FvH4_7g20080			protein IQ-DOMAIN 1	3722	Fvb7:16398460-16402182	0.528214	1.34939	1.35311	2.79698	5e-05	0.00139654
XLOC_026493	1	FvH4_7g00720			DNA-damage-repair/toleration protein DRT100	1474	Fvb7:1241031-1242505	4.29085	10.9739	1.35474	4.23402	5e-05	0.00139654
XLOC_019091	1	FvH4_5g11060			oligopeptide transporter 7	4259	Fvb5:6240225-6244484	4.10156	10.65	1.37662	4.75809	5e-05	0.00139654
XLOC_002375	1	FvH4_1g17080			lysine-rich arabinogalactan protein 18-like	1308	Fvb1:9874841-9876149	7.34655	19.5821	1.4144	3.7235	5e-05	0.00139654
XLOC_002939	1	FvH4_1g27490			NADP-dependent isocitrate dehydrogenase [Prunus persica]	5098	Fvb1:19164209-19169307	0.841251	2.24645	1.41704	2.81771	5e-05	0.00139654
XLOC_008303	1	FvH4_3g14230			probable LRR receptor-like serine/threonine-protein kinase At4g08850	85879	Fvb3:8536131-8622010	1.07072	2.89174	1.43336	3.18612	5e-05	0.00139654
XLOC_006393	1	FvH4_2g20750			probable LRR receptor-like serine/threonine-protein kinase At4g08850	4301	Fvb2:17326665-17330966	0.29661	0.803571	1.43786	2.69369	5e-05	0.00139654
XLOC_001744	1	FvH4_1g05190			leucine-rich repeat extensin-like protein 4	3178	Fvb1:2761168-2764346	17.0712	46.2955	1.43931	2.72156	0.0002	0.00429443
XLOC_012737	1	FvH4_4g05020			-	3007	Fvb4:4340691-4343698	2.30346	6.2709	1.44487	2.53919	0.00015	0.00338043
XLOC_001451	0	-	OIW15117.1	63.5	hypothetical protein TanjilG_08604 [Lupinus angustifolius]	2773	Fvb1:22990602-22993375	1.15433	3.25634	1.4962	2.53881	0.0001	0.00245992
XLOC_028131	1	FvH4_7g32800			small heat shock protein, chloroplastic-like	1126	Fvb7:23506689-23507815	39.8589	113.773	1.51319	6.29969	5e-05	0.00139654
XLOC_006171	1	FvH4_2g16740			protein EXORDIUM-like 5	1336	Fvb2:14585169-14586505	4.62024	13.2421	1.5191	2.87998	0.0001	0.00245992
XLOC_017930	1	FvH4_5g28390			ap2-like transcriptional factor	14398	Fvb5:19537569-19551967	0.802075	2.33385	1.54091	2.1213	5e-05	0.00139654
XLOC_014988	2	FvH4_4g11220,FvH4_4g11230			-	7273	Fvb4:15018300-15025573	0.514963	1.55477	1.59416	1.88885	0.0001	0.00245992
XLOC_012333	0	-	-	-	-	778	Fvb3:12298456-12299234	2.01069	6.08304	1.5971	3.105	5e-05	0.00139654
XLOC_014273	2	FvH4_4g34630,FvH4_4g34650			probable xyloglucan endotransglucosylase/hydrolase protein 33 - probable xyloglucan endotransglucosylase/hydrolase protein 33	14409	Fvb4:32299309-32313718	18.8314	58.4321	1.63362	3.40188	5e-05	0.00139654
XLOC_012681	1	FvH4_4g04120			glycine-rich cell wall structural protein	1797	Fvb4:3562218-3564015	19.1492	60.6434	1.66307	6.93195	5e-05	0.00139654
XLOC_003136	0	-	-	-	-	2086	Fvb1:7327447-7329533	0.346664	1.12694	1.7008	2.65079	5e-05	0.00139654
XLOC_013521	1	FvH4_4g19830			glycine-rich cell wall structural isoform x8	3547	Fvb4:23345593-23349140	34.9276	114.44	1.71215	8.91105	5e-05	0.00139654
XLOC_003707	1	FvH4_2g09700			probable receptor-like protein kinase At2g21480	2658	Fvb2:8581996-8584654	1.24711	4.08819	1.71287	4.73064	5e-05	0.00139654
XLOC_028323	1	FvH4_7g02540			repetitive proline-rich cell wall protein 1-like	1363	Fvb7:2819753-2821116	1.45537	4.80874	1.72427	3.4009	5e-05	0.00139654
XLOC_003964	1	FvH4_2g14230			af527384_1 extensin	1828	Fvb2:12497947-12499775	3.13842	11.0531	1.81634	4.29642	5e-05	0.00139654
XLOC_014409	1	FvH4_4g00070			leucine-rich repeat extensin-like protein 2	2229	Fvb4:60886-63115	1.40487	4.95003	1.817	4.48055	5e-05	0.00139654
XLOC_008772	1	FvH4_3g23040			glycine-rich cell wall structural protein	673	Fvb3:16151693-16152366	3.75704	13.2735	1.82088	5.67109	5e-05	0.00139654
XLOC_006767	1	FvH4_2g28250			-	657	Fvb2:22226500-22227157	2.46095	9.25803	1.91149	3.65714	5e-05	0.00139654
XLOC_005225	1	FvH4_2g39130			galactose oxidase-like	6707	Fvb2:28185949-28192656	1.29713	5.94218	2.19567	3.37292	5e-05	0.00139654
XLOC_022941	1	FvH4_6g43500			peroxidase 3	1938	Fvb6:33644839-33646777	0.851931	4.13366	2.27861	4.2868	5e-05	0.00139654
XLOC_008288	1	FvH4_3g13900			18.1 kDa class I heat shock protein-like	453	Fvb3:8359376-8359829	2.76682	14.5697	2.39668	4.47136	5e-05	0.00139654
XLOC_016585	1	FvH4_5g01120			subtilisin-like protease SDD1	2238	Fvb5:691551-693789	0.172962	0.963687	2.47811	3.3441	0.00015	0.00338043
XLOC_001290	1	FvH4_1g26380			beta-galactosidase 15-like	4290	Fvb1:18239044-18243334	0.199866	1.35128	2.75723	3.8994	5e-05	0.00139654
XLOC_010688	1	FvH4_3g15390			indole-3-acetic acid-induced protein ARG7-like	438	Fvb3:9580680-9581118	0	0.942734	inf	-nan	5e-05	0.00139654
XLOC_016461	0	-	XP_017182483.1	194	uncharacterized protein LOC103416073 [Malus domestica]	426	Fvb4:19096019-19096445	0	0.986103	inf	-nan	5e-05	0.00139654
XLOC_016433	0	-	XP_004307721.1	47.4	uncharacterized protein LOC101300571 isoform X1	421	Fvb4:14243579-14244000	0	1.02592	inf	-nan	5e-05	0.00139654
XLOC_003844	0	-	XP_011464925.1	93.6	uncharacterized protein LOC101308585 isoform X1	613	Fvb2:10546328-10546941	0	1.11248	inf	-nan	0.0001	0.00245992
XLOC_017891	1	FvH4_5g27710			-	285	Fvb5:18913795-18914080	0	2.06669	inf	-nan	0.00015	0.00338043
XLOC_012317	0	-	JAT40430.1	36.2	Autophagy-related protein 2 [Anthurium amnicola]	214	Fvb3:8635169-8635383	0	3.27854	inf	-nan	0.0002	0.00429443
XLOC_012328	0	-	XP_011465429.1	181	uncharacterized protein LOC101300546	328	Fvb3:11635199-11635527	0	3.43057	inf	-nan	5e-05	0.00139654
