# Supplementary material for: Identification of quantitative trait loci and candidate genes for primary metabolite content in strawberry fruit
Source: Hortic Res. 2019 Jan 1;6:4. doi: 10.1038/s41438-018-0077-3 (PMC6312544; doi:10.1038/s41438-018-0077-3)
Supplement: Supplementary file 8 — Suppplementary Table 7 [file 41438_2018_77_MOESM8_ESM.xlsx]

## Sheet: Hoja1
Supplementary Table 7 Expression (in FPKM) of the two M6PI genes in different tissues of F. x ananassa cv. 'Camarosa' (Sánchez-Sevilla et al., 2017)
Gene (F. vesca)	Position (F. vesca)	Gene (F. x ananassa)	Expression in 'Camarosa' tissues (FPKM)
			Achene				Receptacle				Leaf	Root
			Green	White	Turning	Red	Green	White	Turning	Red
FvH4_5g21090	Fvb5:12674464-12677534	FaM6PI1	6.0049	6.50167	4.2556	3.56865	8.03317	4.05344	0.785868	0.240216	14.3916	0.719842
FvH4_4g27070	Fvb4:28215653-28218602	FaM6PI2	22.2017	6.36373	3.01991	3.2586	66.8048	36.9433	20.432	14.7618	49.7905	13.1934
