# Supplementary material for: Identification of quantitative trait loci and candidate genes for primary metabolite content in strawberry fruit
Source: Hortic Res. 2019 Jan 1;6:4. doi: 10.1038/s41438-018-0077-3 (PMC6312544; doi:10.1038/s41438-018-0077-3)
Supplement: Supplementary file 9 — Suppplementary Table 8 [file 41438_2018_77_MOESM9_ESM.xlsx]

## Sheet: Hoja1
Supplementary Table 8 Primers used for qRT-PCR expression analysis of candidate genes
Name	Function	Forward (5'-3')	Reverse (5'-3')
FvH4_5g04740	udp-glucose 4-epimerase gepi48	CAGCACCGTCGTCGTTGACA	CAGTGCAGGCTTGTCCCTGA
FvH4_5g05100	probable -trehalose-phosphate synthase	GGTGGTCAATCCTGAAAATGA	TTCTGATGAAGGGAAGGGACT
FvH4_5g05430	triose phosphate phosphate non-green chloroplastic	AGATCTCGGCGACTCAGCCT	GCGTGTGGGAGCGAATCTGA
FvH4_5g05860	galactinol--sucrose galactosyltransferase-like	TAGACAGCAACTCTCCGCTCT	GGTGGTTTTGTATGGTGATG
FvH4_5g11460	probable trehalase	ACGGCGTTAACCACCTTCGG	GGCCGACGTTGACCCGTTAG
FvH4_5g11560	bidirectional sugar transporter sweet4	GCCAGCGGTCGATCATCACA	AAACGTTGGAACCGGCGACA
FvH4_5g09730	succinate dehydrogenase assembly factor	ATTCCACCGATAACTCCAGCA	ACCCACTTACCCAGAACCAAA
FvH4_5g21090	mannose-6-phosphate isomerase	CGAGTTTGAGGTTGATCGGT	CCTGCAGGCACGAAAAGAAC
FaGAPDH2	constitutive gene	TCCATCACTGCCACCCAGAAGACTG	AGCAGGCAGAACCTTTCCGACAG
FaCHP1	constitutive gene	TGCATATATCAAGCAACTTTACACTGA	ATAGCTGAGATGGATCTTCCTGTGA
